# Supplementary material for: Global transcriptome analysis of developing chickpea (Cicer arietinum L.) seeds
Source: Front Plant Sci. 2014 Dec 16;5:698. doi: 10.3389/fpls.2014.00698 (PMC4267183; doi:10.3389/fpls.2014.00698)
Supplement: Supplementary file 1 [file Table1.XLS]

## Sheet: cluster K1
Gene ID	Uniprot ID	Evalue
CL1Contig31	sp|P05692|LEGJ_PEA	5e-23
CL1Contig38	sp|Q8RVH5|7SBG2_SOYBN	1e-23
CL1Contig42	sp|P05692|LEGJ_PEA	4e-07
CL1Contig85	sp|P13918|VCLC_PEA	2e-16
CL1Contig134	sp|P08438|VCL_VICFA	3e-41
CL1Contig141	sp|Q9SMJ4|LEG_CICAR	3e-18
CL1Contig158	sp|P02857|LEGA_PEA	3e-27
CL1Contig173	sp|Q9SMJ4|LEG_CICAR	3e-20
CL1Contig184	sp|P02857|LEGA_PEA	8e-11
CL1Contig204	sp|Q7G6K7|FH3_ORYSJ	3e-139
CL1Contig206	sp|P08438|VCL_VICFA	6e-15
CL1Contig210	sp|Q9SMJ4|LEG_CICAR	9e-52
CL1Contig225	sp|P13915|CVCA_PEA	7e-56
CL1Contig228	sp|Q43092|SSG1_PEA	5e-29
CL1Contig265	sp|P19594|2SS_SOYBN	3e-15
CL1Contig272	sp|Q6DW75|DGDG2_SOYBN	4e-07
CL1Contig275	sp|Q9SMJ4|LEG_CICAR	1e-48
CL1Contig276	sp|Q9LIR8|FBK67_ARATH	2e-18
CL1Contig297	sp|P02857|LEGA_PEA	9e-43
CL1Contig327	sp|P02854|VCLB_PEA	5e-10
CL1Contig328	sp|P02857|LEGA_PEA	3e-87
CL1Contig362	sp|Q94KI8|TPC1_ARATH	3e-61
CL1Contig369	sp|Q70DU8|AL3H1_ARATH	5e-138
CL1Contig375	sp|P15838|LEGA2_PEA	5e-54
CL1Contig382	sp|P22503|GUN_PHAVU	2e-45
CL1Contig397	sp|P15838|LEGA2_PEA	2e-09
CL1Contig407	sp|B0G107|SAMH1_DICDI	2e-08
CL1Contig428	sp|Q5PQM8|K1539_RAT	2e-09
CL1Contig434	sp|Q6E2Z6|REHY_MEDTR	4e-26
CL1Contig468	sp|P05692|LEGJ_PEA	6e-58
CL1Contig473	sp|P14594|LEGB_PEA	9e-08
CL1Contig479	sp|Q8L6Y7|PP193_ARATH	4e-42
CL1Contig516	sp|P19594|2SS_SOYBN	1e-06
CL1Contig538	sp|P05692|LEGJ_PEA	3e-29
CL1Contig578	sp|P13918|VCLC_PEA	9e-104
CL1Contig590	sp|O65351|SUBL_ARATH	3e-115
CL1Contig608	sp|P16079|LEGB6_VICFA	1e-06
CL1Contig627	sp|P13915|CVCA_PEA	2e-17
CL1Contig635	sp|O48782|HMOX1_ARATH	3e-107
CL1Contig636	sp|Q8RVH5|7SBG2_SOYBN	3e-07
CL1Contig670	sp|P19594|2SS_SOYBN	2e-13
CL1Contig684	sp|Q9SMJ4|LEG_CICAR	5e-35
CL1Contig714	sp|Q7TMR0|PCP_MOUSE	5e-11
CL1Contig788	sp|Q9SMJ4|LEG_CICAR	7e-43
CL1Contig801	sp|Q9SMJ4|LEG_CICAR	3e-40
CL1Contig830	sp|P16079|LEGB6_VICFA	2e-07
CL1Contig860	sp|P02857|LEGA_PEA	4e-41
CL1Contig901	sp|Q8RVH5|7SBG2_SOYBN	1e-31
CL1Contig902	sp|Q8LMR9|Y3209_ORYSJ	2e-52
CL1Contig903	sp|P15838|LEGA2_PEA	9e-44
CL1Contig933	sp|Q8RVH5|7SBG2_SOYBN	1e-148
CL1Contig936	sp|P05692|LEGJ_PEA	9e-28
CL1Contig961	sp|Q9SMJ4|LEG_CICAR	7e-26
CL1Contig964	sp|P05692|LEGJ_PEA	8e-94
CL1Contig994	sp|P13915|CVCA_PEA	2e-38
CL1Contig1003	sp|P02857|LEGA_PEA	2e-19
CL1Contig1023	sp|P02857|LEGA_PEA	3e-17
CL1Contig1025	sp|P49793|NUP98_RAT	2e-08
CL1Contig1029	sp|P16080|LEGB7_VICFA	5e-20
CL1Contig1066	sp|Q9SJG9|MPK20_ARATH	2e-78
CL1Contig1088	sp|P13918|VCLC_PEA	6e-63
CL1Contig1104	sp|P02858|GLYG4_SOYBN	4e-22
CL1Contig1164	sp|P15838|LEGA2_PEA	2e-15
CL1Contig1182	sp|P51850|PDC1_PEA	1e-11
CL1Contig1195	sp|P05692|LEGJ_PEA	2e-50
CL1Contig1213	sp|B3H5Q1|BGL11_ARATH	3e-58
CL1Contig1218	sp|Q9SMJ4|LEG_CICAR	2e-09
CL1Contig1236	sp|Q04672|SBP_SOYBN	3e-08
CL1Contig1255	sp|P15838|LEGA2_PEA	9e-22
CL1Contig1280	sp|P16080|LEGB7_VICFA	2e-17
CL1Contig1307	sp|Q52JK6|VIP2_NICBE	7e-47
CL1Contig1316	sp|Q9SMJ4|LEG_CICAR	3e-25
CL1Contig1319	sp|P13918|VCLC_PEA	1e-113
CL1Contig1377	sp|P13915|CVCA_PEA	5e-51
CL1Contig1379	sp|P13915|CVCA_PEA	1e-32
CL1Contig1380	sp|P02857|LEGA_PEA	5e-84
CL1Contig1383	sp|Q9SMJ4|LEG_CICAR	2e-18
CL1Contig1389	sp|Q9SMJ4|LEG_CICAR	1e-47
CL1Contig1401	sp|P13918|VCLC_PEA	3e-80
CL1Contig1402	sp|P13918|VCLC_PEA	5e-55
CL1Contig1403	sp|P25974|GLCB_SOYBN	2e-28
CL1Contig1411	sp|Q9SPL3|AMP23_MACIN	2e-26
CL1Contig1433	sp|P14856|LOX2_PEA	2e-156
CL1Contig1434	sp|P38414|LOX1_LENCU	0
CL1Contig1452	sp|Q99PK0|SYF1_RAT	1e-129
CL1Contig1470	sp|Q1SGF1|PARP3_MEDTR	0
CL1Contig1480	sp|P54697|MYOJ_DICDI	7e-119
CL1Contig1608	sp|Q8L796|PI5K2_ARATH	2e-17
CL1Contig1618	sp|Q8VWN6|RFS_PEA	0
CL1Contig1633	sp|Q9T074|PCKA_ARATH	0
CL1Contig1636	sp|Q54089|RELA_STREQ	1e-50
CL1Contig1644	sp|Q9LKF9|CPSF2_ARATH	4e-165
CL1Contig1665	sp|Q00775|SSG1_SOLTU	1e-71
CL1Contig1688	sp|Q9ZUD9|SRO2_ARATH	2e-49
CL1Contig1730	sp|O23240|D2HDH_ARATH	3e-32
CL1Contig1742	sp|Q9UII4|HERC5_HUMAN	6e-18
CL1Contig1758	sp|P10978|POLX_TOBAC	3e-68
CL1Contig1760	sp|P21745|EA30_VICFA	3e-125
CL1Contig1791	sp|Q43472|GRP_HORVU	2e-15
CL1Contig1810	sp|O22152|YAB1_ARATH	3e-31
CL1Contig1839	sp|Q6E2Z6|REHY_MEDTR	3e-52
CL1Contig1884	sp|Q8LGG8|USPAL_ARATH	9e-11
CL1Contig1897	sp|Q55AX2|DOT1L_DICDI	4e-08
CL1Contig1918	sp|Q570C0|TIR1_ARATH	0
CL1Contig1922	sp|Q6Z8C8|CDKF4_ORYSJ	4e-135
CL1Contig1944	sp|Q9R1C7|PR40A_MOUSE	6e-50
CL1Contig1948	sp|Q9UL16|CCD19_HUMAN	7e-06
CL1Contig1966	sp|Q9SXS2|SUT33_ARATH	0
CL1Contig2017	sp|P18899|DDR48_YEAST	5e-07
CL1Contig2042	sp|Q9LS46|ALMT9_ARATH	6e-165
CL1Contig2062	sp|O49255|NAC29_ARATH	1e-57
CL1Contig2088	sp|Q8RXR2|CLCF_ARATH	8e-124
CL1Contig2106	sp|Q53FA7|QORX_HUMAN	2e-66
CL1Contig2153	sp|Q91WC1|POTE1_MOUSE	4e-12
CL1Contig2164	sp|Q9D832|DNJB4_MOUSE	9e-68
CL1Contig2176	sp|Q2V4B9|PLST3_ARATH	3e-141
CL1Contig2182	sp|Q9M886|LBD41_ARATH	1e-68
CL1Contig2211	sp|Q05AM5|ELP2_DANRE	1e-58
CL1Contig2217	sp|Q6DG19|MFSD5_DANRE	7e-06
CL1Contig2241	sp|Q9LZM7|PR1A1_ARATH	4e-92
CL1Contig2279	sp|Q54J88|MMS19_DICDI	3e-31
CL1Contig2285	sp|Q571G4|LIN54_MOUSE	3e-35
CL1Contig2349	sp|Q8LPT1|AB6B_ARATH	3e-163
CL1Contig2367	sp|Q7ZX20|RNF8A_XENLA	6e-07
CL1Contig2371	sp|Q8GX78|ANTR2_ARATH	5e-65
CL1Contig2386	sp|P93231|VPS41_SOLLC	7e-130
CL1Contig2415	sp|Q9LS22|ALMTE_ARATH	1e-51
CL1Contig2427	sp|Q0J3L4|GRS10_ORYSJ	6e-42
CL1Contig2455	sp|Q8GZ42|ATX5_ARATH	1e-116
CL1Contig2492	sp|Q42580|PER21_ARATH	3e-81
CL1Contig2504	sp|Q9FWT2|UBC16_ARATH	3e-76
CL1Contig2519	sp|O26373|Y273_METTH	6e-16
CL1Contig2520	sp|Q9C952|CPSF3_ARATH	3e-88
CL1Contig2543	sp|Q9C5D2|FBL4_ARATH	9e-72
CL1Contig2607	sp|Q92616|GCN1L_HUMAN	9e-28
CL1Contig2611	sp|P15838|LEGA2_PEA	5e-46
CL1Contig2658	sp|P13918|VCLC_PEA	1e-80
CL1Contig2711	sp|Q9SG80|ASD1_ARATH	0
CL1Contig2716	sp|P29530|OLEO1_SOYBN	4e-55
CL1Contig2731	sp|Q8GWK2|AP2L4_ARATH	6e-75
CL1Contig2764	sp|P14594|LEGB_PEA	8e-51
CL1Contig2765	sp|P15838|LEGA2_PEA	7e-126
CL1Contig2789	sp|Q9SR72|GL32_ARATH	8e-78
CL1Contig2799	sp|Q9SCQ2|UPL7_ARATH	2e-22
CL1Contig2800	sp|Q9FFN2|GLYT3_ARATH	1e-172
CL1Contig2807	sp|Q9SJM6|SAP4_ARATH	2e-45
CL1Contig2826	sp|O35638|STAG2_MOUSE	4e-15
CL1Contig2866	sp|P80299|HYES_RAT	4e-47
CL1Contig2874	sp|Q5KTS5|GRDH_DAUCA	3e-61
CL1Contig2913	sp|Q8GZM7|PIF1_ARATH	2e-21
CL1Contig2938	sp|Q55ED4|U396_DICDI	3e-35
CL1Contig2956	sp|Q8S403|PHO1_ARATH	0
CL1Contig2964	sp|Q9M060|IF62_ARATH	6e-16
CL1Contig2967	sp|Q84Y18|CXIP4_ARATH	3e-38
CL1Contig2969	sp|Q9FZ89|Y1815_ARATH	7e-23
CL1Contig2971	sp|Q43092|SSG1_PEA	3e-31
CL1Contig2972	sp|Q43092|SSG1_PEA	2e-146
CL1Contig2973	sp|Q43092|SSG1_PEA	3e-73
CL1Contig2974	sp|P49793|NUP98_RAT	3e-25
CL1Contig2996	sp|P09444|LEA34_GOSHI	1e-23
CL1Contig3035	sp|Q9LK95|MYB21_ARATH	7e-39
CL1Contig3054	sp|Q8L725|MTPC1_ARATH	8e-46
CL1Contig3093	sp|Q88C93|ALGC_PSEPK	1e-28
CL1Contig3122	sp|P04929|HRPX_PLALO	4e-06
CL1Contig3126	sp|Q9FLX4|MAKR5_ARATH	1e-18
CL1Contig3161	sp|O80970|NPY2_ARATH	0
CL1Contig3184	sp|O22899|DHX15_ARATH	2e-99
CL1Contig3274	sp|Q6ZRS2|SRCAP_HUMAN	3e-43
CL1Contig3308	sp|Q9LVQ4|Y5586_ARATH	9e-92
CL1Contig3313	sp|Q940H6|SRK2E_ARATH	0
CL1Contig3333	sp|Q94KE1|PMTA_ARATH	0
CL1Contig3337	sp|Q8L9J7|SWET1_ARATH	5e-84
CL1Contig3347	sp|Q9SSE8|GLYT1_ARATH	3e-14
CL1Contig3412	sp|O48651|ERG1_PANGI	0
CL1Contig3422	sp|A5A7I7|CDPK4_SOLTU	1e-14
CL1Contig3466	sp|Q9FQ03|XRN3_ARATH	0
CL1Contig3468	sp|Q93X17|SNAK2_SOLTU	8e-27
CL1Contig3475	sp|Q9FIK0|K6PF2_ARATH	0
CL1Contig3477	sp|P57108|GSTZ_EUPES	1e-08
CL1Contig3578	sp|P53537|PHSH_VICFA	0
CL1Contig3592	sp|Q0WNN7|PP176_ARATH	2e-145
CL1Contig3615	sp|Q28HE5|S38A6_XENTR	4e-23
CL1Contig3669	sp|O65351|SUBL_ARATH	9e-45
CL1Contig3679	sp|Q67YU0|CKX5_ARATH	0
CL1Contig3681	sp|P84092|AP2M1_RAT	2e-07
CL1Contig3699	sp|Q9M086|DCAF1_ARATH	4e-08
CL1Contig3787	sp|Q9Y4R8|TELO2_HUMAN	1e-26
CL1Contig3801	sp|Q8L8T2|GRXC1_ARATH	4e-43
CL1Contig3806	sp|Q13315|ATM_HUMAN	6e-108
CL1Contig3807	sp|Q9M3G7|ATM_ARATH	2e-07
CL1Contig3808	sp|Q9M3G7|ATM_ARATH	2e-10
CL1Contig3809	sp|Q9FJJ3|SRO5_ARATH	4e-09
CL1Contig3843	sp|P35694|BRU1_SOYBN	5e-133
CL1Contig3856	sp|P42675|NEUL_RABIT	1e-96
CL1Contig3879	sp|Q54M22|ODBA_DICDI	1e-114
CL1Contig3892	sp|Q80YA7|DPP8_MOUSE	6e-44
CL1Contig3912	sp|Q9LY00|WRK70_ARATH	2e-35
CL1Contig3944	sp|Q5PQN1|HERC4_RAT	5e-21
CL1Contig3987	sp|B0KWH8|THOC2_CALJA	3e-39
CL1Contig4040	sp|Q585H6|FAZ1_TRYB2	1e-21
CL1Contig4049	sp|Q287T7|MFRN1_DANRE	2e-14
CL1Contig4058	sp|Q6PUF4|DHI1L_CHICK	4e-07
CL1Contig4106	sp|P34308|CAN_CAEEL	4e-62
CL1Contig4112	sp|Q1JPZ7|PRP39_DANRE	3e-11
CL1Contig4184	sp|Q9FIZ7|OPLA_ARATH	0
CL1Contig4225	sp|Q9SMN0|CXE12_ARATH	1e-77
CL1Contig4254	sp|Q6PDY2|AEDO_MOUSE	2e-19
CL1Contig4263	sp|Q9ZWA1|C3H2_ARATH	2e-57
CL1Contig4291	sp|Q8T2I8|SEPA_DICDI	7e-67
CL1Contig4340	sp|Q8T1P1|Y3453_DICDI	5e-71
CL1Contig4352	sp|Q9M7J4|MFP1_TOBAC	5e-81
CL1Contig4380	sp|Q05047|C72A1_CATRO	4e-152
CL1Contig4406	sp|Q9LK27|GTE8_ARATH	2e-12
CL1Contig4510	sp|Q02224|CENPE_HUMAN	2e-14
CL1Contig4585	sp|Q43062|PME_PRUPE	0
CL1Contig4609	sp|Q8L9T5|ATL2_ARATH	5e-37
CL1Contig4622	sp|P24805|TSJT1_TOBAC	3e-29
CL1Contig4645	sp|P29110|OLEO3_BRANA	1e-13
CL1Contig4662	sp|Q9FWW5|Y1215_ARATH	4e-07
CL1Contig4681	sp|P09918|LOX3_PEA	1e-76
CL1Contig4710	sp|Q8RX22|MIP1_ARATH	2e-140
CL1Contig4719	sp|Q9FDW1|MYB44_ARATH	1e-48
CL1Contig4735	sp|Q9SW80|BLH2_ARATH	7e-109
CL1Contig4758	sp|Q9FN02|PPP7_ARATH	8e-76
CL1Contig4793	sp|Q9C616|KAN2_ARATH	3e-35
CL1Contig4842	sp|Q94F39|AFP3_ARATH	3e-22
CL1Contig4847	sp|Q8L799|MIOX1_ARATH	2e-140
CL1Contig4853	sp|Q9ZWA6|MGP_ARATH	3e-71
CL1Contig4860	sp|O82500|Y4117_ARATH	1e-10
CL1Contig4889	sp|Q9M364|ATX3_ARATH	7e-68
CL1Contig4920	sp|Q70Z53|F10C1_HUMAN	2e-50
CL1Contig4921	sp|Q945M9|NFYA9_ARATH	1e-24
CL1Contig4955	sp|P13240|DR206_PEA	6e-11
CL1Contig4981	sp|Q5SN75|P2C08_ORYSJ	3e-68
CL1Contig4991	sp|P52914|NTPA_PEA	3e-127
CL1Contig5032	sp|O64837|RTNLM_ARATH	2e-07
CL1Contig5043	sp|Q9SPL3|AMP23_MACIN	3e-11
CL1Contig5048	sp|P13940|LEA29_GOSHI	2e-12
CL1Contig5082	sp|Q9FHN8|KCBP_ARATH	5e-122
CL1Contig5115	sp|Q8L586|Y4958_ARATH	2e-85
CL1Contig5134	sp|P23958|TIPA_PHAVU	2e-48
CL1Contig5169	sp|Q94AA4|K6PF3_ARATH	0
CL1Contig5241	sp|P53393|SUT3_STYHA	2e-22
CL1Contig5255	sp|Q9HGQ2|NCL1_SCHPO	6e-06
CL1Contig5271	sp|B0X1Q4|RUMI_CULQU	1e-19
CL1Contig5280	sp|Q93ZI4|BGL10_ARATH	6e-69
CL1Contig5316	sp|P81898|PNAA_PRUDU	1e-37
CL1Contig5402	sp|Q4R1I9|ANGLT_ROSHC	3e-81
CL1Contig5430	sp|Q9SYM4|TPS1_ARATH	5e-157
CL1Contig5435	sp|Q07G10|ALKB8_XENTR	2e-32
CL1Contig5444	sp|Q04980|LTI65_ARATH	2e-18
CL1Contig5454	sp|Q8MJJ1|SPG21_BOVIN	1e-26
CL1Contig5461	sp|Q9STM3|REF6_ARATH	1e-65
CL1Contig5463	sp|Q9FMK7|BT1_ARATH	4e-42
CL1Contig5498	sp|Q91XE8|TM205_MOUSE	1e-10
CL1Contig5582	sp|Q9AR73|HQGT_RAUSE	7e-118
CL1Contig5585	sp|P08688|ALB2_PEA	7e-109
CL1Contig5627	sp|O49817|LEA2_CICAR	4e-32
CL10Contig11	sp|Q9FT92|Y5843_ARATH	1e-71
CL10Contig25	sp|Q8W468|ARI8_ARATH	1e-158
CL18Contig19	sp|P92519|M810_ARATH	2e-18
CL40Contig4	sp|Q84MC0|UGPI4_ARATH	7e-29
CL66Contig6	sp|Q9Y5L0|TNPO3_HUMAN	2e-25
CL76Contig1	sp|Q6GGV2|CCA_STAAR	6e-06
CL82Contig6	sp|Q7GB25|AB5C_ARATH	0
CL106Contig3	sp|Q8VD66|ABHD4_MOUSE	4e-21
CL130Contig6	sp|P26204|BGLS_TRIRP	2e-172
CL149Contig1	sp|P23283|DRPF_CRAPL	9e-08
CL155Contig5	sp|Q9SR86|AGT23_ARATH	0
CL206Contig3	sp|Q56Z59|PATL3_ARATH	1e-82
CL287Contig6	sp|Q54T60|TMM50_DICDI	1e-06
CL354Contig1	sp|Q55G83|ABKC_DICDI	4e-75
CL378Contig5	sp|Q9NS86|LANC2_HUMAN	2e-69
CL396Contig3	sp|Q9NX01|TXN4B_HUMAN	6e-48
CL396Contig5	sp|Q41350|OLP1_SOLLC	1e-101
CL554Contig2	sp|Q8L796|PI5K2_ARATH	7e-63
CL560Contig1	sp|Q8LPQ9|FPA_ARATH	1e-18
CL725Contig3	sp|Q9SLD2|DGAT1_ARATH	1e-31
CL745Contig2	sp|Q94KE2|TIC_ARATH	7e-168
CL941Contig3	sp|Q9M547|FLS_EUSGR	4e-09
CL1001Contig3	sp|P49045|VPE_SOYBN	0
CL1205Contig1	sp|Q5PP37|ATXR2_ARATH	5e-64
CL1223Contig3	sp|Q9C9X3|ANXD5_ARATH	6e-99
CL1256Contig1	sp|Q5XXA7|HDGR2_DANRE	1e-11
CL1280Contig1	sp|C0LGK9|Y2242_ARATH	3e-65
CL1327Contig2	sp|Q8RWY4|NLP6_ARATH	1e-82
CL1387Contig2	sp|P92934|AAP6_ARATH	1e-141
CL1455Contig1	sp|Q9SWW6|CESA7_ARATH	0
CL1585Contig1	sp|Q9SY66|FRS11_ARATH	3e-39
CL1812Contig1	sp|Q9SRR1|FBL12_ARATH	6e-105
CL1983Contig1	sp|Q9ZU11|ATB15_ARATH	3e-101
CL2710Contig2	sp|Q94F09|PDI52_ARATH	2e-139
CL2761Contig2	sp|B3H5Q1|BGL11_ARATH	1e-60
CL2830Contig2	sp|P93829|PRA1D_ARATH	1e-07
CL3658Contig2	sp|Q9SD88|U139_ARATH	4e-39
CL3753Contig1	sp|Q41651|CYPB_VICFA	4e-15
CL4184Contig1	sp|Q8GZA8|ULT1_ARATH	8e-24
CL4225Contig1	sp|Q9FZ42|GRDH1_ARATH	4e-114
CL4871Contig1	sp|Q8GXG1|ASPG2_ARATH	3e-158
CL5033Contig1	sp|Q9N126|RDH8_BOVIN	2e-14
CL5586Contig1	sp|Q9SA96|AROD1_ARATH	1e-24
CL5613Contig1	sp|P05117|PGLR_SOLLC	5e-36
CL5705Contig1	sp|Q9XGW1|AGO10_ARATH	8e-64
CL6187Contig1	sp|Q9UGL1|KDM5B_HUMAN	4e-09
CL6291Contig1	sp|Q9M8Y5|LTL1_ARATH	9e-96
CL6395Contig1	sp|Q55GD2|Y8328_DICDI	4e-20
CL6411Contig1	sp|P95245|PHLC_MYCTU	2e-21
CL6945Contig1	sp|O94235|MPH1_SCHPO	6e-46
CL7576Contig1	sp|Q09759|YA72_SCHPO	4e-07
CL7814Contig1	sp|Q54SW1|Y2179_DICDI	1e-12
CL8281Contig1	sp|Q9SZH2|PER43_ARATH	5e-07
CL8347Contig1	sp|Q9SW80|BLH2_ARATH	1e-101
CL8458Contig1	sp|P0A5R8|PHLD_MYCTU	3e-20
CL8755Contig1	sp|P51273|YCF36_PORPU	2e-28
CL13048Contig1	sp|Q7XLC6|HAK11_ORYSJ	2e-45
CL13115Contig1	sp|Q9XIE6|ALA3_ARATH	2e-36
CL13199Contig1	sp|Q94AH8|TPS6_ARATH	0
CL13289Contig1	sp|Q54F23|HTR7A_DICDI	2e-25
CL13327Contig1	sp|Q9LQZ2|DRE2D_ARATH	6e-32
CL13537Contig1	sp|Q38954|PHT21_ARATH	0
CL14245Contig1	sp|Q9ZVC9|FRS3_ARATH	2e-07
CL14388Contig1	sp|Q9FHH8|COL5_ARATH	5e-67
CL23159Contig1	sp|P23958|TIPA_PHAVU	7e-89
CL23495Contig1	sp|O81833|SD11_ARATH	7e-22
CL11Contig33	sp|O43414|ERI3_HUMAN	7e-16
CL17Contig10	sp|P17886|CRN_DROME	2e-101
CL42Contig10	sp|P13940|LEA29_GOSHI	6e-16
CL64Contig2	sp|Q6BDA0|ELF6_ARATH	2e-18
CL64Contig9	sp|Q8LEB6|Y5185_ARATH	6e-165
CL64Contig13	sp|Q9STM3|REF6_ARATH	2e-13
CL84Contig4	sp|P80321|IBB_MEDSC	3e-23
CL87Contig3	sp|Q7GB25|AB5C_ARATH	0
CL93Contig10	sp|Q9SEE5|GALK1_ARATH	0
CL96Contig7	sp|Q9SP35|TIM17_ARATH	8e-46
CL114Contig1	sp|Q9LZV4|STN8_ARATH	1e-56
CL114Contig8	sp|Q7SAM0|BST1_NEUCR	6e-12
CL139Contig5	sp|Q9SV01|FBW4_ARATH	6e-17
CL169Contig4	sp|A3AF13|UBP26_ORYSJ	3e-115
CL180Contig7	sp|Q766C2|NEP2_NEPGR	8e-31
CL198Contig3	sp|Q9FQ04|XRN4_ARATH	4e-106
CL219Contig3	sp|Q0WKY2|CCR4E_ARATH	4e-23
CL251Contig1	sp|P16064|ICI1_PHAAN	2e-16
CL251Contig3	sp|P74038|RSMI_SYNY3	2e-51
CL268Contig5	sp|P41111|EI2BD_RABIT	7e-75
CL379Contig1	sp|O65718|CNGC2_ARATH	7e-34
CL380Contig4	sp|Q2MHE4|HT1_ARATH	1e-50
CL414Contig3	sp|Q93Y01|UBP9_ARATH	1e-59
CL419Contig1	sp|O23051|KAO1_ARATH	3e-70
CL419Contig2	sp|O23051|KAO1_ARATH	2e-74
CL419Contig3	sp|Q9C5Y2|KAO2_ARATH	2e-44
CL433Contig3	sp|Q9Y7K5|YGI3_SCHPO	2e-14
CL512Contig1	sp|Q75GT3|CLPB2_ORYSJ	7e-36
CL535Contig3	sp|Q8GY23|UPL1_ARATH	7e-147
CL548Contig3	sp|P25804|CYSP_PEA	1e-109
CL643Contig1	sp|Q9LHD1|AB15B_ARATH	9e-06
CL787Contig1	sp|P93162|CHLI_SOYBN	2e-101
CL999Contig1	sp|P10978|POLX_TOBAC	1e-12
CL1056Contig1	sp|Q05609|CTR1_ARATH	1e-23
CL1153Contig1	sp|O23482|OPT3_ARATH	0
CL1172Contig1	sp|Q9AR73|HQGT_RAUSE	1e-41
CL1172Contig3	sp|Q9M2S4|LRKS4_ARATH	2e-83
CL1372Contig1	sp|O13899|YF38_SCHPO	4e-06
CL1661Contig1	sp|Q652L2|HIRA_ORYSJ	1e-36
CL1707Contig1	sp|Q9LSQ2|PP239_ARATH	1e-59
CL2391Contig1	sp|Q8VYY5|NCRK_ARATH	1e-10
CL2759Contig1	sp|Q9FJX6|FH6_ARATH	0
CL2984Contig1	sp|Q9FXG8|BLH10_ARATH	4e-32
CL3079Contig2	sp|Q8RY59|RCD1_ARATH	5e-06
CL3364Contig2	sp|Q6GM29|SAC1_XENLA	3e-08
CL3610Contig1	sp|P20075|LEAD8_DAUCA	2e-18
CL3963Contig1	sp|Q94AA1|UN93L_ARATH	1e-66
CL4012Contig1	sp|Q9CPU0|LGUL_MOUSE	8e-06
CL4424Contig2	sp|Q9M817|PTR6_ARATH	2e-125
CL4489Contig1	sp|Q6DW76|DGDG1_SOYBN	5e-112
CL4600Contig1	sp|Q5JSH3|WDR44_HUMAN	7e-35
CL4759Contig1	sp|Q9ZR07|FRDA_ARATH	4e-22
CL5205Contig1	sp|Q6ZBH9|NCKP1_ORYSJ	6e-88
CL5544Contig1	sp|Q4V3C7|Y4423_ARATH	9e-15
CL5555Contig1	sp|P09800|LEGB_GOSHI	4e-06
CL5950Contig1	sp|A8MRC7|B3GT2_ARATH	2e-21
CL5996Contig1	sp|Q93YN9|IPPK_ARATH	2e-85
CL6351Contig2	sp|Q9LV91|DPE1_ARATH	2e-109
CL6392Contig2	sp|Q9H1I8|ASCC2_HUMAN	4e-08
CL6644Contig1	sp|Q766C3|NEP1_NEPGR	1e-06
CL7134Contig1	sp|Q9FF99|AAP7_ARATH	5e-54
CL7511Contig1	sp|Q8T197|DHRS7_DICDI	8e-26
CL7629Contig1	sp|Q8LGU1|AB8C_ARATH	1e-72
CL8159Contig1	sp|Q5RJC5|C3H67_ARATH	2e-11
CL8357Contig2	sp|B5X0N6|KEA6_ARATH	7e-60
CL8431Contig1	sp|P37707|B2_DAUCA	8e-79
CL8873Contig1	sp|Q8BGC0|HTSF1_MOUSE	7e-35
CL9723Contig1	sp|Q8LGF7|PEX4_ARATH	6e-21
CL9792Contig1	sp|Q9SKQ4|PP167_ARATH	3e-78
CL9882Contig1	sp|O59413|PFPI_PYRHO	1e-22
CL12693Contig1	sp|Q59037|SMC_METJA	2e-08
CL12721Contig1	sp|A7PZL3|PGLR_VITVI	3e-31
CL13097Contig1	sp|P43298|TMK1_ARATH	2e-14
CL13700Contig1	sp|B5X0N6|KEA6_ARATH	2e-50
CL13726Contig1	sp|Q9C7G1|PUB45_ARATH	1e-88
CL13833Contig1	sp|Q8LEJ6|FLA11_ARATH	2e-62
CL13984Contig1	sp|Q8H038|KATAM_ORYSJ	1e-84
CL14084Contig1	sp|Q9LPJ2|CX6BL_ARATH	4e-17
CL14267Contig1	sp|Q9SUD3|CX6B3_ARATH	2e-07
CL14421Contig1	sp|Q9LRR7|NCED3_ARATH	0
CL16258Contig1	sp|Q84JC0|RRP8_ARATH	2e-58
CL18263Contig1	sp|Q0WPQ2|ETR2_ARATH	0
CL19925Contig1	sp|Q39008|M3K1_ARATH	2e-06
CL20264Contig1	sp|E2RYF6|MUC22_HUMAN	1e-18
CL20634Contig1	sp|Q6NY74|RFA1_DANRE	1e-48
CL20825Contig1	sp|P93654|SYP22_ARATH	7e-83
CL22053Contig1	sp|O07576|YHDG_BACSU	1e-08
CL22359Contig1	sp|A9GP90|UREG_SORC5	3e-13
CL4Contig32	sp|Q6ZDY8|DHSA_ORYSJ	2e-51
CL9Contig11	sp|Q9FKP5|UBP17_ARATH	4e-50
CL9Contig35	sp|Q9SHY2|YSL7_ARATH	7e-170
CL41Contig11	sp|Q9SJN0|ABI5_ARATH	4e-64
CL45Contig5	sp|Q9SS40|PT310_ARATH	2e-133
CL52Contig7	sp|Q5RJV0|COQ9_XENTR	4e-34
CL63Contig2	sp|Q04672|SBP_SOYBN	3e-113
CL63Contig6	sp|Q04672|SBP_SOYBN	2e-49
CL81Contig11	sp|Q9FNZ2|C3H48_ARATH	3e-63
CL121Contig2	sp|O80522|GDL2_ARATH	4e-102
CL131Contig2	sp|Q9T0G7|SUVH9_ARATH	9e-114
CL189Contig2	sp|Q8TB22|SPT20_HUMAN	2e-148
CL189Contig5	sp|Q6Z3U3|Y7797_ORYSJ	0
CL208Contig3	sp|Q2LAE1|ASHH2_ARATH	1e-51
CL256Contig5	sp|Q0P5A6|PSMD5_BOVIN	4e-16
CL282Contig3	sp|Q0WPQ2|ETR2_ARATH	0
CL309Contig3	sp|Q42581|KPRS1_ARATH	1e-168
CL400Contig2	sp|Q5RDY2|TM9S4_PONAB	4e-113
CL446Contig2	sp|Q93YW0|EXEC1_ARATH	3e-91
CL475Contig3	sp|Q8RY60|Y1733_ARATH	7e-155
CL497Contig3	sp|P0DH90|FRIGI_ARATH	8e-14
CL573Contig1	sp|P42499|PHYB_SOYBN	3e-119
CL573Contig2	sp|Q948Z4|SNAK1_SOLTU	7e-28
CL667Contig2	sp|Q93ZE2|TGA7_ARATH	3e-15
CL832Contig1	sp|Q94FB9|AB1D_ARATH	0
CL882Contig4	sp|Q9MAM3|KCS1_ARATH	5e-40
CL898Contig1	sp|Q1PF17|BH018_ARATH	2e-39
CL955Contig2	sp|Q0IIX9|TFP11_XENTR	3e-09
CL1000Contig2	sp|Q55CU8|RSC5_DICDI	2e-21
CL1058Contig3	sp|Q9SB04|ARR5_ARATH	2e-56
CL1058Contig4	sp|Q9LK27|GTE8_ARATH	7e-24
CL1144Contig1	sp|Q9S7G2|GATL2_ARATH	4e-38
CL1446Contig2	sp|Q8S8C6|BPC4_ARATH	3e-54
CL1617Contig2	sp|Q8NJS1|ATG26_LEPMC	4e-12
CL1920Contig1	sp|Q9FNA9|PDAT1_ARATH	5e-83
CL1962Contig2	sp|P93756|SD31_ARATH	1e-50
CL2297Contig1	sp|Q38953|DHX8_ARATH	5e-65
CL2309Contig1	sp|P0CE10|Y4102_ARATH	1e-138
CL2321Contig1	sp|Q41558|HBP1C_WHEAT	7e-70
CL2415Contig1	sp|P41891|GAR2_SCHPO	5e-15
CL2489Contig2	sp|P24805|TSJT1_TOBAC	5e-21
CL2695Contig1	sp|Q6LA43|APRR2_ARATH	2e-11
CL2931Contig1	sp|P07761|SLSG6_BRAOL	3e-41
CL3119Contig1	sp|O81117|C94A1_VICSA	4e-117
CL3647Contig1	sp|P93654|SYP22_ARATH	7e-14
CL3866Contig1	sp|Q39263|ZFP4_ARATH	2e-14
CL4057Contig1	sp|Q9MB58|F26_ARATH	1e-51
CL4090Contig1	sp|Q9FFN2|GLYT3_ARATH	3e-49
CL4538Contig2	sp|Q01417|PM1_SOYBN	1e-28
CL4998Contig2	sp|Q93YV7|PMT3_ARATH	1e-45
CL5210Contig1	sp|Q05609|CTR1_ARATH	5e-63
CL5369Contig1	sp|Q9XF63|ATL3_ARATH	1e-15
CL5658Contig1	sp|Q73KB2|SYS_TREDE	4e-17
CL6104Contig1	sp|Q9CPZ6|ORML3_MOUSE	8e-28
CL6261Contig1	sp|P46519|LEA14_SOYBN	4e-17
CL6396Contig1	sp|Q9LTJ8|MBD13_ARATH	8e-09
CL6516Contig1	sp|Q6LA43|APRR2_ARATH	2e-115
CL6862Contig1	sp|C0LGQ4|MRH1_ARATH	2e-82
CL7147Contig1	sp|Q5JVF3|PCID2_HUMAN	6e-62
CL7878Contig2	sp|D7T737|MTND1_VITVI	1e-88
CL8325Contig1	sp|Q5N806|CYT4_ORYSJ	2e-14
CL9459Contig1	sp|A4YTY9|EFP_BRASO	5e-32
CL10839Contig1	sp|Q8LBB2|KING1_ARATH	4e-25
CL11460Contig1	sp|Q9SSK5|MLP43_ARATH	4e-22
CL12055Contig1	sp|Q08632|SDR1_PICAB	1e-30
CL12241Contig1	sp|Q84WW6|ASHH1_ARATH	7e-28
CL12250Contig1	sp|Q9SB61|Y4466_ARATH	9e-10
CL13450Contig1	sp|Q94KL5|BLH4_ARATH	3e-11
CL13801Contig1	sp|O04136|KNAP3_MALDO	5e-149
CL14521Contig1	sp|Q9FPW6|POB1_ARATH	8e-121
CL15403Contig1	sp|Q9ZUU1|KADC1_ARATH	1e-09
CL15847Contig1	sp|Q9FPT1|UBP12_ARATH	2e-13
CL22890Contig1	sp|O78424|YCF19_GUITH	4e-09
CL23403Contig1	sp|Q2EF88|YSL3_ARATH	8e-65
CL5Contig16	sp|Q6ZK48|SLU7_ORYSJ	0
CL5Contig34	sp|Q8VYB5|AMSH1_ARATH	2e-64
CL13Contig22	sp|Q8L7I1|Y4193_ARATH	9e-28
CL13Contig27	sp|Q6AZH6|FAF2A_XENLA	1e-10
CL16Contig20	sp|Q9SHY2|YSL7_ARATH	4e-60
CL20Contig14	sp|P35402|ERD2_ARATH	1e-76
CL44Contig8	sp|Q9M3G7|ATM_ARATH	4e-08
CL49Contig14	sp|Q5ZM74|RN141_CHICK	1e-08
CL79Contig7	sp|Q6ZY51|PWD_ARATH	0
CL90Contig3	sp|Q9Z2L6|MINP1_MOUSE	9e-24
CL95Contig4	sp|Q41060|SBP65_PEA	1e-78
CL95Contig7	sp|Q8RXL8|Y1689_ARATH	1e-125
CL151Contig3	sp|Q7XPY2|PMA1_ORYSJ	7e-120
CL200Contig3	sp|P20075|LEAD8_DAUCA	3e-14
CL207Contig6	sp|O24370|LOX21_SOLTU	4e-55
CL228Contig2	sp|O65351|SUBL_ARATH	2e-40
CL229Contig1	sp|Q9ZUU9|AB3G_ARATH	2e-122
CL236Contig5	sp|Q9UNX4|WDR3_HUMAN	2e-16
CL289Contig1	sp|Q93XX4|C2D61_ARATH	2e-36
CL301Contig2	sp|Q6Z690|LDL1_ORYSJ	4e-67
CL327Contig2	sp|Q8LGG8|USPAL_ARATH	4e-08
CL422Contig3	sp|P0C8Q3|PP326_ARATH	6e-93
CL431Contig2	sp|Q01545|HSP22_IPONI	2e-39
CL487Contig3	sp|Q7T322|NAA35_DANRE	3e-25
CL490Contig2	sp|Q9M353|CHX20_ARATH	5e-119
CL490Contig3	sp|Q9LV16|B3GTJ_ARATH	2e-171
CL505Contig1	sp|Q5RCZ7|RCBT2_PONAB	4e-31
CL529Contig3	sp|Q9FYB5|DNJ11_ARATH	1e-14
CL581Contig1	sp|Q9LR69|PPR8_ARATH	1e-31
CL591Contig1	sp|Q9ZQB9|CSLCC_ARATH	1e-119
CL796Contig3	sp|Q8T9S7|PTEN_DICDI	8e-50
CL845Contig3	sp|Q10EK7|OLEO2_ORYSJ	2e-15
CL872Contig2	sp|Q9FT92|Y5843_ARATH	3e-22
CL910Contig3	sp|O49627|ISU1_ARATH	1e-58
CL1176Contig2	sp|A5ULP4|THIE_METS3	8e-36
CL1224Contig1	sp|O89114|DNJB5_MOUSE	8e-06
CL1308Contig2	sp|Q9LID0|LDL2_ARATH	0
CL1450Contig1	sp|Q9FUS9|GSTUI_ARATH	1e-34
CL1843Contig2	sp|P50053|KHK_HUMAN	6e-09
CL2088Contig1	sp|Q8W4F0|DAR1_ARATH	3e-13
CL2142Contig2	sp|Q9LNU4|PSD31_ARATH	9e-58
CL2698Contig1	sp|Q8LJT8|TKI1_ARATH	5e-35
CL2843Contig2	sp|Q9LVN1|FH13_ARATH	3e-08
CL2917Contig2	sp|F4K657|BL1S2_ARATH	6e-31
CL3547Contig1	sp|Q8LPK4|AP2A2_ARATH	1e-67
CL3670Contig1	sp|P29530|OLEO1_SOYBN	8e-30
CL3709Contig1	sp|P29344|RR1_SPIOL	2e-19
CL4162Contig1	sp|O65399|E131_ARATH	2e-07
CL4186Contig1	sp|P0C8Q4|Y4990_ARATH	3e-32
CL4256Contig1	sp|Q6PQQ3|AIL5_ARATH	4e-09
CL4676Contig1	sp|Q9LIS3|GAE6_ARATH	0
CL4834Contig1	sp|Q9P6Q3|BCS1_SCHPO	9e-25
CL4906Contig1	sp|P0C2F6|RNHX1_ARATH	1e-07
CL5019Contig1	sp|Q8BHJ5|TBL1R_MOUSE	1e-133
CL5147Contig1	sp|O74970|PRP39_SCHPO	3e-19
CL5241Contig1	sp|P63155|CRNL1_RAT	7e-30
CL5502Contig1	sp|P54697|MYOJ_DICDI	5e-33
CL5687Contig1	sp|Q9JIX0|ENY2_MOUSE	2e-19
CL5851Contig1	sp|Q9URY4|YI01_SCHPO	6e-67
CL6085Contig1	sp|Q6P5D3|DHX57_MOUSE	3e-31
CL6523Contig1	sp|Q5J907|TCTP_ELAGV	2e-74
CL7043Contig1	sp|Q8LL87|COMT1_COFCA	1e-58
CL7093Contig1	sp|Q8L9W3|ATL23_ARATH	2e-27
CL7117Contig1	sp|Q9SYH4|NFYA5_ARATH	2e-09
CL7230Contig1	sp|Q8LG95|PP332_ARATH	8e-44
CL8019Contig1	sp|O81645|VILI3_ARATH	4e-72
CL8085Contig1	sp|Q9SE83|DRP2A_ARATH	1e-37
CL8483Contig1	sp|Q5AHI7|NOP12_CANAL	1e-28
CL8964Contig1	sp|Q9C6S1|FH14_ARATH	1e-54
CL9805Contig1	sp|P51104|DFRA_DIACA	7e-39
CL10768Contig1	sp|Q9ASR4|BCAL2_ARATH	6e-21
CL11108Contig1	sp|Q09019|DMWD_HUMAN	5e-06
CL11479Contig1	sp|A0MFS9|CACLC_ARATH	5e-20
CL12759Contig1	sp|P09444|LEA34_GOSHI	2e-41
CL13258Contig1	sp|Q9FK05|PME61_ARATH	0
CL13969Contig1	sp|Q9LK40|RPD2A_ARATH	3e-78
CL16041Contig1	sp|Q9C7F5|NTF2_ARATH	7e-41
CL16958Contig1	sp|Q8GXZ3|Y5102_ARATH	1e-52
CL16996Contig1	sp|Q01085|TIAR_HUMAN	6e-55
CL18570Contig1	sp|Q9Y5Q9|TF3C3_HUMAN	2e-13
CL19924Contig1	sp|Q9M015|Y5161_ARATH	8e-06
CL20123Contig1	sp|Q9M7Q5|AI5L4_ARATH	7e-10
CL23219Contig1	sp|Q9FLJ2|NC100_ARATH	1e-46
CL24390Contig1	sp|P06766|DPOLB_RAT	8e-07
CL24904Contig1	sp|Q2QTC2|PWD_ORYSJ	1e-09
CL8Contig33	sp|P28640|DHN2_PEA	6e-12
CL31Contig13	sp|P93422|SYH_ORYSJ	1e-35
CL35Contig14	sp|Q9M8M3|PP136_ARATH	2e-23
CL65Contig12	sp|Q9M2S4|LRKS4_ARATH	2e-58
CL80Contig6	sp|O49841|RAC2A_ARATH	1e-78
CL91Contig3	sp|Q8W2F3|PIF4_ARATH	3e-52
CL103Contig1	sp|Q9LJX4|PUM5_ARATH	5e-25
CL108Contig2	sp|Q01593|ABI3_ARATH	8e-75
CL108Contig3	sp|Q04980|LTI65_ARATH	9e-18
CL119Contig5	sp|Q42541|UBC13_ARATH	8e-77
CL178Contig6	sp|Q86V24|ADR2_HUMAN	4e-40
CL319Contig4	sp|Q9ZNU2|NAC18_ARATH	3e-83
CL341Contig2	sp|Q9LT17|BBR_ARATH	2e-15
CL349Contig2	sp|Q9STN3|SPT51_ARATH	5e-21
CL363Contig7	sp|Q8VWN6|RFS_PEA	2e-167
CL409Contig6	sp|Q5RFQ0|FCF1_PONAB	3e-24
CL418Contig1	sp|Q9FGW9|GTE10_ARATH	4e-22
CL464Contig1	sp|Q8H038|KATAM_ORYSJ	2e-59
CL506Contig2	sp|Q16773|KAT1_HUMAN	3e-64
CL570Contig2	sp|Q9LYD9|EMF1_ARATH	2e-21
CL600Contig3	sp|Q9XGJ4|GGM13_GNEGN	2e-07
CL616Contig2	sp|Q8IID4|DYHC2_PLAF7	3e-08
CL681Contig1	sp|Q84VY3|STAD6_ARATH	3e-85
CL695Contig5	sp|O65735|ALF_CICAR	0
CL712Contig3	sp|Q9FJX5|BT4_ARATH	2e-126
CL720Contig1	sp|Q9SU29|UPL5_ARATH	2e-75
CL990Contig5	sp|O80719|Y2706_ARATH	5e-19
CL1105Contig2	sp|O81316|SCL6_ARATH	6e-77
CL1317Contig2	sp|O81645|VILI3_ARATH	6e-106
CL1756Contig2	sp|Q9DBB4|NAA16_MOUSE	3e-18
CL1791Contig2	sp|P54453|YQEH_BACSU	2e-19
CL1862Contig2	sp|Q9ASQ7|SLAH2_ARATH	2e-146
CL2016Contig2	sp|Q9SA77|ARAE1_ARATH	0
CL2021Contig1	sp|Q8L7A4|AGD11_ARATH	5e-112
CL2069Contig2	sp|P46519|LEA14_SOYBN	3e-56
CL2131Contig2	sp|Q8L9W3|ATL23_ARATH	4e-29
CL2760Contig1	sp|Q8W2F3|PIF4_ARATH	4e-10
CL3036Contig3	sp|P13240|DR206_PEA	1e-06
CL3086Contig1	sp|Q5ZIC8|IPO13_CHICK	6e-10
CL3157Contig1	sp|Q8N9H8|MUT7_HUMAN	2e-15
CL3898Contig1	sp|Q9SIT6|AB5G_ARATH	3e-50
CL4028Contig1	sp|Q67ZU1|LIP2_ARATH	1e-135
CL4168Contig1	sp|Q9LTW0|ALIS1_ARATH	5e-20
CL4209Contig1	sp|Q7XA86|ZDH11_ARATH	2e-16
CL4407Contig1	sp|Q3AD36|GATA_CARHZ	6e-35
CL4593Contig2	sp|Q9CUS9|PSL4_MOUSE	8e-47
CL4610Contig2	sp|Q9ZUH1|Y2424_ARATH	0
CL5076Contig1	sp|Q9SIA4|MATE5_ARATH	6e-75
CL5977Contig1	sp|Q8LMR2|DCL1_ORYSJ	9e-130
CL6301Contig1	sp|Q9ZQ95|U73C6_ARATH	1e-79
CL6618Contig2	sp|P92990|JP650_ARATH	9e-63
CL7073Contig1	sp|O49722|PUP6_ARATH	7e-40
CL7099Contig1	sp|Q9FNP1|PEX1_ARATH	4e-37
CL7393Contig1	sp|Q9LYK9|RS263_ARATH	9e-32
CL7979Contig1	sp|Q9SA00|APRL4_ARATH	3e-80
CL9471Contig1	sp|Q8L9J7|SWET1_ARATH	2e-92
CL9530Contig1	sp|Q06930|ABR18_PEA	2e-70
CL12527Contig1	sp|Q58D13|DPOA2_BOVIN	4e-25
CL13279Contig1	sp|Q8GSN8|3MAT_DAHPI	2e-17
CL13350Contig1	sp|P48417|CP74_LINUS	1e-66
CL14837Contig1	sp|Q05609|CTR1_ARATH	9e-20
CL17059Contig1	sp|Q84VX3|ALF4_ARATH	2e-13
CL17116Contig1	sp|Q5PR34|CTR2_DANRE	2e-06
CL18579Contig1	sp|Q6DCK1|LPCT4_XENLA	1e-08
CL20524Contig1	sp|Q00451|PRF1_SOLLC	3e-08
CL20606Contig1	sp|Q8LC69|ATL8_ARATH	2e-40
CL23013Contig1	sp|Q8LBB2|KING1_ARATH	1e-152
CL23035Contig1	sp|Q38954|PHT21_ARATH	3e-107
HA3G4BC01AYBO4	sp|P14856|LOX2_PEA	1e-08
HA3G4BC01B6UQY	sp|P08688|ALB2_PEA	6e-06
HA3G4BC01BCZL7	sp|P05692|LEGJ_PEA	3e-06
HA3G4BC01BH3HP	sp|Q9SMJ4|LEG_CICAR	3e-11
HA3G4BC01BHQ63	sp|P08688|ALB2_PEA	1e-07
HA3G4BC01BJOJ1	sp|P05692|LEGJ_PEA	9e-15
HA3G4BC01BYFF0	sp|Q9SMJ4|LEG_CICAR	4e-24
HA3G4BC01C5R6D	sp|P02857|LEGA_PEA	3e-12
HA3G4BC01C9Q16	sp|P02857|LEGA_PEA	3e-11
HA3G4BC01D3PKM	sp|P14594|LEGB_PEA	1e-14
HA3G4BC01DEVTL	sp|Q9SMJ4|LEG_CICAR	9e-33
HA3G4BC01DIDRK	sp|Q9SMJ4|LEG_CICAR	2e-23
HA3G4BC01EJZT2	sp|Q9SMJ4|LEG_CICAR	1e-15
HA3G4BC01EKKFD	sp|P09918|LOX3_PEA	1e-26
HA3G4BC01ESK9C	sp|P02857|LEGA_PEA	2e-24
HA3G4BC02G9C03	sp|P13918|VCLC_PEA	1e-07
HA3G4BC02GHIAE	sp|Q7Y208|GLPQ3_ARATH	2e-15
HA3G4BC02HCV9W	sp|Q9SMJ4|LEG_CICAR	3e-19
HA3G4BC02HD27L	sp|Q8RVH5|7SBG2_SOYBN	2e-07
HA3G4BC02HDHC6	sp|Q9SMJ4|LEG_CICAR	2e-21
HA3G4BC02HMFZE	sp|Q9SMJ4|LEG_CICAR	8e-21
HA3G4BC02HQ4ES	sp|P02857|LEGA_PEA	3e-19
HA3G4BC02HQLP4	sp|Q9SMJ4|LEG_CICAR	2e-13
HA3G4BC02HU6OG	sp|P05692|LEGJ_PEA	1e-28
HA3G4BC02HUIHF	sp|Q9SMJ4|LEG_CICAR	1e-09
HA3G4BC02I36CZ	sp|P13918|VCLC_PEA	9e-53
HA3G4BC02I4GRS	sp|Q9SMJ4|LEG_CICAR	1e-22
HA3G4BC02I6LF8	sp|Q04672|SBP_SOYBN	4e-13
HA3G4BC02IA870	sp|P13918|VCLC_PEA	4e-09
HA3G4BC02IGV40	sp|P02857|LEGA_PEA	1e-26
HA3G4BC02IHSYP	sp|P13918|VCLC_PEA	2e-14
HA3G4BC02IK9CB	sp|P13918|VCLC_PEA	1e-12
HA3G4BC02IL33C	sp|Q9SMJ4|LEG_CICAR	2e-22
HA3G4BC02INQDP	sp|Q9SMJ4|LEG_CICAR	1e-15
HA3G4BC02IZP2R	sp|Q6E2Z6|REHY_MEDTR	5e-19
HA3G4BC02J1EPZ	sp|Q9SMJ4|LEG_CICAR	2e-07
HA3G4BC02JPPM8	sp|Q9SMJ4|LEG_CICAR	6e-08
HA3G4BC02JRID3	sp|P13915|CVCA_PEA	1e-06
HA3G4BC02JZ6OF	sp|Q9SMJ4|LEG_CICAR	3e-07
HA3G4BC02JZX11	sp|P13918|VCLC_PEA	3e-10
contig00184	sp|Q9SMJ4|LEG_CICAR	3e-12
contig00669	sp|P09918|LOX3_PEA	2e-88
contig00670	sp|P09918|LOX3_PEA	2e-31
contig00675	sp|P09918|LOX3_PEA	8e-60
contig01037	sp|P10978|POLX_TOBAC	7e-22
contig01120	sp|Q7TMR0|PCP_MOUSE	7e-15
contig01121	sp|Q7TMR0|PCP_MOUSE	1e-18
contig01123	sp|Q2TA14|PCP_BOVIN	1e-18
contig01265	sp|P10330|NU5M_OENBE	9e-80
contig03083	sp|Q9SD84|E13L3_ARATH	2e-26
contig04208	sp|Q0WNJ6|CLAH1_ARATH	0
contig04217	sp|Q9SZR1|ACA10_ARATH	2e-25
contig04218	sp|Q9LF79|ACA8_ARATH	0
contig05501	sp|P49598|P2C37_ARATH	5e-77
contig05502	sp|P49598|P2C37_ARATH	2e-19
contig05525	sp|Q54KJ8|T2EB_DICDI	1e-08
contig06050	sp|Q94F39|AFP3_ARATH	1e-29
contig06051	sp|Q94F39|AFP3_ARATH	1e-16
contig06173	sp|Q9XI37|PV42A_ARATH	3e-76
contig06174	sp|Q8GXI9|PV42B_ARATH	1e-20
contig06231	sp|Q9FEP7|SUT13_ARATH	0
contig06589	sp|P09444|LEA34_GOSHI	7e-24
contig07214	sp|Q1RMW2|T184A_BOVIN	2e-15
contig07319	sp|P23923|HBP1B_WHEAT	3e-09
contig07490	sp|Q8LE94|RING3_ARATH	1e-06
contig08685	sp|B3H5Q1|BGL11_ARATH	2e-11
contig08748	sp|P0CO08|SYF1_CRYNJ	8e-63
contig08942	sp|Q7TMR0|PCP_MOUSE	5e-17
contig09021	sp|Q3UJB9|EDC4_MOUSE	5e-17
contig09049	sp|Q9LFQ3|SNL2_ARATH	0
contig09184	sp|Q7DM58|AB4C_ARATH	0
contig09229	sp|Q9FLH0|NMCP_ARATH	3e-48
contig09535	sp|Q9LV16|B3GTJ_ARATH	0
contig09609	sp|Q6S004|KIF6_DICDI	8e-97
contig09741	sp|Q6PFW1|VIP1_HUMAN	3e-67
contig09819	sp|Q42806|KPYC_SOYBN	0
contig09909	sp|P93026|VSR1_ARATH	0
contig09938	sp|Q6R0E3|TRP5_ARATH	2e-91
contig09966	sp|P51850|PDC1_PEA	0
contig10051	sp|Q9ZTX9|ARFD_ARATH	1e-106
contig10129	sp|Q6DCE8|CTR2_XENLA	5e-45
contig10219	sp|Q56ZZ7|PLST4_ARATH	0
contig10282	sp|O65782|C83B1_ARATH	7e-109
contig10485	sp|Q96471|DCAM_IPONI	2e-141
contig10838	sp|Q9FFT9|RH32_ARATH	7e-170
contig10925	sp|Q05609|CTR1_ARATH	2e-106
contig10984	sp|Q7SXW3|LRC40_DANRE	7e-49
contig11155	sp|P43293|NAK_ARATH	7e-147
contig11195	sp|Q9LXZ3|FB204_ARATH	5e-79
contig11340	sp|Q9FKW2|C3H61_ARATH	5e-62
contig11403	sp|Q9CAR3|KINGL_ARATH	2e-134
contig11436	sp|Q9SPL4|AMP22_MACIN	3e-26
contig11761	sp|P42785|PCP_HUMAN	2e-16
contig12079	sp|O23116|EIL3_ARATH	7e-137
contig12419	sp|Q6PDY2|AEDO_MOUSE	1e-18
contig12488	sp|A4IGM4|DHI1L_XENTR	7e-25
contig12911	sp|P23901|ALDR_HORVU	2e-124
contig13056	sp|Q8N5M1|ATPF2_HUMAN	3e-10
contig13090	sp|Q9ZQ74|PP146_ARATH	4e-59
contig13623	sp|Q283L0|KRP5_ORYSJ	5e-34
contig13766	sp|Q5UNW1|YR707_MIMIV	2e-14
contig13890	sp|O35691|PININ_MOUSE	3e-06
contig13958	sp|Q8BKU8|TM87B_MOUSE	4e-08
contig13969	sp|Q9ZWQ8|PAP_CITUN	2e-113
contig14118	sp|Q76E23|IF4G1_ARATH	1e-13
contig14179	sp|Q8LB02|DHSB2_ARATH	1e-130
contig14376	sp|Q9VR59|VIP1_DROME	4e-82
contig14694	sp|Q8GYN5|RIN4_ARATH	2e-39
contig14933	sp|P32839|BCS1_YEAST	1e-12
contig14952	sp|O24496|GLO2C_ARATH	3e-116
contig15043	sp|Q7Y223|MAN2_ARATH	4e-82
contig15044	sp|O23372|ATXR3_ARATH	6e-71
contig15113	sp|P30536|TSPOA_HUMAN	6e-06
contig15385	sp|Q9SWB6|PM36_SOYBN	1e-96
contig15510	sp|P47082|AVT1_YEAST	4e-19
contig15680	sp|Q9SNC3|FLA4_ARATH	3e-18
contig15742	sp|Q9C5X9|HAC1_ARATH	7e-35
contig15766	sp|Q55DL2|MET18_DICDI	1e-27
contig15930	sp|Q9SB61|Y4466_ARATH	2e-16
contig15980	sp|Q9SGE3|H2B2_ARATH	2e-30
contig16005	sp|Q94F30|ESD4_ARATH	4e-10
contig16169	sp|Q9SZL8|FRS5_ARATH	7e-24
contig16291	sp|Q07322|ECP40_DAUCA	1e-07
contig16516	sp|O22224|Y2162_ARATH	1e-97
contig17031	sp|Q92620|PRP16_HUMAN	2e-77
contig17657	sp|Q39459|MT2_CICAR	1e-28
contig17788	sp|O23463|CMTA5_ARATH	6e-54
contig17985	sp|O26680|DHQS_METTH	3e-43
contig18014	sp|Q6P856|AP2M1_XENTR	8e-12
contig18202	sp|Q9BWU0|NADAP_HUMAN	9e-08
contig18613	sp|Q9M5X6|NLTP_PYRCO	5e-32
contig18780	sp|P29110|OLEO3_BRANA	3e-11
contig18908	sp|Q7NBW0|DNAJ_MYCGA	1e-11
contig18949	sp|Q6R0E3|TRP5_ARATH	4e-11
contig19891	sp|Q7XJN0|RH17_ARATH	1e-61
contig19911	sp|Q8GY23|UPL1_ARATH	3e-17
contig20518	sp|P13918|VCLC_PEA	6e-43
contig20752	sp|Q9ZTR1|SPD1_PEA	1e-21
contig23929	sp|P02857|LEGA_PEA	0
contig23930	sp|Q9SMJ4|LEG_CICAR	6e-76
contig24269	sp|Q94AA1|UN93L_ARATH	3e-07
contig28035	sp|P05692|LEGJ_PEA	9e-110
contig29041	sp|Q43092|SSG1_PEA	2e-26
contig32776	sp|P13916|GLCA_SOYBN	2e-103
contig32777	sp|P13915|CVCA_PEA	5e-75
contig37631	sp|Q8W234|SEUSS_ARATH	3e-11
contig39641	sp|P17859|AMYA_VIGMU	2e-129
contig45429	sp|O65351|SUBL_ARATH	2e-15
contig56866	sp|Q6E2Z6|REHY_MEDTR	3e-62
contig58410	sp|Q9ZQE5|PP153_ARATH	6e-58
contig63600	sp|O49817|LEA2_CICAR	5e-22
contig76921	sp|Q9FR53|TOR_ARATH	2e-21
contig80517	sp|Q9T074|PCKA_ARATH	2e-51
contig82120	sp|Q9M316|PP292_ARATH	2e-18
contig85263	sp|B3H5Q1|BGL11_ARATH	8e-25
contig90523	sp|Q0WKV3|PPR36_ARATH	1e-33
contig92630	sp|Q9SND4|HEC2_ARATH	2e-08
contig92874	sp|P29038|LDH_MAIZE	2e-68
contig93912	sp|Q94AA4|K6PF3_ARATH	2e-37
contig10501	sp|Q8VYC2|Y2070_ARATH	1e-88
contig09105	sp|P53536|PHSL_VICFA	0
contig04628	sp|Q8CAK1|CAF17_MOUSE	3e-35
contig06497	sp|P09444|LEA34_GOSHI	5e-10
contig17271	sp|Q9FKB5|KRP3_ARATH	2e-16
contig18626	sp|P64742|Y911_MYCBO	4e-06
contig11899	sp|Q8W4A5|APO2_ARATH	5e-146
contig08823	sp|Q9SQ80|G2OX1_PEA	6e-169
contig83759	sp|O74976|FAT2_SCHPO	5e-71
contig02013	sp|Q9FXF2|RKF1_ARATH	2e-32
contig16599	sp|Q9C671|P4K2B_ARATH	1e-30
contig15842	sp|Q9ZQH1|CML48_ARATH	4e-53
contig12484	sp|Q9M7J9|POT8_ARATH	6e-138
contig06017	sp|P04146|COPIA_DROME	9e-41
contig02680	sp|Q8RY18|Y5436_ARATH	4e-145
contig08124	sp|O49817|LEA2_CICAR	2e-10
contig10732	sp|O64635|C76C4_ARATH	2e-108
contig61355	sp|Q1SGF1|PARP3_MEDTR	7e-95
contig68197	sp|Q944B6|TYRA1_ARATH	7e-56
contig15221	sp|Q9M658|MOM1_ARATH	2e-13
contig20043	sp|Q9SYD6|MATE1_ARATH	3e-39
contig10244	sp|Q09809|YAB9_SCHPO	8e-17
contig07781	sp|Q46036|BLC_CITFR	1e-13
contig16033	sp|Q93ZL5|DOF52_ARATH	3e-28
contig54109	sp|Q9ZNX6|GSH1_MEDTR	1e-20
contig13381	sp|Q9CAA9|BH049_ARATH	2e-56
contig14393	sp|Q9M7J9|POT8_ARATH	2e-147
contig11048	sp|Q9ZVH4|CUL3A_ARATH	0
contig17494	sp|Q54SW1|Y2179_DICDI	5e-10
contig91469	sp|Q29IG6|PNO1_DROPS	1e-29
contig20177	sp|Q9C9Z5|NDUA1_ARATH	5e-23
contig48845	sp|O24370|LOX21_SOLTU	2e-09
contig05736	sp|P20075|LEAD8_DAUCA	8e-22
contig18428	sp|Q3T0E5|APMAP_BOVIN	6e-10
contig07085	sp|Q9SZ63|NUD14_ARATH	3e-08
contig20534	sp|Q9ZNU6|DET1_SOLLC	1e-50
contig14260	sp|P09444|LEA34_GOSHI	4e-85
contig13856	sp|P22242|DRPE_CRAPL	2e-90
contig15757	sp|Q54Z24|PITH1_DICDI	2e-37
contig14900	sp|Q94F39|AFP3_ARATH	5e-22
contig18048	sp|Q9LF79|ACA8_ARATH	7e-09
contig12793	sp|Q6J163|5NG4_PINTA	5e-35
contig09276	sp|Q39030|KPK2_ARATH	3e-179
contig12226	sp|Q9LK90|ALA8_ARATH	6e-162
contig12779	sp|Q9CAR7|HIR2_ARATH	2e-131
contig10231	sp|Q55DL0|DPYS_DICDI	1e-136
HA3G4BC02FK1EQ	sp|Q04672|SBP_SOYBN	1e-10
contig17915	sp|A1A4Q2|PRXD1_BOVIN	2e-17
contig05781	sp|Q58CQ5|ANKZ1_BOVIN	2e-15
contig09702	sp|Q42806|KPYC_SOYBN	1e-99
contig17438	sp|O80327|TLP1_PYRPY	1e-70
HA3G4BC01DFVIZ	sp|Q948T9|RBOHB_SOLTU	2e-94
contig65104	sp|Q05763|DRTS2_ARATH	1e-16
contig11746	sp|Q9SYK9|U74E2_ARATH	3e-109
contig18680	sp|C6TCJ2|CSPLA_SOYBN	1e-70
contig06955	sp|P09444|LEA34_GOSHI	4e-28
contig08855	sp|Q06931|ABR17_PEA	4e-58
contig12920	sp|Q7TT37|ELP1_MOUSE	1e-12
contig02526	sp|P19975|FRI1_PEA	3e-44
contig07073	sp|P17639|EMB1_DAUCA	2e-10
contig02523	sp|P19975|FRI1_PEA	1e-32
contig15622	sp|A8MXD5|GRCR1_HUMAN	2e-06
HA3G4BC01E1YX6	sp|Q8LGI2|SCPDL_ARATH	7e-49
contig03982	sp|O74628|YQ53_SCHPO	9e-07
contig14687	sp|P27054|CHI4_PHAVU	1e-123
contig16781	sp|Q9C5C0|MPK18_ARATH	2e-102
contig03319	sp|Q28CV2|T184C_XENTR	2e-24
contig03321	sp|Q54WM0|T1843_DICDI	5e-14
contig14326	sp|Q8GYR4|QKIL4_ARATH	5e-95
contig16610	sp|Q86IX1|DST1_DICDI	8e-58
contig03029	sp|O04249|STP7_ARATH	1e-50
contig16052	sp|Q9XFK7|MFT_ARATH	4e-76
contig10085	sp|O22799|Y2349_ARATH	3e-82
contig82703	sp|Q9XIB4|Y1475_ARATH	9e-10
contig05183	sp|Q05047|C72A1_CATRO	5e-21
contig18486	sp|Q93ZY2|ROGF1_ARATH	1e-65
contig31170	sp|Q9P4X3|UTP7_SCHPO	5e-56
contig14416	sp|P23958|TIPA_PHAVU	4e-93
contig11795	sp|Q28GD4|ELAV2_XENTR	2e-12
contig03924	sp|Q9ZDC7|Y404_RICPR	3e-14
contig18589	sp|Q01417|PM1_SOYBN	6e-20
contig36032	sp|Q8RY18|Y5436_ARATH	7e-27

## Sheet: cluster K2
Gene ID	Uniprot ID	Evalue
CL1Contig143	sp|Q9C744|AP3D_ARATH	0
CL1Contig154	sp|P13547|ATP9_WHEAT	9e-10
CL1Contig160	sp|Q40288|UFOG6_MANES	2e-51
CL1Contig306	sp|Q8VYJ1|MENE_ARATH	2e-08
CL1Contig378	sp|Q9FX99|Y1497_ARATH	1e-14
CL1Contig393	sp|Q9LEW0|UBP22_ARATH	7e-61
CL1Contig422	sp|Q9SEL5|VTI12_ARATH	6e-44
CL1Contig601	sp|Q39PS9|TOLB_GEOMG	3e-11
CL1Contig632	sp|Q9SEL5|VTI12_ARATH	3e-29
CL1Contig664	sp|Q6NLC1|AB2D_ARATH	5e-39
CL1Contig747	sp|Q2KJ44|PTPA_BOVIN	2e-82
CL1Contig846	sp|Q9SRM9|ALMT8_ARATH	4e-73
CL1Contig877	sp|Q13435|SF3B2_HUMAN	2e-11
CL1Contig878	sp|Q9M2Q4|U202B_ARATH	1e-11
CL1Contig912	sp|P0C896|PP209_ARATH	5e-93
CL1Contig950	sp|Q9SLF3|TC132_ARATH	0
CL1Contig991	sp|Q54DH8|TAF1_DICDI	3e-06
CL1Contig1045	sp|B9RUN8|GUF1_RICCO	2e-87
CL1Contig1081	sp|O23553|BAM3_ARATH	9e-96
CL1Contig1082	sp|Q42942|UMPS_TOBAC	1e-42
CL1Contig1102	sp|Q9SR86|AGT23_ARATH	0
CL1Contig1114	sp|Q5XF75|EFTS_ARATH	4e-37
CL1Contig1228	sp|Q9VUV9|U520_DROME	3e-77
CL1Contig1365	sp|Q54GB2|CTSL2_DICDI	7e-09
CL1Contig1437	sp|Q9SZ11|GLPQ2_ARATH	9e-27
CL1Contig1455	sp|Q9LRR5|DRL21_ARATH	2e-52
CL1Contig1459	sp|Q13435|SF3B2_HUMAN	2e-14
CL1Contig1517	sp|Q2KID2|NTHL1_BOVIN	8e-32
CL1Contig1534	sp|Q9FMK9|PPA29_ARATH	4e-103
CL1Contig1545	sp|Q9D7M8|RPB4_MOUSE	2e-11
CL1Contig1553	sp|Q05046|CH62_CUCMA	4e-138
CL1Contig1619	sp|O14980|XPO1_HUMAN	2e-55
CL1Contig1623	sp|Q01899|HSP7M_PHAVU	0
CL1Contig1629	sp|Q5R495|OXSR1_PONAB	4e-60
CL1Contig1630	sp|O22941|PXM16_ARATH	0
CL1Contig1649	sp|P14749|AGAL_CYATE	1e-08
CL1Contig1651	sp|Q46888|YGBJ_ECOLI	2e-27
CL1Contig1666	sp|Q54FB7|XDH_DICDI	1e-112
CL1Contig1669	sp|Q2TFN9|HSP74_CANFA	4e-42
CL1Contig1677	sp|Q9XIE6|ALA3_ARATH	0
CL1Contig1683	sp|Q8L999|BPC6_ARATH	2e-108
CL1Contig1686	sp|Q9LMA1|FMO1_ARATH	4e-112
CL1Contig1720	sp|Q43468|STIP_SOYBN	1e-124
CL1Contig1725	sp|Q86TM6|SYVN1_HUMAN	7e-71
CL1Contig1729	sp|P49299|CYSZ_CUCMA	0
CL1Contig1731	sp|Q6F6R1|DNAJ_ACIAD	1e-44
CL1Contig1748	sp|Q9LNC4|GTE4_ARATH	2e-129
CL1Contig1750	sp|Q8LPK4|AP2A2_ARATH	0
CL1Contig1753	sp|Q9LDC0|FKB42_ARATH	9e-57
CL1Contig1757	sp|Q6CEW9|MRD1_YARLI	4e-31
CL1Contig1770	sp|Q9LYV6|GEML5_ARATH	2e-56
CL1Contig1804	sp|Q9FGV1|ARFH_ARATH	1e-135
CL1Contig1812	sp|Q9SUC0|3HIDH_ARATH	2e-67
CL1Contig1826	sp|Q8GZ43|YZR3_ARATH	6e-121
CL1Contig1830	sp|Q8LGF7|PEX4_ARATH	1e-07
CL1Contig1845	sp|P24504|NUP3_PENSQ	6e-16
CL1Contig1871	sp|Q38931|FKB70_ARATH	7e-163
CL1Contig1875	sp|Q7DLR9|PSB4_ARATH	4e-111
CL1Contig1901	sp|Q5BL31|CF106_DANRE	2e-15
CL1Contig1925	sp|Q02028|HSP7S_PEA	0
CL1Contig1933	sp|P08927|RUBB_PEA	0
CL1Contig1934	sp|Q84TI3|OBE4_ARATH	0
CL1Contig1938	sp|Q54LB8|VP13A_DICDI	5e-42
CL1Contig1960	sp|Q940Z2|ARP5_ARATH	0
CL1Contig1961	sp|Q9FRL3|ERDL6_ARATH	0
CL1Contig1962	sp|Q8VWF5|AML5_ARATH	0
CL1Contig1967	sp|P31531|1A1C_SOYBN	0
CL1Contig1970	sp|Q5QMN3|RH20_ORYSJ	0
CL1Contig1973	sp|Q9FJR0|RENT1_ARATH	0
CL1Contig1979	sp|O23492|INT4_ARATH	0
CL1Contig1980	sp|P37880|SYRC_CRIGR	6e-140
CL1Contig1983	sp|Q9SQU4|C3H34_ARATH	2e-105
CL1Contig1987	sp|Q6TUG0|DJB11_RAT	3e-81
CL1Contig1989	sp|Q876F4|SC241_SACBA	1e-13
CL1Contig2007	sp|Q9FZP1|HPSE3_ARATH	0
CL1Contig2014	sp|Q5ZKQ3|RPAP3_CHICK	8e-31
CL1Contig2029	sp|Q5ZLW3|DYM_CHICK	1e-61
CL1Contig2030	sp|Q12874|SF3A3_HUMAN	1e-120
CL1Contig2036	sp|Q54EV7|XPO1_DICDI	2e-106
CL1Contig2039	sp|P58301|RAD50_PYRFU	8e-09
CL1Contig2043	sp|P29514|TBB6_ARATH	0
CL1Contig2046	sp|Q4ADV7|RIC1_HUMAN	5e-22
CL1Contig2051	sp|Q8R3N6|THOC1_MOUSE	1e-63
CL1Contig2054	sp|Q9SQT8|DHQSD_ARATH	0
CL1Contig2066	sp|Q9LDK9|APBLA_ARATH	0
CL1Contig2085	sp|Q9FGQ7|CCD32_ARATH	3e-90
CL1Contig2086	sp|Q0V7V2|P2C42_ARATH	2e-157
CL1Contig2104	sp|Q04613|MI25_ARATH	8e-82
CL1Contig2118	sp|Q3U2U7|MET17_MOUSE	8e-25
CL1Contig2128	sp|P51567|AFC2_ARATH	6e-176
CL1Contig2130	sp|Q6ZI44|SAPK6_ORYSJ	2e-152
CL1Contig2159	sp|Q13438|OS9_HUMAN	2e-22
CL1Contig2161	sp|Q9FYF9|FB76_ARATH	8e-106
CL1Contig2165	sp|A8MR93|ALG12_ARATH	8e-24
CL1Contig2173	sp|Q1LWV7|K1609_DANRE	5e-20
CL1Contig2191	sp|Q9FLG8|SPNS2_ARATH	2e-129
CL1Contig2207	sp|Q9CZX5|PINX1_MOUSE	3e-07
CL1Contig2219	sp|Q40784|AAPC_CENCI	2e-117
CL1Contig2221	sp|A4IG72|TGFA1_DANRE	8e-20
CL1Contig2232	sp|Q54DD7|UNC50_DICDI	3e-59
CL1Contig2236	sp|P07245|C1TC_YEAST	9e-80
CL1Contig2248	sp|O22768|UNE12_ARATH	7e-25
CL1Contig2257	sp|O60344|ECE2_HUMAN	2e-20
CL1Contig2263	sp|Q99PI5|LPIN2_MOUSE	2e-18
CL1Contig2266	sp|Q8GUI6|JMJ14_ARATH	6e-69
CL1Contig2278	sp|Q9MT28|THRC_SOLTU	1e-118
CL1Contig2290	sp|Q9M9Y5|GAUT6_ARATH	4e-62
CL1Contig2291	sp|Q41364|SOT1_SPIOL	2e-54
CL1Contig2296	sp|P11432|ELI_PEA	1e-62
CL1Contig2306	sp|Q0IDW9|SYK_SYNS3	5e-87
CL1Contig2316	sp|O64380|PABP3_ARATH	1e-55
CL1Contig2318	sp|O04834|SAR1A_ARATH	2e-79
CL1Contig2328	sp|Q9LYT3|TT12_ARATH	1e-68
CL1Contig2333	sp|P09886|HS21C_PEA	1e-27
CL1Contig2377	sp|Q54GB2|CTSL2_DICDI	8e-34
CL1Contig2418	sp|Q26696|DDX17_TRYBB	2e-22
CL1Contig2434	sp|Q8GX69|BGA16_ARATH	4e-150
CL1Contig2454	sp|Q9ASS4|Y5838_ARATH	1e-84
CL1Contig2457	sp|Q9CAB6|UEV1B_ARATH	2e-67
CL1Contig2467	sp|Q8VYK7|ATG8F_ARATH	2e-48
CL1Contig2472	sp|A8XKF2|CTL1L_CAEBR	3e-29
CL1Contig2474	sp|Q2VZV8|RS16_MAGSA	7e-19
CL1Contig2478	sp|O48538|RBOHF_ARATH	6e-104
CL1Contig2482	sp|O13861|YEXA_SCHPO	3e-49
CL1Contig2511	sp|Q99PU8|DHX30_MOUSE	3e-49
CL1Contig2559	sp|Q766C3|NEP1_NEPGR	2e-41
CL1Contig2566	sp|Q9FGR0|CPSF1_ARATH	2e-63
CL1Contig2585	sp|Q8S8F2|FBL11_ARATH	6e-31
CL1Contig2586	sp|Q9FN04|AAP4_ARATH	2e-49
CL1Contig2626	sp|Q00766|PHS1_DICDI	0
CL1Contig2645	sp|Q5XG71|UTP20_MOUSE	1e-12
CL1Contig2668	sp|Q9FQ20|SCC12_ARATH	5e-10
CL1Contig2691	sp|Q39013|NAC2_ARATH	9e-35
CL1Contig2708	sp|Q7KWX9|EXOS3_DICDI	2e-45
CL1Contig2775	sp|Q9XES1|ECA4_ARATH	0
CL1Contig2781	sp|Q67XJ2|NFYBA_ARATH	5e-60
CL1Contig2795	sp|Q9ZQ95|U73C6_ARATH	5e-141
CL1Contig2798	sp|Q9SCQ2|UPL7_ARATH	0
CL1Contig2805	sp|Q8S8F2|FBL11_ARATH	2e-61
CL1Contig2817	sp|Q6DW74|DGDG1_LOTJA	0
CL1Contig2827	sp|Q9LYC2|NPL41_ARATH	7e-151
CL1Contig2831	sp|Q5RDI2|HSBP1_PONAB	7e-12
CL1Contig2834	sp|P17407|21KD_DAUCA	4e-21
CL1Contig2839	sp|O24301|SUS2_PEA	0
CL1Contig2865	sp|Q6Q2C2|HYES_PIG	4e-45
CL1Contig2895	sp|P38558|TBG2_ARATH	3e-159
CL1Contig2905	sp|P52418|PUR1_SOYBN	0
CL1Contig2926	sp|Q9CWD8|NUBPL_MOUSE	4e-46
CL1Contig2931	sp|Q9LUH8|HFA6B_ARATH	1e-69
CL1Contig2934	sp|P08799|MYS2_DICDI	3e-15
CL1Contig2943	sp|Q5JTH9|RRP12_HUMAN	5e-61
CL1Contig2977	sp|Q9FGK5|RAA5A_ARATH	4e-101
CL1Contig2984	sp|Q9SPK4|PPCK1_ARATH	1e-86
CL1Contig2991	sp|Q99090|CPRF2_PETCR	4e-61
CL1Contig3002	sp|Q8CCN5|BCAS3_MOUSE	6e-21
CL1Contig3010	sp|Q6A333|ALY2_ARATH	2e-85
CL1Contig3036	sp|O22899|DHX15_ARATH	0
CL1Contig3039	sp|Q9ZSM8|EZA1_ARATH	2e-23
CL1Contig3051	sp|Q9LZJ5|AB14C_ARATH	0
CL1Contig3059	sp|P33491|ABP2_TOBAC	3e-28
CL1Contig3063	sp|Q05046|CH62_CUCMA	2e-43
CL1Contig3097	sp|Q9LU46|RH35_ARATH	0
CL1Contig3106	sp|Q9Y2I7|FYV1_HUMAN	3e-32
CL1Contig3111	sp|Q9LMK7|RBP1A_ARATH	9e-64
CL1Contig3113	sp|Q9FN37|PSKR2_ARATH	8e-47
CL1Contig3120	sp|Q10251|IF2P_SCHPO	0
CL1Contig3136	sp|Q7X6A5|PPR81_ARATH	2e-80
CL1Contig3167	sp|Q9ZU38|RPIA_ARATH	3e-98
CL1Contig3177	sp|Q86H45|ELP2_DICDI	6e-42
CL1Contig3180	sp|Q9CA27|EF118_ARATH	7e-20
CL1Contig3194	sp|Q7LBC6|KDM3B_HUMAN	1e-48
CL1Contig3195	sp|Q84Y18|CXIP4_ARATH	4e-37
CL1Contig3200	sp|P32069|TRPX_ARATH	0
CL1Contig3207	sp|Q99685|MGLL_HUMAN	3e-24
CL1Contig3222	sp|P60067|ALX_PHOLL	2e-23
CL1Contig3225	sp|Q8BT14|CNOT4_MOUSE	6e-37
CL1Contig3247	sp|Q9CR47|NSA2_MOUSE	4e-55
CL1Contig3255	sp|O80983|FTSH4_ARATH	0
CL1Contig3296	sp|Q8RXS6|INO80_ARATH	2e-160
CL1Contig3307	sp|Q0WKV3|PPR36_ARATH	1e-22
CL1Contig3311	sp|Q38953|DHX8_ARATH	2e-72
CL1Contig3319	sp|Q9HDZ5|YKP9_SCHPO	2e-08
CL1Contig3328	sp|Q9M2E2|SDR1_ARATH	7e-35
CL1Contig3344	sp|Q5SN75|P2C08_ORYSJ	3e-62
CL1Contig3377	sp|Q766C3|NEP1_NEPGR	9e-39
CL1Contig3386	sp|Q3U0M1|TPPC9_MOUSE	2e-16
CL1Contig3389	sp|Q9FZL4|MGDG_SOYBN	0
CL1Contig3442	sp|Q9FRK5|Y1514_ARATH	9e-131
CL1Contig3444	sp|Q9LN50|PMTS_ARATH	9e-61
CL1Contig3457	sp|P25804|CYSP_PEA	6e-180
CL1Contig3461	sp|P24465|C71A1_PERAE	7e-91
CL1Contig3462	sp|Q8RXK2|SDN3_ARATH	5e-22
CL1Contig3472	sp|Q659C4|LAR1B_HUMAN	3e-16
CL1Contig3481	sp|Q9LUH2|ALF5_ARATH	7e-06
CL1Contig3482	sp|Q9SE83|DRP2A_ARATH	3e-86
CL1Contig3486	sp|Q6VTH5|RSPH1_CYPCA	6e-14
CL1Contig3541	sp|Q9LRR5|DRL21_ARATH	9e-48
CL1Contig3550	sp|Q55C58|VPS16_DICDI	5e-38
CL1Contig3579	sp|Q9SS80|U503A_ARATH	4e-13
CL1Contig3598	sp|O22932|CIPKB_ARATH	3e-148
CL1Contig3616	sp|Q8VZR7|PTR30_ARATH	3e-93
CL1Contig3670	sp|Q6VNB8|WDFY3_MOUSE	4e-12
CL1Contig3673	sp|O65649|FPP5_ARATH	4e-125
CL1Contig3692	sp|O82314|U082_ARATH	1e-108
CL1Contig3700	sp|Q9LK09|SYP32_ARATH	5e-39
CL1Contig3709	sp|P54766|RAN1B_LOTJA	1e-63
CL1Contig3721	sp|Q93ZE8|SDF2_ARATH	8e-93
CL1Contig3737	sp|O04089|ZIP4_ARATH	6e-121
CL1Contig3742	sp|Q9DE26|RUVB1_XENLA	0
CL1Contig3749	sp|Q10170|RMT2_SCHPO	5e-44
CL1Contig3756	sp|O60176|YG41_SCHPO	2e-51
CL1Contig3779	sp|Q9FED2|HA22E_ARATH	7e-42
CL1Contig3793	sp|P49637|R27A3_ARATH	1e-61
CL1Contig3805	sp|Q8L5Y9|PANK2_ARATH	0
CL1Contig3880	sp|Q54GN8|NSA2_DICDI	3e-49
CL1Contig3897	sp|P49636|RL40_NICSY	3e-67
CL1Contig3899	sp|P53681|CRK_DAUCA	2e-93
CL1Contig3901	sp|O22315|SRSF1_ARATH	1e-63
CL1Contig3932	sp|Q8W486|Y1491_ARATH	1e-09
CL1Contig3951	sp|P42762|CLPD_ARATH	4e-145
CL1Contig3953	sp|Q9FT92|Y5843_ARATH	1e-06
CL1Contig3967	sp|Q4R828|RCCD1_MACFA	1e-19
CL1Contig3968	sp|F4K2A1|FPGS1_ARATH	2e-61
CL1Contig3975	sp|Q9LP77|Y1848_ARATH	4e-23
CL1Contig3976	sp|Q5TEA6|SE1L2_HUMAN	5e-76
CL1Contig3979	sp|Q9MUK5|TOC64_PEA	0
CL1Contig4050	sp|Q9X0Y1|P1254_THEMA	4e-12
CL1Contig4055	sp|Q43070|GALE1_PEA	2e-126
CL1Contig4062	sp|Q39817|CALX_SOYBN	0
CL1Contig4071	sp|Q3SWX0|NIPA2_BOVIN	3e-46
CL1Contig4076	sp|Q9FLZ1|FB272_ARATH	2e-54
CL1Contig4090	sp|Q9SE42|RPE1_ORYSJ	3e-10
CL1Contig4093	sp|Q9SIE1|PAT_ARATH	3e-175
CL1Contig4130	sp|Q43207|FKB70_WHEAT	9e-61
CL1Contig4151	sp|Q54Y03|KAD6_DICDI	2e-45
CL1Contig4152	sp|Q8BM55|TM214_MOUSE	4e-09
CL1Contig4161	sp|Q9ZUM0|C3H17_ARATH	2e-70
CL1Contig4165	sp|Q9Y253|POLH_HUMAN	6e-71
CL1Contig4188	sp|Q3EC11|ZDHC2_ARATH	0
CL1Contig4211	sp|P27880|HSP12_MEDSA	2e-63
CL1Contig4213	sp|Q01514|GBP1_MOUSE	4e-52
CL1Contig4216	sp|Q8LHP0|ELOF1_ORYSJ	2e-33
CL1Contig4230	sp|O60337|MARH6_HUMAN	2e-84
CL1Contig4237	sp|Q9CXW3|CYBP_MOUSE	3e-25
CL1Contig4251	sp|Q9C6I6|ETFA_ARATH	1e-109
CL1Contig4269	sp|Q9FNY2|DPB_ARATH	1e-05
CL1Contig4270	sp|Q9FNY2|DPB_ARATH	3e-21
CL1Contig4272	sp|Q6NRL6|SYVNA_XENLA	2e-74
CL1Contig4283	sp|Q9LPR8|SCL3_ARATH	2e-153
CL1Contig4288	sp|Q9LHG8|ELC_ARATH	5e-65
CL1Contig4303	sp|P83332|TLP1_PRUPE	5e-63
CL1Contig4328	sp|Q9C6I8|NOG1_ARATH	3e-10
CL1Contig4338	sp|Q9SUY0|FB244_ARATH	2e-07
CL1Contig4346	sp|P29503|NEUR_DROME	6e-08
CL1Contig4348	sp|Q9LZR3|CSLA9_ARATH	0
CL1Contig4366	sp|Q54D00|MED4_DICDI	4e-07
CL1Contig4370	sp|P46254|HS22M_PEA	4e-40
CL1Contig4372	sp|O46606|DDHD1_BOVIN	1e-33
CL1Contig4377	sp|P0C1J6|FKBP4_RHIOR	6e-07
CL1Contig4400	sp|Q9C7D2|SCP15_ARATH	6e-41
CL1Contig4409	sp|Q0PGJ6|AKRC9_ARATH	2e-29
CL1Contig4433	sp|P48722|HS74L_MOUSE	1e-154
CL1Contig4444	sp|O22969|Y2416_ARATH	1e-18
CL1Contig4464	sp|Q09893|YAI5_SCHPO	2e-14
CL1Contig4473	sp|D1CDT8|FTSH_THET1	7e-81
CL1Contig4475	sp|Q43870|APS2_ARATH	2e-169
CL1Contig4500	sp|Q03878|GRP1_DAUCA	7e-17
CL1Contig4547	sp|Q9ZV48|TPS11_ARATH	0
CL1Contig4561	sp|O64474|AHM2_ARATH	4e-94
CL1Contig4578	sp|Q8RYC8|ARFS_ARATH	1e-88
CL1Contig4591	sp|Q9LNH6|NPS12_ARATH	7e-24
CL1Contig4594	sp|Q9LNF4|P2C13_ARATH	1e-108
CL1Contig4603	sp|O23463|CMTA5_ARATH	1e-75
CL1Contig4606	sp|Q9LRZ3|PUM24_ARATH	3e-175
CL1Contig4610	sp|P11182|ODB2_HUMAN	2e-84
CL1Contig4627	sp|Q15029|U5S1_HUMAN	0
CL1Contig4635	sp|Q8K1X1|WDR11_MOUSE	8e-12
CL1Contig4637	sp|Q9LDI3|CIPKO_ARATH	3e-112
CL1Contig4649	sp|Q9DBM1|GPTC1_MOUSE	5e-09
CL1Contig4682	sp|Q27GI3|NAT6_ARATH	5e-43
CL1Contig4686	sp|Q5RF00|ALDH2_PONAB	1e-44
CL1Contig4696	sp|Q5B020|CWC15_EMENI	2e-17
CL1Contig4701	sp|Q66GT5|PTPM1_MOUSE	5e-26
CL1Contig4706	sp|Q8GXN2|PTR47_ARATH	1e-128
CL1Contig4709	sp|O82302|P2C29_ARATH	6e-104
CL1Contig4723	sp|Q42551|SCE1_ARATH	6e-40
CL1Contig4730	sp|A8G9J4|GPMB_SERP5	6e-22
CL1Contig4739	sp|Q9SCQ7|AN32_ARATH	5e-60
CL1Contig4747	sp|P27626|DIN1_RAPSA	6e-23
CL1Contig4785	sp|Q38827|IAA9_ARATH	3e-109
CL1Contig4787	sp|Q6GLP4|RMD5A_XENLA	2e-51
CL1Contig4789	sp|Q8H100|AGD8_ARATH	2e-128
CL1Contig4791	sp|Q9LQM3|C3H12_ARATH	4e-95
CL1Contig4800	sp|O80739|POT12_ARATH	1e-140
CL1Contig4802	sp|P58728|SF3BB_ARATH	5e-43
CL1Contig4811	sp|Q9C671|P4K2B_ARATH	0
CL1Contig4817	sp|P10330|NU5M_OENBE	1e-65
CL1Contig4839	sp|Q43207|FKB70_WHEAT	6e-07
CL1Contig4863	sp|O65351|SUBL_ARATH	1e-158
CL1Contig4874	sp|Q9SYG1|HS174_ARATH	4e-20
CL1Contig4884	sp|Q9FMK9|PPA29_ARATH	9e-26
CL1Contig4886	sp|Q5RFQ1|SSXT_PONAB	9e-09
CL1Contig4897	sp|Q8VZL4|MSL1_ARATH	9e-71
CL1Contig4908	sp|Q9LEX0|P2A13_ARATH	1e-97
CL1Contig4909	sp|Q8S8S1|PEX16_ARATH	3e-61
CL1Contig4916	sp|P0CP86|PPIL3_CRYNJ	2e-55
CL1Contig4946	sp|Q6AY79|F203A_RAT	1e-25
CL1Contig4948	sp|Q9ZVH4|CUL3A_ARATH	0
CL1Contig4976	sp|Q54MZ3|CDC20_DICDI	2e-82
CL1Contig4980	sp|O65781|GALE2_CYATE	3e-155
CL1Contig4999	sp|Q9XHE4|RL37A_GOSHI	2e-46
CL1Contig5009	sp|Q9LQK7|AB7I_ARATH	6e-126
CL1Contig5017	sp|Q9FN09|NPY3_ARATH	4e-101
CL1Contig5020	sp|Q9QXE7|TBL1X_MOUSE	2e-18
CL1Contig5021	sp|Q5HZ00|SPS3_ARATH	9e-29
CL1Contig5022	sp|P93147|C81E1_GLYEC	1e-93
CL1Contig5036	sp|O82380|PP175_ARATH	3e-112
CL1Contig5047	sp|Q6NRY2|NOL6_XENLA	6e-50
CL1Contig5050	sp|Q6Z2G9|TLP5_ORYSJ	2e-141
CL1Contig5057	sp|O14244|YELD_SCHPO	3e-24
CL1Contig5061	sp|Q755P0|AF9_ASHGO	6e-33
CL1Contig5063	sp|A0JNJ3|SPG20_BOVIN	2e-07
CL1Contig5072	sp|Q6XAT2|ERL2_ARATH	6e-10
CL1Contig5083	sp|Q3SZI7|COG6_BOVIN	1e-100
CL1Contig5085	sp|Q8LPJ4|AB2E_ARATH	0
CL1Contig5094	sp|O80450|TGT3B_ARATH	2e-42
CL1Contig5095	sp|Q01484|ANK2_HUMAN	1e-12
CL1Contig5114	sp|P68428|H32_WHEAT	4e-65
CL1Contig5121	sp|Q9LXA8|BXL6_ARATH	3e-126
CL1Contig5124	sp|Q9FFN2|GLYT3_ARATH	9e-56
CL1Contig5133	sp|Q9M0G7|PXL2_ARATH	2e-51
CL1Contig5136	sp|P23444|H1_MAIZE	2e-07
CL1Contig5149	sp|O14099|YERG_SCHPO	5e-56
CL1Contig5160	sp|Q8S3D1|BH068_ARATH	3e-70
CL1Contig5162	sp|Q53HY2|NINJA_TOBAC	7e-101
CL1Contig5172	sp|Q8LCT3|TRL22_ARATH	1e-22
CL1Contig5179	sp|Q9STT7|AB5A_ARATH	9e-08
CL1Contig5206	sp|Q38932|LCYE_ARATH	0
CL1Contig5216	sp|Q8NEE6|FXL13_HUMAN	1e-17
CL1Contig5244	sp|Q94A08|RFS2_ARATH	3e-53
CL1Contig5265	sp|Q58DF3|TRABD_BOVIN	2e-22
CL1Contig5267	sp|Q05609|CTR1_ARATH	2e-47
CL1Contig5297	sp|Q0WUU6|PLT4_ARATH	9e-173
CL1Contig5298	sp|Q42942|UMPS_TOBAC	5e-180
CL1Contig5318	sp|Q9M367|BECN1_ARATH	0
CL1Contig5322	sp|Q9CYC6|DCP2_MOUSE	3e-14
CL1Contig5327	sp|A4ZGQ8|HMT1_BRAOT	6e-123
CL1Contig5360	sp|Q9FJK7|CCC12_ARATH	1e-99
CL1Contig5372	sp|Q9LD37|CNG20_ARATH	1e-68
CL1Contig5374	sp|Q9LIR6|BAM1_ARATH	7e-49
CL1Contig5375	sp|Q9LIR6|BAM1_ARATH	0
CL1Contig5395	sp|P28188|RAD2A_ARATH	8e-71
CL1Contig5404	sp|C0LU16|MED21_ARATH	7e-52
CL1Contig5457	sp|Q9SGJ6|DRE1E_ARATH	6e-31
CL1Contig5465	sp|O61967|LAP1_CAEEL	3e-36
CL1Contig5500	sp|Q8W234|SEUSS_ARATH	8e-62
CL1Contig5501	sp|Q8W234|SEUSS_ARATH	1e-11
CL1Contig5503	sp|P0CG89|H4_SOYBN	1e-39
CL1Contig5542	sp|A1L272|S29A4_DANRE	5e-19
CL1Contig5565	sp|Q9FLX7|NDUA5_ARATH	3e-66
CL2Contig2	sp|P49118|BIP_SOLLC	1e-177
CL2Contig26	sp|O48686|SNL3_ARATH	0
CL2Contig37	sp|Q24895|GRP78_ECHMU	0
CL10Contig13	sp|Q93ZM7|CH60C_ARATH	0
CL10Contig30	sp|Q9C810|Y1342_ARATH	2e-104
CL15Contig8	sp|Q54R62|UCKC_DICDI	5e-50
CL15Contig16	sp|Q96B26|EXOS8_HUMAN	4e-41
CL18Contig8	sp|Q9LK35|THE1_ARATH	9e-24
CL18Contig11	sp|Q39547|CUCM1_CUCME	1e-66
CL18Contig13	sp|P43644|DNJH_ATRNU	2e-169
CL18Contig17	sp|P07788|COTA_BACSU	7e-67
CL18Contig20	sp|P36774|LON2_MYXXA	3e-09
CL29Contig7	sp|A9MR28|CAID_SALAR	5e-11
CL29Contig9	sp|Q66GI4|PP179_ARATH	3e-52
CL33Contig5	sp|O64862|CTU1_ARATH	9e-171
CL40Contig3	sp|Q9SKB3|PARG1_ARATH	5e-54
CL47Contig9	sp|Q8GUG9|PUB11_ARATH	4e-144
CL51Contig4	sp|A3BDI8|SAP8_ORYSJ	7e-14
CL62Contig4	sp|Q9LVI4|TIF6B_ARATH	9e-35
CL62Contig6	sp|P53681|CRK_DAUCA	0
CL72Contig9	sp|O22151|GOS12_ARATH	8e-71
CL82Contig8	sp|Q8H1E4|RAP24_ARATH	1e-50
CL89Contig7	sp|Q6PDU1|SRSF2_RAT	5e-20
CL97Contig5	sp|Q9C5W3|NADK2_ARATH	3e-50
CL106Contig8	sp|Q8W475|SWI3A_ARATH	3e-105
CL106Contig9	sp|Q9LSQ4|GH36_ARATH	0
CL115Contig3	sp|P27322|HSP72_SOLLC	0
CL115Contig4	sp|P27322|HSP72_SOLLC	5e-36
CL124Contig3	sp|Q05609|CTR1_ARATH	2e-43
CL149Contig10	sp|Q9SZ63|NUD14_ARATH	3e-95
CL152Contig5	sp|Q9LIK9|APS1_ARATH	0
CL162Contig8	sp|Q93WC4|IAA29_ARATH	2e-28
CL176Contig7	sp|Q53YF3|SPC3B_ARATH	1e-75
CL179Contig7	sp|Q9M3G7|ATM_ARATH	4e-06
CL259Contig3	sp|Q8VYI3|ECH2_ARATH	6e-118
CL331Contig3	sp|Q9SAK5|APL_ARATH	1e-27
CL335Contig4	sp|Q9SJG2|Y2296_ARATH	1e-126
CL386Contig3	sp|O13775|SYEC_SCHPO	4e-134
CL406Contig2	sp|Q58DN7|ACSF3_BOVIN	5e-95
CL453Contig2	sp|P35738|ODBB_RAT	7e-107
CL542Contig2	sp|Q9LZM4|WAKLQ_ARATH	2e-36
CL619Contig2	sp|O65020|ETO1_ARATH	2e-157
CL647Contig4	sp|O48788|Y2267_ARATH	1e-120
CL707Contig1	sp|Q7DM58|AB4C_ARATH	0
CL768Contig2	sp|Q8RXE7|AGD14_ARATH	2e-48
CL786Contig3	sp|Q9LZ57|RL363_ARATH	4e-29
CL790Contig1	sp|Q9SMZ4|AASS_ARATH	0
CL838Contig2	sp|P40781|CYPR4_CYNCA	4e-174
CL985Contig1	sp|Q7ZUW2|HYOU1_DANRE	2e-101
CL1119Contig2	sp|Q9LX30|GCN2_ARATH	5e-18
CL1193Contig2	sp|Q55694|MNMG_SYNY3	1e-96
CL1212Contig2	sp|Q9FQ04|XRN4_ARATH	1e-11
CL1334Contig1	sp|Q80XQ2|TBCD5_MOUSE	7e-07
CL1379Contig1	sp|Q84XU2|PPP5_ARATH	0
CL1414Contig1	sp|Q9LVG9|Y5600_ARATH	4e-131
CL1573Contig4	sp|Q9ZUU1|KADC1_ARATH	2e-51
CL1742Contig1	sp|Q3V384|LACE1_MOUSE	2e-64
CL1810Contig1	sp|Q8GYC7|PGL1B_ARATH	5e-102
CL1836Contig1	sp|Q8H1G3|MTPC4_ARATH	8e-171
CL1842Contig1	sp|O94903|PROSC_HUMAN	3e-54
CL1889Contig2	sp|Q9LQL2|PTR14_ARATH	2e-38
CL1904Contig1	sp|Q9UNI6|DUS12_HUMAN	7e-52
CL1939Contig3	sp|Q9LTC0|Y5707_ARATH	4e-109
CL2124Contig1	sp|Q920Q6|MSI2H_MOUSE	7e-46
CL2141Contig3	sp|Q8VY16|CDP1_ARATH	8e-46
CL2205Contig2	sp|P36163|OMA1_YEAST	9e-28
CL2296Contig1	sp|Q9XF43|KCS6_ARATH	0
CL2306Contig1	sp|O94431|YHKC_SCHPO	2e-10
CL2473Contig1	sp|Q9FIK7|THIC2_ARATH	4e-76
CL2559Contig1	sp|Q9XE58|SCL14_ARATH	1e-104
CL2623Contig1	sp|O81027|HMGCL_ARATH	5e-15
CL2681Contig1	sp|O22040|ANP1_ARATH	1e-61
CL2739Contig1	sp|Q12311|NTO1_YEAST	7e-21
CL2754Contig1	sp|Q93WX6|NFS2_ARATH	0
CL2776Contig1	sp|Q941Q3|C3H37_ARATH	2e-137
CL2846Contig1	sp|P28321|YJU3_YEAST	3e-10
CL2871Contig1	sp|Q9VR91|HERC2_DROME	3e-10
CL2881Contig2	sp|Q0V9N0|S14L5_XENTR	5e-09
CL2902Contig1	sp|O13787|SEC62_SCHPO	2e-08
CL2923Contig2	sp|O66576|TRPD_AQUAE	6e-08
CL3019Contig2	sp|Q9FGJ3|NFYB2_ARATH	7e-55
CL3065Contig2	sp|Q8VYC2|Y2070_ARATH	1e-33
CL3150Contig1	sp|Q8GWT4|ANM15_ARATH	0
CL3282Contig1	sp|Q9FE59|SUC4_ARATH	4e-85
CL3287Contig2	sp|Q86J02|MMGT_DICDI	1e-06
CL3494Contig1	sp|O23225|PUB5_ARATH	3e-16
CL3562Contig1	sp|P43297|RD21A_ARATH	2e-180
CL3599Contig2	sp|Q851R2|MEL1_ORYSJ	4e-48
CL3651Contig2	sp|Q8VZ37|AP3S_ARATH	5e-71
CL3739Contig1	sp|Q59536|PTRB_MORLA	1e-25
CL3797Contig1	sp|Q9STS3|CDC23_ARATH	3e-54
CL3888Contig1	sp|B3LFU6|SP110_YEAS1	2e-06
CL4405Contig1	sp|A0JNC2|R3HD2_BOVIN	3e-06
CL4511Contig1	sp|Q5ZMR9|XPO4_CHICK	7e-36
CL4635Contig1	sp|O65351|SUBL_ARATH	1e-124
CL4662Contig1	sp|Q9BAE0|FTSH_MEDSA	0
CL4711Contig1	sp|Q7XUF4|CDKG2_ORYSJ	2e-123
CL4738Contig1	sp|Q5XF11|FB248_ARATH	4e-15
CL4792Contig1	sp|Q9NIF3|UBQL_DICDI	2e-54
CL4888Contig1	sp|O22900|WRK23_ARATH	4e-18
CL4908Contig1	sp|Q5RJC5|C3H67_ARATH	1e-102
CL5134Contig1	sp|Q9M647|IAR1_ARATH	7e-72
CL5247Contig1	sp|P46604|HAT22_ARATH	3e-27
CL5647Contig1	sp|Q8S3N1|SINA5_ARATH	1e-77
CL5901Contig2	sp|Q9VWH8|KISH_DROME	4e-19
CL5994Contig1	sp|P48809|RB27C_DROME	6e-28
CL6161Contig1	sp|Q8W5B1|VRN2_ARATH	1e-105
CL6428Contig1	sp|Q9SXB8|Y1133_ARATH	5e-78
CL6436Contig1	sp|Q7GB25|AB5C_ARATH	0
CL6531Contig1	sp|Q9C6B2|NRAM2_ARATH	0
CL6573Contig2	sp|P27450|CX32_ARATH	4e-35
CL6953Contig1	sp|Q9S7C9|ESCA_ARATH	4e-08
CL7059Contig1	sp|Q9M5L0|RL35_EUPES	2e-58
CL7434Contig1	sp|Q94BT2|AIR12_ARATH	1e-25
CL7484Contig1	sp|Q99MP8|BRAP_MOUSE	4e-08
CL8064Contig1	sp|P75713|YLBA_ECOLI	1e-13
CL8437Contig1	sp|Q8RXN4|HIBC5_ARATH	1e-25
CL8662Contig1	sp|Q84KP0|DFRA_PYRCO	5e-09
CL8692Contig1	sp|Q336P2|ROC3_ORYSJ	6e-48
CL9361Contig1	sp|P51566|AFC1_ARATH	2e-148
CL9395Contig1	sp|Q9SYU4|PEX10_ARATH	1e-89
CL9743Contig1	sp|O81905|SD18_ARATH	2e-45
CL9904Contig1	sp|O24308|TOP2_PEA	6e-87
CL10956Contig1	sp|B9FSC8|OPR11_ORYSJ	4e-107
CL10974Contig1	sp|P25539|RIBD_ECOLI	3e-10
CL11210Contig1	sp|Q0JL44|SGT1_ORYSJ	3e-120
CL11291Contig1	sp|P93008|RH21_ARATH	0
CL11917Contig1	sp|P42738|CHMU_ARATH	1e-07
CL12111Contig1	sp|Q9FZ19|PPR5_ARATH	5e-115
CL12365Contig1	sp|Q9M069|E137_ARATH	6e-88
CL12398Contig1	sp|Q9C671|P4K2B_ARATH	4e-32
CL13261Contig1	sp|Q8L467|BH104_ARATH	9e-51
CL13608Contig1	sp|Q9M7Q4|AI5L5_ARATH	2e-83
CL13717Contig1	sp|Q9LRR4|R13L1_ARATH	8e-56
CL13746Contig1	sp|Q9WV32|ARC1B_MOUSE	1e-74
CL14639Contig1	sp|P93119|TOP1_DAUCA	2e-30
CL15816Contig1	sp|A3PA63|GRPE_PROM0	4e-39
CL16544Contig1	sp|Q61189|ICLN_MOUSE	3e-14
CL18966Contig1	sp|Q9C5L3|GLPT1_ARATH	0
CL24174Contig1	sp|Q9ZNU2|NAC18_ARATH	1e-18
CL11Contig8	sp|Q94BZ1|ZIFL1_ARATH	1e-59
CL11Contig20	sp|Q9Z160|COG1_MOUSE	5e-08
CL11Contig24	sp|O95278|EPM2A_HUMAN	1e-07
CL11Contig26	sp|P53303|ZPR1_YEAST	2e-85
CL11Contig32	sp|Q5HZL1|ERI2_XENLA	5e-15
CL17Contig11	sp|A4J7I9|OBG_DESRM	1e-42
CL22Contig15	sp|P83326|PMEI_ACTDE	2e-07
CL26Contig4	sp|O94913|PCF11_HUMAN	1e-19
CL26Contig5	sp|Q0WMN5|Y3913_ARATH	4e-13
CL30Contig8	sp|Q681N2|PUB15_ARATH	4e-08
CL36Contig6	sp|Q09704|RRP4_SCHPO	4e-39
CL46Contig5	sp|Q8RXV3|P2C59_ARATH	8e-145
CL61Contig2	sp|Q8H0U8|RH42_ARATH	0
CL61Contig9	sp|Q7XQP4|SAPK7_ORYSJ	1e-163
CL69Contig3	sp|Q94AZ4|CML13_ARATH	2e-69
CL84Contig3	sp|Q93VD3|CIPKN_ARATH	0
CL84Contig6	sp|Q9T0H9|GDT12_ARATH	2e-113
CL84Contig7	sp|Q39013|NAC2_ARATH	2e-85
CL87Contig6	sp|A5GJT7|SYT_SYNPW	0
CL93Contig3	sp|P16273|PRPX_HORVU	9e-42
CL96Contig4	sp|O24454|UBP3_ARATH	4e-125
CL125Contig5	sp|Q9S7I0|TADA_ARATH	5e-13
CL134Contig3	sp|Q80TM6|R3HD2_MOUSE	2e-12
CL150Contig6	sp|Q67XQ0|Y4424_ARATH	2e-128
CL185Contig8	sp|Q8GXB1|U548_ARATH	2e-23
CL190Contig5	sp|Q6YYB0|Y8359_ORYSJ	6e-37
CL215Contig1	sp|Q8VY16|CDP1_ARATH	2e-88
CL222Contig6	sp|Q9ZT48|ATE1_ARATH	1e-93
CL225Contig2	sp|O48946|CESA1_ARATH	0
CL257Contig4	sp|Q94CG2|BET12_ARATH	2e-38
CL257Contig6	sp|O22845|CML5_ARATH	4e-28
CL268Contig4	sp|Q9ASU1|DGAT2_ARATH	2e-120
CL310Contig4	sp|Q6AZD4|IMP2L_DANRE	1e-24
CL340Contig2	sp|Q9LD90|DKC1_ARATH	4e-147
CL361Contig1	sp|P0CR22|RSE1_CRYNJ	0
CL395Contig4	sp|Q2S415|SYL_SALRD	7e-43
CL461Contig3	sp|Q56XP9|ERFL1_ARATH	3e-30
CL467Contig4	sp|O82368|Y2988_ARATH	1e-10
CL476Contig3	sp|Q9CQ79|TXND9_MOUSE	2e-32
CL500Contig1	sp|Q54M21|DNJC3_DICDI	1e-52
CL507Contig2	sp|Q38942|RAE1L_ARATH	0
CL509Contig2	sp|Q869T9|EKIA_DICDI	2e-58
CL531Contig3	sp|P0C1S9|DGLB_RAT	3e-11
CL590Contig3	sp|P59278|Y1745_ARATH	2e-40
CL617Contig4	sp|Q8LBZ4|OTU_ARATH	9e-76
CL739Contig2	sp|Q71H73|H33_VITVI	3e-24
CL741Contig2	sp|Q5VV42|CDKAL_HUMAN	3e-90
CL746Contig1	sp|Q9FIZ3|GSO2_ARATH	4e-33
CL794Contig5	sp|Q4R1I9|ANGLT_ROSHC	2e-115
CL840Contig1	sp|Q6YYB0|Y8359_ORYSJ	4e-31
CL868Contig1	sp|Q9FH18|WIP2_ARATH	2e-35
CL868Contig2	sp|O80345|CDKF1_ARATH	2e-172
CL895Contig1	sp|A7SXZ6|OSGEP_NEMVE	5e-139
CL952Contig2	sp|Q2TBE0|C19L2_HUMAN	6e-48
CL1011Contig1	sp|A2Y3Q5|HEMH_ORYSI	0
CL1026Contig1	sp|Q7XJS0|ASHR1_ARATH	5e-121
CL1127Contig2	sp|P94547|LCFA_BACSU	1e-19
CL1143Contig2	sp|P0A9T5|TAS_SHIFL	2e-77
CL1177Contig2	sp|Q6QNM1|KC1_TOXGO	1e-50
CL1214Contig2	sp|Q8H166|ALEU_ARATH	1e-155
CL1219Contig1	sp|P40234|CKI2_SCHPO	5e-49
CL1291Contig1	sp|Q8BZW8|NHLC2_MOUSE	1e-08
CL1452Contig1	sp|P37707|B2_DAUCA	9e-09
CL1492Contig2	sp|Q8L7A4|AGD11_ARATH	6e-85
CL1516Contig1	sp|Q9SY57|P2A10_ARATH	5e-32
CL1540Contig2	sp|Q9FHK0|SKI31_ARATH	1e-86
CL1601Contig2	sp|Q2PS26|ULP1D_ARATH	1e-46
CL1624Contig2	sp|Q6AWW5|Y5262_ARATH	7e-74
CL1682Contig2	sp|Q2V9B0|MY1R1_SOLTU	2e-28
CL1694Contig1	sp|P18754|RCC1_HUMAN	2e-07
CL1799Contig1	sp|Q9M1I1|FB304_ARATH	6e-93
CL2018Contig1	sp|O23052|Y1515_ARATH	5e-160
CL2045Contig1	sp|Q75HV0|CCP31_ORYSJ	1e-54
CL2049Contig2	sp|Q8GY23|UPL1_ARATH	8e-09
CL2054Contig1	sp|A1L1F4|PDS5A_DANRE	1e-16
CL2458Contig1	sp|Q02357|ANK1_MOUSE	2e-31
CL2532Contig1	sp|Q9M1G9|EXTN2_ARATH	4e-12
CL2595Contig1	sp|O48658|SPD1_HYONI	4e-52
CL2599Contig1	sp|Q9M081|SC24B_ARATH	7e-24
CL2607Contig2	sp|P46573|APK1B_ARATH	1e-32
CL2692Contig2	sp|Q5M807|RNF5_RAT	1e-20
CL2717Contig1	sp|Q8R3N1|NOP14_MOUSE	1e-24
CL2746Contig1	sp|Q9ZSY8|IAA27_ARATH	6e-38
CL2874Contig1	sp|Q9M0U9|SKI19_ARATH	8e-70
CL2892Contig1	sp|Q0WSF1|AL221_ARATH	1e-17
CL2892Contig3	sp|O64477|Y2913_ARATH	4e-88
CL3088Contig1	sp|Q8VYR7|BOR1_ARATH	5e-159
CL3288Contig2	sp|Q76P23|PM34_DICDI	9e-21
CL3339Contig1	sp|P55201|BRPF1_HUMAN	2e-11
CL3598Contig1	sp|Q6S4P4|RF2B_ORYSJ	4e-28
CL3684Contig2	sp|P43394|K502_ACTDE	4e-73
CL3813Contig1	sp|Q942P9|P2C01_ORYSJ	2e-82
CL3905Contig1	sp|Q9SV05|CCR35_ARATH	8e-64
CL4017Contig1	sp|Q54HP3|DRG1_DICDI	1e-144
CL4230Contig1	sp|Q5JME8|DI195_ORYSJ	5e-15
CL4396Contig1	sp|O22466|MSI1_SOLLC	0
CL4448Contig2	sp|P34913|HYES_HUMAN	1e-39
CL4480Contig2	sp|Q8Z7N9|WRBA_SALTI	3e-13
CL4519Contig1	sp|Q6NVC5|MIRO1_DANRE	3e-54
CL4566Contig2	sp|Q7FAE1|MOMAS_ORYSJ	9e-57
CL4624Contig1	sp|O04084|SCP31_ARATH	7e-68
CL4648Contig1	sp|Q9LS25|PP420_ARATH	2e-132
CL4723Contig1	sp|Q92621|NU205_HUMAN	3e-10
CL5301Contig2	sp|Q05196|PABP5_ARATH	5e-50
CL5365Contig1	sp|Q9CAG5|PUB7_ARATH	5e-86
CL5426Contig1	sp|Q54MZ4|MCFB_DICDI	9e-33
CL5520Contig1	sp|Q9LH89|Y3885_ARATH	1e-13
CL5715Contig1	sp|Q9LV85|CPR5_ARATH	6e-26
CL5758Contig1	sp|Q9SCQ2|UPL7_ARATH	2e-57
CL6048Contig1	sp|Q67ZF6|ACFR3_ARATH	9e-33
CL6065Contig2	sp|Q9SRE6|CML38_ARATH	2e-28
CL6082Contig1	sp|Q9LIG6|NIFU4_ARATH	4e-91
CL6110Contig1	sp|Q8GZ42|ATX5_ARATH	3e-65
CL6188Contig1	sp|O14327|PAB2_SCHPO	8e-36
CL6444Contig1	sp|Q9SZZ8|BCH1_ARATH	2e-13
CL6598Contig1	sp|Q96DI7|SNR40_HUMAN	6e-114
CL6614Contig2	sp|Q9S7U5|HSFA8_ARATH	5e-47
CL7186Contig2	sp|Q42808|TBP_SOYBN	4e-107
CL7643Contig1	sp|Q8GUH2|Y1015_ARATH	9e-30
CL7961Contig2	sp|Q9CAE3|LDL3_ARATH	7e-85
CL8026Contig1	sp|Q8R1R3|STAR7_MOUSE	4e-13
CL8338Contig1	sp|Q292F9|GDAP2_DROPS	3e-12
CL8381Contig1	sp|Q9FIW5|NAC94_ARATH	8e-24
CL8498Contig1	sp|B8ZXI1|QTRD1_MOUSE	2e-11
CL8523Contig1	sp|Q54B20|SDHF2_DICDI	2e-07
CL8612Contig1	sp|Q9LE82|RAGP1_ARATH	3e-180
CL8700Contig1	sp|P93422|SYH_ORYSJ	1e-79
CL8706Contig1	sp|O49204|KAPS_CATRO	3e-89
CL8824Contig1	sp|Q92346|YDH1_SCHPO	6e-07
CL8878Contig1	sp|Q94B55|XB31_ARATH	5e-35
CL9099Contig1	sp|Q78YY6|DJC15_MOUSE	2e-18
CL9171Contig1	sp|Q8GW64|PTHC_ARATH	1e-86
CL9284Contig1	sp|Q9STN3|SPT51_ARATH	6e-86
CL9310Contig1	sp|Q9ZUX4|UMP2_ARATH	3e-07
CL10178Contig1	sp|Q9ZWS6|ARR6_ARATH	6e-07
CL10628Contig1	sp|O23208|ATB40_ARATH	2e-36
CL11213Contig1	sp|Q54GU0|ARSB_DICDI	1e-09
CL11497Contig1	sp|Q0WVK7|PPR12_ARATH	3e-20
CL12263Contig1	sp|Q8LHP0|ELOF1_ORYSJ	2e-09
CL12555Contig1	sp|Q9LT47|FIE_ARATH	2e-128
CL13393Contig1	sp|Q5M8Z2|PREY_XENTR	1e-08
CL13646Contig1	sp|Q9SKC9|NDUB7_ARATH	2e-35
CL14223Contig1	sp|Q9ZWA6|MGP_ARATH	1e-48
CL14925Contig1	sp|Q9XGN1|TTG1_ARATH	4e-130
CL16732Contig1	sp|P27715|UNC13_CAEEL	1e-07
CL17936Contig1	sp|Q9M2J9|BET11_ARATH	1e-45
CL19269Contig1	sp|A3BDI8|SAP8_ORYSJ	1e-47
CL19344Contig1	sp|O49286|SKP2B_ARATH	2e-95
CL19944Contig1	sp|Q9FY14|TIP1_MEDTR	5e-102
CL4Contig10	sp|Q9STM3|REF6_ARATH	2e-66
CL4Contig12	sp|O42895|YBQ2_SCHPO	3e-12
CL4Contig19	sp|Q93V61|LCAT3_ARATH	6e-99
CL4Contig27	sp|Q00451|PRF1_SOLLC	9e-21
CL4Contig30	sp|Q9SUP6|WRK53_ARATH	6e-25
CL4Contig31	sp|P35684|RL3_ORYSJ	4e-115
CL4Contig35	sp|Q8RWV3|CCL11_ARATH	4e-17
CL9Contig1	sp|P49293|PSY_CUCME	5e-177
CL9Contig13	sp|Q9FNC7|SUVR2_ARATH	1e-14
CL9Contig32	sp|Q9LN77|P2A12_ARATH	2e-102
CL12Contig6	sp|O48700|PUB6_ARATH	0
CL12Contig14	sp|O15488|GLYG2_HUMAN	4e-19
CL12Contig21	sp|Q5M786|WDR5_XENTR	5e-111
CL12Contig23	sp|A2AIL4|CH038_MOUSE	5e-41
CL19Contig4	sp|Q68EX9|CHID1_XENLA	4e-21
CL19Contig16	sp|Q8N9R8|SCAI_HUMAN	2e-75
CL24Contig9	sp|P19242|HSP21_PEA	2e-56
CL41Contig4	sp|Q9FZI8|LCAT1_ARATH	3e-36
CL41Contig13	sp|P38389|SC61B_ARATH	5e-24
CL45Contig9	sp|Q8VYD6|PP374_ARATH	1e-120
CL55Contig9	sp|Q9C7S0|BZI60_ARATH	8e-22
CL55Contig16	sp|O65361|P5CS_MESCR	2e-43
CL57Contig3	sp|Q556Y8|DUSPR_DICDI	3e-06
CL68Contig8	sp|Q8L736|SKI11_ARATH	1e-152
CL75Contig2	sp|Q9LKL2|APRR1_ARATH	5e-111
CL75Contig4	sp|O93308|SMC1A_XENLA	6e-74
CL85Contig5	sp|Q9CR80|FA32A_MOUSE	9e-09
CL105Contig6	sp|Q8LG89|BABL_ARATH	4e-37
CL110Contig4	sp|Q7XP59|GLR31_ORYSJ	0
CL118Contig1	sp|B2VHX8|LPXA_ERWT9	3e-42
CL121Contig9	sp|Q5PQL2|RCD1_RAT	2e-106
CL122Contig2	sp|P29763|RLA1_CHLRE	5e-17
CL129Contig7	sp|Q43077|AMO_PEA	4e-55
CL143Contig4	sp|O94445|SUV3_SCHPO	6e-63
CL143Contig5	sp|Q8H181|GTL2_ARATH	6e-74
CL173Contig2	sp|Q54S04|RPB4_DICDI	7e-08
CL173Contig4	sp|Q42777|MCCA_SOYBN	3e-180
CL177Contig3	sp|O94451|PLI1_SCHPO	1e-17
CL184Contig3	sp|Q9SVM8|GRP2_ARATH	7e-12
CL184Contig4	sp|Q38950|2AAB_ARATH	0
CL189Contig3	sp|P14233|TGA1B_TOBAC	1e-22
CL234Contig2	sp|P31828|PQQL_ECOLI	4e-24
CL241Contig4	sp|Q5RAG8|P4HA1_PONAB	3e-14
CL252Contig5	sp|Q84J78|SSBP_ARATH	8e-74
CL261Contig2	sp|Q9LHS0|CAP10_ARATH	5e-172
CL276Contig3	sp|B9FSC8|OPR11_ORYSJ	6e-153
CL309Contig4	sp|Q8L5U0|CSN4_ARATH	0
CL324Contig4	sp|Q9SVN5|SYM_ARATH	5e-97
CL389Contig1	sp|Q8BID8|FXL14_MOUSE	2e-12
CL440Contig5	sp|Q6NLW5|XRI1_ARATH	3e-29
CL462Contig3	sp|Q6NLW5|XRI1_ARATH	5e-59
CL493Contig3	sp|Q9SD34|C3H44_ARATH	2e-114
CL497Contig4	sp|Q06652|GPX4_CITSI	9e-25
CL537Contig2	sp|B7K0A6|RF2_CYAP8	1e-29
CL540Contig5	sp|Q9C5U0|AHK4_ARATH	2e-130
CL615Contig2	sp|Q9SV13|SUT31_ARATH	5e-86
CL657Contig2	sp|Q9FF80|SUVH1_ARATH	9e-130
CL809Contig3	sp|Q96CS3|FAF2_HUMAN	2e-25
CL822Contig3	sp|A6WXV2|GLPK_OCHA4	9e-136
CL871Contig1	sp|Q9ZPI5|MFP2_ARATH	0
CL918Contig2	sp|Q3SW78|GRPE_NITWN	4e-32
CL1107Contig2	sp|Q5R8W6|LC7L3_PONAB	4e-45
CL1133Contig1	sp|Q9SAF0|ORP1D_ARATH	0
CL1150Contig3	sp|A2Z9A6|U496D_ORYSI	4e-09
CL1235Contig1	sp|Q9XI90|WRKY4_ARATH	2e-31
CL1243Contig2	sp|O80925|AGD7_ARATH	2e-120
CL1510Contig1	sp|Q9FPS0|UBP27_ARATH	2e-25
CL1514Contig2	sp|A7XDQ9|B3GTK_ARATH	0
CL1548Contig2	sp|Q9SVH3|PP328_ARATH	1e-129
CL1597Contig2	sp|P57760|STK16_RAT	1e-43
CL1687Contig2	sp|P36181|HSP80_SOLLC	0
CL1696Contig1	sp|Q6DN12|MCTP2_HUMAN	1e-11
CL1730Contig3	sp|Q9LBG2|LVR_LEIAQ	5e-16
CL2285Contig1	sp|Q9H7Z3|CN102_HUMAN	2e-10
CL2387Contig3	sp|P58223|Y4837_ARATH	1e-11
CL2436Contig2	sp|O22769|NDUV2_ARATH	1e-79
CL2436Contig3	sp|B8E0R9|SYS_DICTD	1e-49
CL2479Contig1	sp|Q9C5K8|TIF3B_ARATH	1e-12
CL2568Contig2	sp|Q9XI36|MBD10_ARATH	1e-36
CL2606Contig1	sp|Q9FLH0|NMCP_ARATH	0
CL2687Contig1	sp|Q9ZR40|U2A2B_NICPL	0
CL2762Contig2	sp|Q940X7|RBX1A_ARATH	1e-52
CL2916Contig1	sp|Q93Y06|Y5720_ARATH	1e-57
CL2978Contig2	sp|Q9C5Y4|SMC21_ARATH	5e-93
CL3042Contig2	sp|P12412|CYSEP_VIGMU	5e-178
CL3073Contig1	sp|Q8VY21|TLP3_ARATH	9e-173
CL3154Contig2	sp|B8CH70|RL34_SHEPW	3e-10
CL3223Contig1	sp|Q9LPZ3|Y1141_ARATH	2e-66
CL3464Contig1	sp|Q6TGY8|TTC35_DANRE	6e-48
CL3576Contig1	sp|Q8HXM1|CSTF2_BOVIN	2e-36
CL3583Contig1	sp|Q570B4|KCS10_ARATH	9e-89
CL3588Contig1	sp|Q9UID3|FFR_HUMAN	4e-10
CL3597Contig1	sp|P93163|GPA2_SOYBN	9e-25
CL3703Contig1	sp|P05986|KAPC_YEAST	5e-10
CL3744Contig2	sp|Q9C7N5|GDL14_ARATH	2e-23
CL3916Contig1	sp|Q8KPU9|SYR_SYNE7	1e-127
CL3976Contig1	sp|Q2KMM2|TPPC1_RAT	1e-27
CL4111Contig1	sp|Q0WPX9|P4KB2_ARATH	3e-49
CL4154Contig1	sp|O04905|UMPK_ARATH	7e-50
CL4383Contig1	sp|P0C1I6|PPIL4_RHIOR	3e-78
CL4502Contig1	sp|Q9FNS4|MBB1_CHLRE	8e-56
CL4597Contig1	sp|Q9WTY1|PDCD7_MOUSE	3e-07
CL4658Contig1	sp|Q9LK27|GTE8_ARATH	7e-141
CL4794Contig1	sp|Q55DB6|AHSA_DICDI	1e-35
CL5096Contig1	sp|Q9LSM9|SCP33_ARATH	4e-118
CL5110Contig1	sp|P48147|PPCE_HUMAN	1e-70
CL5190Contig1	sp|Q9SCP4|PP279_ARATH	2e-92
CL5329Contig1	sp|P54888|P5CS2_ARATH	4e-17
CL5417Contig2	sp|Q944J0|SPCS1_ARATH	2e-30
CL5422Contig1	sp|P16157|ANK1_HUMAN	1e-25
CL5874Contig2	sp|Q94A78|ACCH4_ARATH	2e-77
CL5952Contig1	sp|Q56YP2|PI5K1_ARATH	1e-104
CL5971Contig1	sp|B7FNA9|DRE2_MEDTR	9e-105
CL5991Contig2	sp|Q84JL3|SINA3_ARATH	3e-142
CL6084Contig2	sp|Q8VXB5|HAK8_ORYSJ	3e-64
CL6108Contig1	sp|Q8L9A0|RM21_ARATH	4e-48
CL6295Contig1	sp|Q8VZR6|INT1_ARATH	4e-75
CL6343Contig1	sp|Q7Y214|GTE7_ARATH	9e-86
CL6469Contig1	sp|Q9Y4C8|RBM19_HUMAN	2e-23
CL6505Contig1	sp|O80327|TLP1_PYRPY	2e-71
CL6532Contig2	sp|Q9SPB3|RL10_VITRI	6e-91
CL6806Contig1	sp|Q9M8T3|Y2910_ARATH	9e-29
CL6954Contig1	sp|Q0IU52|ASP1_ORYSJ	2e-11
CL7002Contig1	sp|Q8L8B8|LOG3_ARATH	3e-103
CL7337Contig1	sp|Q944R7|ANM16_ARATH	5e-80
CL7532Contig1	sp|C0LGD7|Y1684_ARATH	1e-57
CL7724Contig1	sp|Q9ZVM9|Y1461_ARATH	6e-19
CL7815Contig1	sp|Q9FN30|TAT2_ARATH	2e-60
CL8033Contig1	sp|A4GSN8|NUA_ARATH	2e-09
CL8436Contig1	sp|P46441|N2B_HAEIR	5e-08
CL8456Contig1	sp|Q9XHS0|RS12_HORVU	6e-53
CL8482Contig1	sp|P97868|RBBP6_MOUSE	2e-16
CL8704Contig1	sp|Q9FVX2|PP129_ARATH	1e-20
CL8732Contig1	sp|Q84JM4|TPR3_ARATH	1e-39
CL8782Contig1	sp|Q93Y91|STP5_ARATH	3e-94
CL8802Contig1	sp|Q96ES7|SGF29_HUMAN	6e-06
CL8812Contig1	sp|Q8NHP7|EXD1_HUMAN	5e-17
CL8831Contig1	sp|Q8VYZ2|PPA8_ARATH	1e-13
CL8889Contig1	sp|A2RSQ0|DEN5B_MOUSE	3e-08
CL8912Contig1	sp|O23676|MGN_ARATH	1e-74
CL8957Contig1	sp|Q9SLX0|IMA1B_ORYSJ	9e-62
CL9051Contig1	sp|Q561R7|TF2H3_RAT	8e-22
CL9324Contig1	sp|Q54HS9|AP1M_DICDI	8e-29
CL9562Contig1	sp|Q9FH90|IX14H_ARATH	8e-27
CL10030Contig1	sp|P46270|QCR9_SOLTU	1e-28
CL10826Contig1	sp|Q9C810|Y1342_ARATH	4e-55
CL12279Contig1	sp|Q0WP85|PP150_ARATH	1e-55
CL12313Contig1	sp|Q41266|AOX2_SOYBN	8e-138
CL12374Contig1	sp|P51567|AFC2_ARATH	9e-59
CL13093Contig1	sp|Q9FIE3|VIN3_ARATH	4e-16
CL13742Contig1	sp|Q55DB6|AHSA_DICDI	4e-42
CL13793Contig1	sp|B1JPZ5|CDD_YERPY	4e-36
CL13877Contig1	sp|Q9STX1|ACBP3_ARATH	3e-14
CL13950Contig1	sp|P26568|H11_ARATH	3e-22
CL14082Contig1	sp|Q9LVF9|PP245_ARATH	5e-95
CL14288Contig1	sp|A8IGZ9|GPMA_AZOC5	2e-07
CL14321Contig1	sp|Q9SA34|IMDH2_ARATH	1e-36
CL16561Contig1	sp|Q9LYG9|MSL10_ARATH	2e-62
CL17062Contig1	sp|P23586|STP1_ARATH	1e-171
CL19774Contig1	sp|A6Q0K5|CP12_CHLRE	8e-15
CL20273Contig1	sp|Q9FIE3|VIN3_ARATH	5e-95
CL20377Contig1	sp|O64668|PSNA_ARATH	9e-124
CL21642Contig1	sp|Q67UP9|P2C58_ORYSJ	6e-13
CL22855Contig1	sp|O05235|YUGF_BACSU	5e-06
CL23176Contig1	sp|Q9C9C5|RL63_ARATH	6e-35
CL24429Contig1	sp|O81788|WOX13_ARATH	3e-08
CL5Contig8	sp|Q9LY66|RK1_ARATH	3e-115
CL5Contig13	sp|P34756|FAB1_YEAST	1e-43
CL5Contig18	sp|Q6DJ03|MEMO1_XENTR	1e-58
CL7Contig13	sp|Q54I86|S35B1_DICDI	4e-45
CL7Contig14	sp|Q8W4D8|DDL_ARATH	4e-75
CL7Contig19	sp|Q7SXR3|MAEA_DANRE	8e-58
CL13Contig28	sp|B8EIL3|CLPX_METSB	2e-106
CL16Contig10	sp|P35016|ENPL_CATRO	4e-120
CL20Contig3	sp|Q05462|RL27_PEA	1e-45
CL25Contig8	sp|Q9SQI2|GIGAN_ARATH	0
CL38Contig14	sp|Q9FMP4|PM14_ARATH	3e-59
CL67Contig2	sp|P26791|HSP70_DAUCA	2e-09
CL67Contig3	sp|Q3SYW1|AP1M2_BOVIN	1e-99
CL67Contig4	sp|P27322|HSP72_SOLLC	3e-111
CL67Contig11	sp|Q8L3Z8|FZR2_ARATH	0
CL71Contig5	sp|Q94A08|RFS2_ARATH	0
CL71Contig6	sp|Q5RE03|PRP18_PONAB	5e-45
CL79Contig2	sp|P81392|MYB06_ANTMA	4e-47
CL79Contig5	sp|Q84M24|AB1A_ARATH	0
CL88Contig6	sp|Q9FKE6|CCT15_ARATH	1e-08
CL102Contig7	sp|Q14839|CHD4_HUMAN	9e-11
CL158Contig2	sp|Q9M2Z5|FBL53_ARATH	2e-115
CL158Contig6	sp|Q9SJL6|MEM11_ARATH	4e-50
CL182Contig1	sp|Q9FN02|PPP7_ARATH	3e-39
CL207Contig2	sp|Q8VY89|APC7_ARATH	3e-75
CL211Contig2	sp|Q9FMS6|CAF1K_ARATH	8e-86
CL218Contig6	sp|Q8L3W1|VRN1_ARATH	8e-54
CL266Contig1	sp|F6HQ26|RU1C_VITVI	3e-07
CL266Contig3	sp|Q9LZA6|SDP1_ARATH	2e-177
CL279Contig6	sp|Q9CQE7|ERGI3_MOUSE	5e-111
CL356Contig5	sp|Q9ZTX0|SCAM_PEA	4e-111
CL415Contig3	sp|Q0D3J9|C3H53_ORYSJ	3e-53
CL425Contig2	sp|Q9C810|Y1342_ARATH	2e-65
CL435Contig3	sp|Q6IWY1|LPAT2_BRAOL	1e-144
CL466Contig3	sp|Q8L856|ACFR1_ARATH	1e-70
CL520Contig1	sp|P93755|C3H30_ARATH	6e-175
CL569Contig1	sp|Q53NI2|NADK2_ORYSJ	3e-134
CL613Contig3	sp|Q9LTH2|U76E2_ARATH	7e-46
CL613Contig4	sp|Q1PSI9|IDND_VITVI	7e-168
CL658Contig4	sp|Q8BU04|UBR7_MOUSE	9e-25
CL660Contig3	sp|Q9M0L0|DRE1A_ARATH	1e-42
CL665Contig1	sp|O95163|ELP1_HUMAN	7e-54
CL683Contig2	sp|O00567|NOP56_HUMAN	2e-138
CL761Contig1	sp|Q5RDY2|TM9S4_PONAB	1e-163
CL782Contig2	sp|Q9ULT0|TTC7A_HUMAN	3e-12
CL872Contig1	sp|Q5RA63|EIF2D_PONAB	1e-56
CL899Contig1	sp|Q8BGC4|ZADH2_MOUSE	8e-75
CL956Contig1	sp|Q9SJ20|RIR1_ARATH	0
CL984Contig2	sp|P47927|AP2_ARATH	7e-89
CL1009Contig3	sp|Q9STP8|ACBP2_ARATH	1e-100
CL1013Contig3	sp|Q8N1E6|FXL14_HUMAN	2e-16
CL1052Contig1	sp|P0C7P8|Y1615_ARATH	4e-31
CL1139Contig2	sp|P0C8Q7|PP369_ARATH	3e-21
CL1273Contig2	sp|Q0IHV2|LIN54_XENTR	2e-13
CL1399Contig2	sp|Q9FE38|POT3_ARATH	0
CL1429Contig1	sp|Q5RA02|XPOT_PONAB	7e-23
CL1432Contig1	sp|P34909|NOT4_YEAST	3e-10
CL1481Contig2	sp|P80572|ADHX_PEA	3e-49
CL1554Contig4	sp|P41777|NOLC1_RAT	1e-07
CL1589Contig3	sp|Q9CAF5|AB6I_ARATH	9e-103
CL1609Contig2	sp|Q5DTI8|ESYT3_MOUSE	4e-37
CL1715Contig1	sp|Q8W4L5|VAL1_ARATH	4e-16
CL1715Contig3	sp|Q84MC7|PYL9_ARATH	1e-78
CL1764Contig1	sp|Q8LGU6|CD27B_ARATH	4e-92
CL1777Contig2	sp|P52866|RL36_DAUCA	5e-12
CL1899Contig1	sp|Q5RF33|DSCR3_PONAB	9e-08
CL1914Contig2	sp|Q0JL46|NCASE_ORYSJ	7e-54
CL2167Contig1	sp|Q9LSZ0|APO4_ARATH	9e-49
CL2206Contig1	sp|Q62383|SPT6H_MOUSE	1e-33
CL2210Contig3	sp|Q8RXE7|AGD14_ARATH	1e-53
CL2424Contig1	sp|O15736|TIPD_DICDI	5e-47
CL2450Contig2	sp|O23095|RLA12_ARATH	9e-16
CL2483Contig1	sp|Q9C086|IN80B_HUMAN	1e-07
CL2494Contig1	sp|Q9LTR9|NMT1_ARATH	2e-174
CL2505Contig2	sp|Q9C9A9|COL7_ARATH	4e-16
CL2716Contig2	sp|Q8RXW0|Y3761_ARATH	2e-93
CL2793Contig1	sp|Q9FM20|PTR54_ARATH	4e-90
CL2889Contig1	sp|Q54HG4|RMP_DICDI	9e-22
CL3093Contig1	sp|Q9CS00|CS029_MOUSE	2e-97
CL3100Contig1	sp|P08926|RUBA_PEA	0
CL3225Contig1	sp|Q40392|TMVRN_NICGU	4e-19
CL3411Contig2	sp|O22582|H2B_GOSHI	1e-50
CL3417Contig1	sp|Q94IA6|C90D1_ARATH	2e-114
CL3573Contig3	sp|Q8BTG6|CL049_MOUSE	5e-15
CL3707Contig1	sp|O04647|PP399_ARATH	3e-104
CL3815Contig1	sp|Q9M2F8|CCR4B_ARATH	9e-76
CL3973Contig1	sp|Q4R5M2|CATB_MACFA	8e-76
CL4025Contig1	sp|Q54YG5|TPPC5_DICDI	6e-59
CL4211Contig1	sp|Q8RXX9|ATL6_ARATH	3e-14
CL4266Contig1	sp|Q8L7W5|SMO11_ARATH	7e-90
CL4334Contig1	sp|Q9P6N5|DS1PP_SCHPO	2e-22
CL4373Contig2	sp|Q9LZM8|BLH9_ARATH	8e-85
CL4394Contig1	sp|Q9NSI6|BRWD1_HUMAN	5e-19
CL4539Contig1	sp|P47927|AP2_ARATH	7e-96
CL4912Contig1	sp|Q6F6B5|ARC3_ARATH	2e-50
CL5207Contig1	sp|Q8VY78|SAE1A_ARATH	5e-129
CL5343Contig1	sp|Q8BYR1|LCMT2_MOUSE	1e-53
CL5448Contig1	sp|Q8LIF2|C7345_ORYSJ	3e-12
CL5763Contig2	sp|B6SGC5|CNR6_MAIZE	2e-06
CL5879Contig1	sp|Q6XLQ7|CALU_RABIT	9e-06
CL6121Contig1	sp|P37572|RADA_BACSU	2e-68
CL6306Contig1	sp|Q6GQT9|NOMO1_MOUSE	1e-22
CL6331Contig1	sp|Q55158|RIBD_SYNY3	7e-32
CL6375Contig1	sp|O60176|YG41_SCHPO	2e-29
CL6645Contig1	sp|B4FUS3|CNR8_MAIZE	9e-21
CL6663Contig1	sp|Q96PB1|CASD1_HUMAN	3e-10
CL7009Contig1	sp|P04146|COPIA_DROME	4e-10
CL7128Contig1	sp|Q5RE70|INT3_PONAB	7e-38
CL7192Contig1	sp|Q39547|CUCM1_CUCME	5e-55
CL7392Contig1	sp|Q9ZPX1|ARF5_ARATH	1e-86
CL7945Contig1	sp|Q9C566|CYP40_ARATH	5e-159
CL8105Contig1	sp|Q8N8Q3|ENDOV_HUMAN	1e-16
CL8256Contig1	sp|Q9T034|SYFA_ARATH	2e-51
CL8413Contig1	sp|Q9C826|ABA2_ARATH	7e-94
CL8629Contig2	sp|Q99MI1|RB6I2_MOUSE	1e-13
CL8723Contig1	sp|Q9VMJ7|KDM5_DROME	1e-07
CL8908Contig2	sp|Q6PBD6|WDR61_XENTR	1e-63
CL9008Contig1	sp|P35251|RFC1_HUMAN	8e-29
CL9546Contig1	sp|Q9SJ22|CESA9_ARATH	1e-87
CL10515Contig1	sp|Q58G47|TIF6A_ARATH	4e-06
CL10837Contig1	sp|Q86YJ7|AN13B_HUMAN	2e-33
CL11190Contig1	sp|Q9ZWQ9|FLS_CITUN	6e-18
CL12081Contig1	sp|Q8GVP6|PDRP1_ORYSJ	6e-88
CL13239Contig1	sp|Q9SUM2|RUXF_ARATH	5e-35
CL13887Contig1	sp|P0CH30|RING1_GOSHI	2e-41
CL14085Contig1	sp|Q5VS72|ANM7_ORYSJ	9e-11
CL14235Contig1	sp|Q9M2Z4|MSBP2_ARATH	6e-67
CL14265Contig1	sp|P34893|CH10_ARATH	9e-37
CL14479Contig1	sp|Q9FY84|PEN2_ARATH	2e-23
CL14687Contig1	sp|Q9LSP7|UBC32_ARATH	4e-90
CL14867Contig1	sp|Q39458|MT1_CICAR	8e-30
CL16220Contig1	sp|Q9LFN6|RH56_ARATH	2e-19
CL16865Contig1	sp|A5PK19|MTL13_BOVIN	6e-26
CL19769Contig1	sp|Q05758|ILV5_ARATH	5e-82
CL20537Contig1	sp|Q9FYB5|DNJ11_ARATH	4e-28
CL21865Contig1	sp|Q54Z26|GLYC1_DICDI	7e-37
CL6Contig14	sp|Q680Q4|SIZ1_ARATH	2e-113
CL6Contig39	sp|Q03387|IF41_WHEAT	0
CL8Contig8	sp|Q8GWJ7|CRK19_ARATH	5e-111
CL8Contig13	sp|O24370|LOX21_SOLTU	0
CL8Contig24	sp|P45621|GSA_SOYBN	0
CL8Contig28	sp|Q42602|C89A2_ARATH	4e-123
CL8Contig31	sp|Q6NVR9|ATAD3_XENTR	6e-50
CL14Contig19	sp|Q03878|GRP1_DAUCA	1e-17
CL14Contig22	sp|P30706|PLSB_PEA	5e-180
CL27Contig3	sp|Q5QM99|RL37A_ORYSJ	4e-40
CL31Contig10	sp|Q5R8K2|CSTF1_PONAB	3e-31
CL54Contig12	sp|Q07G10|ALKB8_XENTR	2e-30
CL70Contig1	sp|Q9DBB4|NAA16_MOUSE	1e-30
CL70Contig3	sp|Q8NB90|SPAT5_HUMAN	4e-84
CL70Contig4	sp|Q9XGM1|VATD_ARATH	4e-104
CL70Contig6	sp|Q9C7D7|CNIH1_ARATH	1e-38
CL70Contig8	sp|Q6NPT8|PP2B1_ARATH	3e-66
CL80Contig2	sp|Q9CAV6|WNK1_ARATH	1e-159
CL80Contig5	sp|Q9D020|5NT3_MOUSE	4e-39
CL80Contig7	sp|Q8CG46|SMC5_MOUSE	1e-35
CL80Contig9	sp|Q9SEX2|KTNA1_ARATH	5e-169
CL91Contig6	sp|P24521|ERG8_YEAST	1e-25
CL113Contig7	sp|Q54UJ0|PSD12_DICDI	2e-09
CL142Contig7	sp|P58340|MLF1_HUMAN	6e-06
CL181Contig1	sp|Q39117|TGT2_ARATH	2e-37
CL197Contig5	sp|Q9SZK1|PP355_ARATH	1e-95
CL209Contig1	sp|Q3UHR0|BAHC1_MOUSE	4e-07
CL214Contig1	sp|Q9Y673|ALG5_HUMAN	2e-30
CL255Contig1	sp|O64527|Y1926_ARATH	5e-57
CL274Contig1	sp|Q8LJT8|TKI1_ARATH	1e-29
CL277Contig7	sp|O81833|SD11_ARATH	2e-80
CL285Contig4	sp|P0DH90|FRIGI_ARATH	2e-11
CL336Contig3	sp|Q94KE2|TIC_ARATH	1e-12
CL341Contig3	sp|A2AQ19|RTF1_MOUSE	3e-25
CL377Contig5	sp|Q9SL48|SLY1_ARATH	0
CL385Contig1	sp|Q9SA34|IMDH2_ARATH	2e-41
CL411Contig1	sp|Q99933|BAG1_HUMAN	4e-06
CL463Contig2	sp|Q43644|NDUS1_SOLTU	7e-14
CL477Contig2	sp|Q94A51|PUB32_ARATH	1e-129
CL511Contig3	sp|Q8W486|Y1491_ARATH	4e-40
CL547Contig2	sp|P37707|B2_DAUCA	8e-12
CL609Contig3	sp|Q9ZU96|Y2168_ARATH	7e-147
CL625Contig3	sp|Q6DI40|TTC33_DANRE	6e-18
CL629Contig1	sp|Q7XJ98|KATAM_ARATH	0
CL661Contig3	sp|Q8AVN9|ZN346_XENLA	2e-12
CL751Contig2	sp|Q9ZST9|TIC22_PEA	3e-121
CL784Contig1	sp|Q9LP46|SCAR3_ARATH	9e-28
CL802Contig2	sp|Q54P70|Y4757_DICDI	1e-10
CL828Contig1	sp|Q8HXW0|GGLO_PIG	8e-12
CL892Contig1	sp|Q69Z69|ESCO1_MOUSE	1e-09
CL902Contig2	sp|Q9Y3E5|PTH2_HUMAN	2e-30
CL925Contig3	sp|P54001|P4HA1_RAT	2e-23
CL951Contig2	sp|P41411|CDC18_SCHPO	2e-27
CL993Contig1	sp|Q9SF32|IQD1_ARATH	9e-07
CL1046Contig2	sp|O48700|PUB6_ARATH	2e-61
CL1089Contig4	sp|Q9LNC4|GTE4_ARATH	4e-132
CL1145Contig2	sp|Q76LS9|FA63A_MOUSE	3e-35
CL1192Contig3	sp|O82134|PCNA_PEA	1e-143
CL1220Contig3	sp|Q54I81|EI2BA_DICDI	7e-62
CL1376Contig1	sp|A8JBB2|PESC_CHLRE	4e-21
CL1500Contig1	sp|P53681|CRK_DAUCA	0
CL1511Contig2	sp|Q8LRK9|TAF1A_ARATH	8e-87
CL1566Contig1	sp|Q9SAK5|APL_ARATH	2e-31
CL1577Contig1	sp|O25225|TYPA_HELPY	3e-119
CL1645Contig2	sp|Q4V7X9|HAKAI_XENLA	3e-17
CL1919Contig2	sp|Q964D8|BUP1_DICDI	4e-118
CL1937Contig2	sp|Q08696|MST2_DROHY	9e-07
CL2010Contig3	sp|O64644|SAP18_ARATH	3e-46
CL2024Contig2	sp|Q9SKZ2|CAF1G_ARATH	8e-118
CL2095Contig1	sp|P29677|MPPA_SOLTU	0
CL2160Contig1	sp|Q8W4H1|GAT26_ARATH	1e-40
CL2168Contig2	sp|Q9ZNR6|PDX12_ARATH	7e-102
CL2238Contig2	sp|Q9FJX0|PPIL2_ARATH	3e-108
CL2670Contig1	sp|Q8H0X6|CYT6_ARATH	7e-27
CL2796Contig2	sp|A8WFS8|PGAP3_DANRE	2e-39
CL2805Contig1	sp|Q8BKC5|IPO5_MOUSE	4e-43
CL2828Contig1	sp|Q9LVU1|VAP21_ARATH	6e-67
CL2920Contig1	sp|Q9ZP54|PARP1_ARATH	6e-116
CL3095Contig1	sp|Q2RQZ4|ACYP_RHORT	5e-20
CL3425Contig1	sp|Q9SIZ8|RKP_ARATH	0
CL3442Contig1	sp|Q6R0H0|ASG4_ARATH	3e-67
CL3454Contig1	sp|Q9FFY9|TRP4_ARATH	2e-111
CL3526Contig1	sp|B1XQF6|DNAJ_SYNP2	2e-94
CL3671Contig1	sp|O80575|RISB_ARATH	4e-72
CL3852Contig1	sp|Q9SKI2|VPS2A_ARATH	1e-91
CL3917Contig1	sp|Q9LM02|SMT1_ARATH	5e-18
CL3988Contig1	sp|Q9S7I6|RPK2_ARATH	1e-85
CL4159Contig1	sp|Q8BMD7|MORC4_MOUSE	2e-15
CL4176Contig2	sp|B0G126|FYV1_DICDI	6e-27
CL4187Contig1	sp|Q9CAF2|NUD26_ARATH	4e-78
CL4204Contig1	sp|Q9MBA2|MIND1_ARATH	7e-89
CL4541Contig1	sp|Q9FMJ0|P4KB1_ARATH	3e-64
CL4553Contig1	sp|Q54Z26|GLYC1_DICDI	4e-152
CL4651Contig1	sp|C0LGH8|Y1634_ARATH	3e-117
CL4702Contig1	sp|Q6DCD1|FGGY_XENLA	2e-54
CL4796Contig1	sp|O81360|ABA2_PRUAR	2e-31
CL4891Contig1	sp|Q09522|DIM1_CAEEL	4e-54
CL5245Contig1	sp|Q9SK27|ENL1_ARATH	5e-26
CL5355Contig1	sp|Q9FLE8|Y5986_ARATH	2e-16
CL5397Contig1	sp|Q6WWW4|UPL3_ARATH	9e-115
CL5824Contig1	sp|Q93VG8|U326_ARATH	4e-77
CL5850Contig1	sp|Q15435|PP1R7_HUMAN	1e-46
CL5932Contig1	sp|Q1ISA3|RL15_KORVE	7e-07
CL6090Contig1	sp|Q9LVM5|TTHL_ARATH	4e-97
CL6136Contig1	sp|Q03411|SUT_SPIOL	5e-08
CL6231Contig2	sp|Q9M8W9|PP211_ARATH	1e-126
CL6322Contig2	sp|P22738|RL32_ARATH	5e-32
CL6344Contig1	sp|Q767K6|DHX16_PIG	6e-37
CL6398Contig2	sp|Q2NKV8|GOT1A_BOVIN	2e-15
CL6432Contig1	sp|Q42954|KPYC_TOBAC	5e-133
CL6679Contig2	sp|Q8VYZ3|PME53_ARATH	9e-72
CL6856Contig1	sp|Q8P5Z8|Y3184_XANCP	2e-40
CL6926Contig1	sp|Q3S4A7|AHK5_ARATH	1e-26
CL7270Contig1	sp|Q9FYG2|CMTA4_ARATH	1e-91
CL7579Contig1	sp|Q54Y72|GACA_DICDI	3e-09
CL7610Contig1	sp|O14046|VATO_SCHPO	8e-38
CL7758Contig1	sp|Q8WXF0|SRS12_HUMAN	2e-17
CL7841Contig1	sp|Q84Y95|GRS14_ARATH	2e-47
CL7869Contig1	sp|Q05B50|THG1_BOVIN	2e-45
CL7974Contig1	sp|Q9XI29|Y1540_ARATH	3e-14
CL8288Contig1	sp|Q99315|YG31B_YEAST	6e-15
CL8463Contig1	sp|Q42954|KPYC_TOBAC	0
CL8592Contig1	sp|Q8W4N3|UBP2_ARATH	0
CL8633Contig1	sp|Q9LYC1|GID1B_ARATH	7e-152
CL8786Contig1	sp|Q71H73|H33_VITVI	1e-53
CL8846Contig1	sp|O93310|RAD21_XENLA	1e-32
CL9505Contig1	sp|Q9SZL8|FRS5_ARATH	1e-25
CL9730Contig1	sp|Q8L8C0|ISAM3_ARATH	2e-38
CL10380Contig1	sp|Q9FKE6|CCT15_ARATH	8e-24
CL10656Contig1	sp|O23530|SNC1_ARATH	2e-17
CL10708Contig1	sp|A8JBB2|PESC_CHLRE	2e-09
CL10993Contig1	sp|Q9P6P3|PPK15_SCHPO	6e-30
CL12146Contig1	sp|Q8H4H5|NRAM5_ORYSJ	1e-44
CL12248Contig1	sp|Q84WW2|6PGL5_ARATH	2e-100
CL13803Contig1	sp|Q08DK7|MCATL_BOVIN	2e-38
CL13853Contig1	sp|Q96282|CLCC_ARATH	3e-124
CL14029Contig1	sp|Q8GYD9|SDE3_ARATH	1e-88
CL14212Contig1	sp|Q8CI71|CC132_MOUSE	1e-10
CL14251Contig1	sp|Q9SYM2|STHY_ARATH	5e-23
CL14435Contig1	sp|O65554|CIPK6_ARATH	3e-169
CL14454Contig1	sp|Q93VY3|NAC72_ARATH	1e-93
CL14796Contig1	sp|Q56XQ0|U496I_ARATH	2e-88
CL15621Contig1	sp|P92966|RSP41_ARATH	4e-11
CL19808Contig1	sp|P48631|FD6E2_SOYBN	0
CL19893Contig1	sp|Q1ECI2|ERF23_ARATH	1e-36
CL20324Contig1	sp|Q9STI6|GAE5_ARATH	4e-166
CL20405Contig1	sp|Q9FZD4|PPR59_ARATH	2e-147
CL20446Contig1	sp|Q8L785|SYGM2_ARATH	1e-106
CL20513Contig1	sp|Q6MAS9|GLGA_PARUW	2e-88
contig01087	sp|Q99MP8|BRAP_MOUSE	2e-44
contig01130	sp|Q9FMY5|U2AFB_ARATH	7e-86
contig01355	sp|Q7XA40|RGA3_SOLBU	7e-52
contig01857	sp|Q9SRR0|PEX13_ARATH	7e-15
contig02323	sp|Q54K56|HEXB2_DICDI	2e-67
contig02364	sp|Q9M2Y6|Y3972_ARATH	7e-30
contig02484	sp|Q93Y38|GDT13_ARATH	3e-41
contig02514	sp|Q9S9K4|ASPL2_ARATH	1e-08
contig02839	sp|Q05046|CH62_CUCMA	8e-27
contig02840	sp|Q05046|CH62_CUCMA	3e-162
contig02947	sp|Q6PAX2|ATD3B_XENLA	3e-17
contig03299	sp|Q84QC2|ERF17_ARATH	1e-06
contig03301	sp|Q84QC2|ERF17_ARATH	5e-36
contig03307	sp|Q42510|EMB30_ARATH	1e-63
contig03401	sp|P68428|H32_WHEAT	8e-29
contig03672	sp|Q41112|SRP_PHAVU	2e-74
contig03709	sp|Q8S3D1|BH068_ARATH	2e-26
contig03906	sp|Q8GWT1|GAUTE_ARATH	6e-53
contig04286	sp|D3ZTQ1|SFSWA_RAT	4e-15
contig04302	sp|Q76E23|IF4G1_ARATH	4e-92
contig04353	sp|Q9SLK6|ALA6_ARATH	2e-149
contig04540	sp|Q9Y5A9|YTHD2_HUMAN	2e-52
contig04792	sp|Q54FB7|XDH_DICDI	1e-72
contig04874	sp|Q54XK2|SC61A_DICDI	2e-107
contig04875	sp|P38379|SC61A_PYRSA	9e-87
contig05046	sp|Q9FT92|Y5843_ARATH	2e-37
contig05158	sp|Q6GLM5|PPDE2_XENLA	2e-34
contig05303	sp|Q9CZ42|CARKD_MOUSE	1e-66
contig05441	sp|O65515|GATA7_ARATH	4e-08
contig05609	sp|Q9LFG2|DAPF_ARATH	2e-87
contig05870	sp|P93471|COP1_PEA	1e-75
contig06113	sp|Q38884|EIF3I_ARATH	1e-52
contig06723	sp|Q5EAR5|TRPT1_DANRE	7e-23
contig06998	sp|B9SEZ6|EFTS_RICCO	2e-76
contig07203	sp|Q54N41|ISY1_DICDI	4e-14
contig07503	sp|Q9C9Y6|TRXH9_ARATH	5e-37
contig07677	sp|Q9XGN1|TTG1_ARATH	4e-12
contig08073	sp|Q9FHQ3|HS157_ARATH	7e-26
contig08679	sp|Q38931|FKB70_ARATH	3e-59
contig09038	sp|Q54U63|LVSC_DICDI	4e-135
contig09114	sp|P93028|UBE11_ARATH	0
contig09129	sp|Q9LRT1|Y3804_ARATH	0
contig09205	sp|Q6KCD5|NIPBL_MOUSE	1e-75
contig09228	sp|Q94AH6|CUL1_ARATH	0
contig09251	sp|P51819|HSP83_IPONI	9e-164
contig09284	sp|O23826|K125_TOBAC	9e-138
contig09344	sp|Q9FPS2|UBP25_ARATH	2e-156
contig09357	sp|Q9MAH1|TTL1_ARATH	0
contig09408	sp|O22161|ADLO1_ARATH	0
contig09601	sp|Q66GQ2|Y5162_ARATH	3e-15
contig09634	sp|Q9MB58|F26_ARATH	0
contig09871	sp|Q8RXE7|AGD14_ARATH	2e-81
contig09893	sp|Q42908|PMGI_MESCR	0
contig09949	sp|P55217|METB_ARATH	0
contig10064	sp|Q944A7|Y4523_ARATH	0
contig10329	sp|P32826|SCP49_ARATH	0
contig10385	sp|Q9LTX2|TIR1L_ARATH	7e-167
contig10393	sp|O75912|DGKI_HUMAN	1e-39
contig10634	sp|Q0WTB4|Y3725_ARATH	2e-140
contig10652	sp|Q80SY5|PR38B_MOUSE	5e-42
contig10929	sp|Q3B7M6|NEDD1_BOVIN	2e-19
contig11003	sp|Q25544|PRS8_NAEFO	2e-167
contig11031	sp|O60176|YG41_SCHPO	2e-54
contig11146	sp|Q67UF5|PDI23_ORYSJ	6e-178
contig11210	sp|Q04960|DNJH_CUCSA	2e-162
contig11410	sp|Q9S713|STT7_ARATH	0
contig11504	sp|Q9XGA0|KPRS3_SPIOL	1e-149
contig11508	sp|Q3LSN5|LIAS2_PEA	0
contig11677	sp|Q754F0|SYM1_ASHGO	1e-15
contig11765	sp|Q92620|PRP16_HUMAN	7e-156
contig11835	sp|Q9M3G7|ATM_ARATH	3e-16
contig11920	sp|Q8L493|BCAL3_ARATH	4e-100
contig12069	sp|A1A5V9|DERP6_DANRE	9e-10
contig12105	sp|Q9LRN8|RK3B_ARATH	3e-126
contig12180	sp|Q6CIY7|SYM1_KLULA	2e-15
contig12230	sp|Q03441|RMD1_YEAST	2e-12
contig12380	sp|O00189|AP4M1_HUMAN	5e-64
contig12438	sp|Q8VZQ0|NRX3_ARATH	1e-118
contig12578	sp|Q9S7T8|SPZX_ARATH	8e-117
contig12593	sp|Q39055|CNX2_ARATH	5e-159
contig12645	sp|O65718|CNGC2_ARATH	5e-158
contig12772	sp|P27819|ILVB3_BRANA	0
contig12806	sp|Q39173|P2_ARATH	2e-108
contig12890	sp|Q54EQ8|NUP98_DICDI	3e-18
contig12912	sp|Q8LDW8|GLO2D_ARATH	1e-123
contig13002	sp|Q9ZUC1|QORL_ARATH	2e-100
contig13098	sp|A0JNA8|PAXI1_BOVIN	4e-25
contig13149	sp|O65282|CH10C_ARATH	2e-81
contig13154	sp|Q96EX2|RNFT2_HUMAN	2e-33
contig13205	sp|Q9FVJ3|AGD12_ARATH	8e-120
contig13246	sp|P27450|CX32_ARATH	2e-101
contig13320	sp|P51110|DFRA_VITVI	7e-44
contig13414	sp|P92963|RAB1C_ARATH	9e-103
contig13521	sp|P24068|OCS1_MAIZE	3e-12
contig13541	sp|Q55DY8|MFRN_DICDI	1e-48
contig13591	sp|P61817|SIRB_BACME	5e-10
contig13607	sp|Q9AR07|JMT_ARATH	2e-68
contig13621	sp|Q9ZVM9|Y1461_ARATH	2e-46
contig13710	sp|Q54XX1|SRPRB_DICDI	3e-22
contig13725	sp|P34909|NOT4_YEAST	1e-10
contig13746	sp|Q9LMK7|RBP1A_ARATH	1e-67
contig13787	sp|Q03666|GSTX4_TOBAC	1e-89
contig13806	sp|Q4PHU9|DBP2_USTMA	1e-80
contig13808	sp|Q9ZS88|DER22_ARATH	5e-118
contig13847	sp|O74362|ESF2_SCHPO	4e-32
contig13944	sp|P98204|ALA1_ARATH	3e-48
contig13977	sp|Q9LIG0|Y3136_ARATH	2e-126
contig14178	sp|Q96453|1433D_SOYBN	5e-115
contig14201	sp|P46604|HAT22_ARATH	1e-73
contig14266	sp|Q9SV15|WRK11_ARATH	4e-61
contig14402	sp|Q76E23|IF4G1_ARATH	2e-85
contig14475	sp|Q8GZA6|PP113_ARATH	1e-42
contig14571	sp|Q9SAI5|RL71_ARATH	4e-61
contig14753	sp|A0JPN6|MED22_RAT	3e-12
contig14830	sp|P42736|RAP23_ARATH	1e-29
contig14863	sp|Q6BLG8|FIS1_DEBHA	2e-08
contig14864	sp|Q6NLC1|AB2D_ARATH	2e-90
contig14885	sp|Q3EBC8|DCL2_ARATH	1e-77
contig15015	sp|Q9SKU6|PP166_ARATH	8e-72
contig15323	sp|Q8VYD9|CAF1M_ARATH	1e-117
contig15334	sp|Q96452|1433C_SOYBN	1e-103
contig15423	sp|O43818|U3IP2_HUMAN	3e-38
contig15425	sp|Q8L746|NPR3_ARATH	7e-45
contig15457	sp|Q9FK51|GALT_ARATH	9e-38
contig15786	sp|B9RUN8|GUF1_RICCO	4e-133
contig15866	sp|Q8GXJ4|GLR34_ARATH	1e-76
contig16148	sp|Q86US8|EST1A_HUMAN	4e-21
contig16279	sp|P46604|HAT22_ARATH	9e-61
contig16551	sp|Q9SEU6|TRXM4_ARATH	2e-49
contig16881	sp|P43298|TMK1_ARATH	2e-62
contig17039	sp|Q797A7|YFNA_BACSU	4e-34
contig17225	sp|Q8VYS8|ZDH24_ARATH	2e-47
contig17301	sp|O80852|GSTF9_ARATH	1e-72
contig17417	sp|P48625|FAD3E_SOYBN	2e-94
contig17442	sp|O48626|ZW10_ARATH	7e-74
contig17528	sp|Q4G056|TYDP1_RAT	2e-17
contig17547	sp|Q8GXL7|GAT24_ARATH	6e-28
contig17589	sp|Q2V6K0|UFOG6_FRAAN	6e-25
contig17719	sp|Q8H0T9|KTNB1_ARATH	1e-76
contig17803	sp|Q9SMX9|SPL1_ARATH	2e-41
contig18271	sp|Q9C6I8|NOG1_ARATH	3e-23
contig18534	sp|P32110|GSTX6_SOYBN	3e-74
contig18892	sp|P46269|QCR8_SOLTU	2e-27
contig19082	sp|Q9M3B9|AB20B_ARATH	4e-44
contig19336	sp|Q9XHE4|RL37A_GOSHI	2e-46
contig19503	sp|Q92620|PRP16_HUMAN	1e-09
contig19531	sp|Q8LFY8|ATL54_ARATH	2e-36
contig19708	sp|Q8LPK4|AP2A2_ARATH	4e-76
contig19714	sp|P93471|COP1_PEA	4e-71
contig19904	sp|Q9LVM1|AB25B_ARATH	8e-75
contig20016	sp|Q6DW75|DGDG2_SOYBN	3e-42
contig20061	sp|Q54HS3|SET1_DICDI	2e-12
contig20284	sp|Q05046|CH62_CUCMA	4e-66
contig28586	sp|Q94DB8|PT111_ORYSJ	2e-97
contig49261	sp|P73627|Y1770_SYNY3	5e-14
contig52301	sp|Q42510|EMB30_ARATH	0
contig61837	sp|P30181|TOP1_ARATH	7e-26
contig73609	sp|Q38931|FKB70_ARATH	2e-39
contig73610	sp|Q38931|FKB70_ARATH	4e-20
contig85832	sp|Q8BKC5|IPO5_MOUSE	2e-14
contig02208	sp|P49118|BIP_SOLLC	7e-137
contig03058	sp|Q7Y175|UBAX1_ARATH	1e-44
contig09975	sp|O65399|E131_ARATH	1e-172
contig10522	sp|P92979|APR1_ARATH	0
contig15382	sp|Q9C5K8|TIF3B_ARATH	4e-23
contig11043	sp|Q66GR0|FLA17_ARATH	3e-145
contig03123	sp|P51567|AFC2_ARATH	2e-31
contig16811	sp|Q84WQ5|CBSX5_ARATH	8e-58
contig11682	sp|P10038|MAB5_CAEEL	2e-06
contig14459	sp|Q9EPL8|IPO7_MOUSE	1e-50
contig09533	sp|Q8W4I4|POT6_ARATH	0
contig14795	sp|Q84VQ1|KINB1_ARATH	4e-85
contig07872	sp|Q652L2|HIRA_ORYSJ	8e-74
contig05435	sp|P51567|AFC2_ARATH	1e-20
contig11574	sp|Q93YQ1|RTOR1_ARATH	3e-150
contig14126	sp|Q84WN0|Y4920_ARATH	6e-34
contig12166	sp|Q39013|NAC2_ARATH	5e-91
contig08378	sp|Q8L9S1|R18A1_ARATH	2e-06
HA3G4BC01A15IW	sp|Q9FQ04|XRN4_ARATH	3e-10
contig10927	sp|Q5UNY4|YL728_MIMIV	4e-52
contig08885	sp|O64584|WAP_ARATH	5e-45
contig09956	sp|Q9LDL7|PAT1_ARATH	0
contig13841	sp|P19881|PNPP_YEAST	1e-45
contig28298	sp|Q5BDX1|CLF1_EMENI	1e-13
contig09616	sp|B9S2H4|Y232_RICCO	1e-168
contig13240	sp|Q8R4X3|RBM12_MOUSE	1e-20
contig20195	sp|Q8W4L5|VAL1_ARATH	1e-33
contig04086	sp|Q109R6|CUTA1_ORYSJ	9e-39
contig47366	sp|O22533|ZAT6_ARATH	4e-43
contig50279	sp|P29828|PDI_MEDSA	3e-37
contig18326	sp|Q9LD28|H2A6_ARATH	4e-38
contig11564	sp|Q9LMM6|BPS1_ARATH	5e-92
contig11431	sp|Q86YJ7|AN13B_HUMAN	2e-22
contig12739	sp|Q55909|Y305_SYNY3	9e-06
contig14144	sp|Q6ICW6|WNK11_ARATH	1e-129
contig12244	sp|Q8LBL5|PRT1_ARATH	3e-92
contig11650	sp|Q9ULT0|TTC7A_HUMAN	5e-13
contig03562	sp|Q8RY59|RCD1_ARATH	1e-18
contig11369	sp|O04866|ARGD_ALNGL	4e-172
contig09489	sp|P55737|HS902_ARATH	0
contig06774	sp|Q93ZC9|GLAK1_ARATH	3e-31
contig03023	sp|Q8L796|PI5K2_ARATH	1e-09
contig20728	sp|P42347|PI3K1_SOYBN	2e-59
contig17383	sp|Q9ZVM9|Y1461_ARATH	2e-81
contig13641	sp|O35685|NUDC_MOUSE	6e-57
contig12120	sp|Q9FH28|DNJ49_ARATH	1e-53
contig10764	sp|Q03411|SUT_SPIOL	0
contig02522	sp|Q9C7G0|MA658_ARATH	9e-28
contig04819	sp|Q9M8R7|P2C33_ARATH	2e-43
contig17023	sp|Q9SDN0|DNJ20_ARATH	3e-45
contig19073	sp|P59234|YIPL_SOLTU	3e-59
contig07519	sp|Q8L7S3|C3H24_ARATH	6e-16
contig03858	sp|Q8CEC6|PPWD1_MOUSE	7e-134
contig05664	sp|Q9LT08|PSDE_ARATH	2e-34
contig14022	sp|Q9FZ49|ALG9_ARATH	3e-120
contig09589	sp|P27322|HSP72_SOLLC	0
contig14803	sp|Q5KWL3|SYV_GEOKA	2e-74
contig10951	sp|Q8GXZ3|Y5102_ARATH	0
contig19020	sp|Q9FKP5|UBP17_ARATH	5e-69
contig14695	sp|P31583|RHN1_NICPL	1e-97
contig15668	sp|O49595|HMGB1_ARATH	3e-18
contig09946	sp|B9DFS6|SNX2B_ARATH	0
contig16428	sp|O65729|RL18_CICAR	2e-93
contig17917	sp|Q93XW5|NSP5_ARATH	2e-52
contig09993	sp|Q39817|CALX_SOYBN	0
contig13932	sp|Q9LIH5|C3H38_ARATH	5e-17
contig16040	sp|Q9M9P0|EXP13_ARATH	1e-98
contig07051	sp|Q8S8T8|PCR10_ARATH	3e-51
contig46683	sp|P31853|ATPX_SPIOL	4e-35
contig70208	sp|P28523|CSK2A_MAIZE	9e-26
contig12625	sp|Q9ZSM8|EZA1_ARATH	4e-69
contig06574	sp|C0LGR6|Y4291_ARATH	1e-44
contig05871	sp|P93471|COP1_PEA	2e-145
contig07398	sp|P53683|CDPK2_ORYSJ	3e-45
contig05817	sp|Q84RL7|PIP21_MAIZE	1e-39
contig16025	sp|Q9FLB6|PR1B3_ARATH	5e-56
contig16195	sp|Q0VMF9|RS6_ALCBS	3e-20
contig03482	sp|P35016|ENPL_CATRO	0
contig10050	sp|Q71VM4|IMA1A_ORYSJ	0
contig16162	sp|Q9M6E8|NCED1_PHAVU	2e-109
contig04856	sp|P27322|HSP72_SOLLC	2e-66
contig19146	sp|Q6Z1D5|ATG8C_ORYSJ	1e-54
contig10997	sp|Q42919|G6PD_MEDSA	0
contig18039	sp|Q10151|ERD12_SCHPO	4e-12
contig02598	sp|Q9SPE5|SNAG_ARATH	1e-58
contig07038	sp|Q93WV0|WRK20_ARATH	6e-54
contig13734	sp|Q8VY89|APC7_ARATH	5e-79
contig17598	sp|Q76E23|IF4G1_ARATH	1e-39
contig03507	sp|P35131|UBC8_ARATH	1e-20
contig07160	sp|Q9Y3C4|TPRKB_HUMAN	4e-15
contig06918	sp|O82132|DRE2A_ARATH	6e-30
contig10270	sp|Q8K370|ACD10_MOUSE	5e-132
contig02534	sp|F6HQ26|RU1C_VITVI	5e-29
contig18804	sp|Q9FIE3|VIN3_ARATH	1e-21
contig17901	sp|Q9C5J6|IPT9_ARATH	3e-45
contig14506	sp|Q0IQN6|DRB8_ORYSJ	1e-19
contig12371	sp|Q9CAA4|BIM2_ARATH	2e-92
contig05768	sp|Q55BK0|UFD1_DICDI	4e-25
contig05136	sp|Q2MHE4|HT1_ARATH	2e-12
contig19188	sp|Q5H8A4|PIGG_HUMAN	5e-15
contig16926	sp|Q9S9K4|ASPL2_ARATH	4e-35
contig08219	sp|Q9C7A8|PSF2_ARATH	9e-06
contig18762	sp|Q8CFK2|TF3B_MOUSE	1e-12
contig08881	sp|Q9QVC8|FKBP4_RAT	1e-27
contig12817	sp|O88618|FTCD_RAT	9e-17
contig15421	sp|Q9LNC0|PPR16_ARATH	7e-86
contig19028	sp|O22929|BL1S1_ARATH	7e-38
contig08064	sp|Q5NBI2|ARP6_ORYSJ	3e-22
contig07064	sp|Q84ST4|NOL_ORYSJ	3e-76
contig05912	sp|P08799|MYS2_DICDI	8e-07
contig07998	sp|P10978|POLX_TOBAC	2e-13
contig03620	sp|Q9LNG5|PPP7L_ARATH	5e-10
contig03324	sp|O75976|CBPD_HUMAN	1e-46
contig16053	sp|Q9M069|E137_ARATH	4e-30
contig10092	sp|P40781|CYPR4_CYNCA	0
contig07451	sp|Q8QG64|RBX1_SALSA	4e-19
contig11309	sp|Q2MHE4|HT1_ARATH	3e-60
contig11691	sp|Q6BPT6|AIM32_DEBHA	1e-14
contig12653	sp|Q39173|P2_ARATH	3e-140
contig14513	sp|P58021|TM9S2_MOUSE	3e-74
contig16764	sp|Q94748|DYL2_SCHMA	4e-15
contig14425	sp|P94077|LSD1_ARATH	2e-65
contig12783	sp|Q3TZ87|MARH9_MOUSE	2e-07
contig05853	sp|Q9ZQZ9|TI204_ARATH	9e-24
contig14914	sp|O24461|RAB7_PRUAR	2e-111
contig04817	sp|Q9M8R7|P2C33_ARATH	1e-51
contig12045	sp|Q3AQ69|Y1601_CHLCH	3e-14
contig00600	sp|A8JBB2|PESC_CHLRE	4e-33
contig07957	sp|Q9CAU3|SCP2_ARATH	3e-06
contig12421	sp|Q98SJ2|DAZP1_XENLA	7e-30
contig13786	sp|O24543|AX22E_VIGRR	3e-75

## Sheet: cluster K3
Gene ID	Uniprot ID	Evalue
CL1Contig29	sp|Q6EM56|RR7_STEPS	8e-35
CL1Contig49	sp|O23647|GLGB1_ARATH	2e-41
CL1Contig93	sp|O58687|RAD50_PYRHO	2e-07
CL1Contig97	sp|Q6DJI9|ZCRB1_XENLA	4e-24
CL1Contig99	sp|Q0E2P1|2ABB_ORYSJ	8e-141
CL1Contig242	sp|Q9ZS97|AB8I_ARATH	0
CL1Contig358	sp|O23657|RABC1_ARATH	5e-56
CL1Contig389	sp|Q5PQX0|UXS1_RAT	8e-113
CL1Contig440	sp|Q9SF32|IQD1_ARATH	5e-51
CL1Contig494	sp|Q40161|GP1_SOLLC	0
CL1Contig540	sp|P46265|TBB5_ORYSJ	0
CL1Contig695	sp|Q93YS6|GTE9_ARATH	2e-71
CL1Contig750	sp|Q9SMJ4|LEG_CICAR	1e-29
CL1Contig776	sp|Q8H1D6|RBK1_ARATH	5e-107
CL1Contig817	sp|Q5D869|NRPE1_ARATH	1e-28
CL1Contig973	sp|Q3SH50|RNC_THIDA	6e-08
CL1Contig1043	sp|Q8LDB8|RING2_ARATH	3e-96
CL1Contig1259	sp|Q9LRZ0|TPR2_ARATH	3e-15
CL1Contig1279	sp|Q9FYF9|FB76_ARATH	9e-133
CL1Contig1354	sp|Q43093|SSG2_PEA	3e-42
CL1Contig1404	sp|P93332|NOD3_MEDTR	3e-72
CL1Contig1425	sp|Q8S944|DRP3A_ARATH	0
CL1Contig1436	sp|Q9SZ11|GLPQ2_ARATH	4e-28
CL1Contig1445	sp|Q9SB81|PER42_ARATH	8e-68
CL1Contig1456	sp|Q64514|TPP2_MOUSE	9e-14
CL1Contig1471	sp|Q9T012|HMG13_ARATH	2e-27
CL1Contig1485	sp|Q9LX20|ASPL1_ARATH	6e-33
CL1Contig1502	sp|Q93V43|TCP2_ARATH	5e-35
CL1Contig1525	sp|Q5RDB8|NIPA3_PONAB	3e-45
CL1Contig1539	sp|Q9LFP7|Y5158_ARATH	9e-40
CL1Contig1572	sp|P51567|AFC2_ARATH	1e-60
CL1Contig1586	sp|P93431|RCA_ORYSJ	4e-88
CL1Contig1591	sp|Q6AXR5|S35A3_RAT	2e-19
CL1Contig1594	sp|Q9SCW1|BGAL1_ARATH	0
CL1Contig1597	sp|O22768|UNE12_ARATH	1e-20
CL1Contig1600	sp|Q98BB4|APAG_RHILO	3e-25
CL1Contig1611	sp|O04373|ILL4_ARATH	1e-155
CL1Contig1616	sp|P0CM56|CAS1_CRYNJ	9e-51
CL1Contig1626	sp|Q9LNQ4|ALA4_ARATH	0
CL1Contig1627	sp|P72749|TYPA_SYNY3	2e-31
CL1Contig1639	sp|Q80ZK9|WDTC1_MOUSE	2e-24
CL1Contig1641	sp|Q8K1N1|PLPL8_MOUSE	2e-38
CL1Contig1687	sp|P87172|GPI3_SCHPO	5e-19
CL1Contig1701	sp|P48612|PELO_DROME	3e-89
CL1Contig1703	sp|Q9SHZ3|NAT1_ARATH	5e-41
CL1Contig1708	sp|Q8LEB6|Y5185_ARATH	7e-136
CL1Contig1711	sp|Q9XFD1|NCBP2_ARATH	7e-82
CL1Contig1749	sp|Q38884|EIF3I_ARATH	2e-72
CL1Contig1761	sp|P93655|LONM1_ARATH	2e-118
CL1Contig1773	sp|Q6IVY4|SSH_XENLA	1e-16
CL1Contig1776	sp|P49243|FABH_ARATH	7e-124
CL1Contig1786	sp|P57108|GSTZ_EUPES	6e-25
CL1Contig1787	sp|P57108|GSTZ_EUPES	9e-51
CL1Contig1809	sp|P84634|DCL4_ARATH	1e-61
CL1Contig1815	sp|O23006|LYM2_ARATH	1e-69
CL1Contig1818	sp|P24021|NUS1_ASPOR	5e-16
CL1Contig1821	sp|Q9LNG5|PPP7L_ARATH	1e-16
CL1Contig1822	sp|Q5N7W4|RH30_ORYSJ	1e-82
CL1Contig1846	sp|Q9M9V6|ICS2_ARATH	7e-43
CL1Contig1877	sp|Q9LUC3|MPK19_ARATH	0
CL1Contig1899	sp|Q0WVL7|GOGC5_ARATH	0
CL1Contig1903	sp|Q91WF7|FIG4_MOUSE	4e-117
CL1Contig1905	sp|Q9Y2L1|RRP44_HUMAN	0
CL1Contig1906	sp|Q9ZVD5|AGO4_ARATH	0
CL1Contig1915	sp|Q5REG1|SART3_PONAB	7e-82
CL1Contig1920	sp|P54774|CDC48_SOYBN	0
CL1Contig1927	sp|O67077|FTSH_AQUAE	6e-74
CL1Contig1931	sp|Q0VCZ3|YTHD2_BOVIN	1e-47
CL1Contig1969	sp|Q8L7S0|ULP2B_ARATH	2e-115
CL1Contig1975	sp|Q8TCT7|PSL1_HUMAN	5e-55
CL1Contig1994	sp|A8ID74|BOP1_CHLRE	1e-119
CL1Contig2001	sp|P40234|CKI2_SCHPO	2e-50
CL1Contig2004	sp|Q06084|PARC_TRYBB	7e-06
CL1Contig2006	sp|P26514|XYNA_STRLI	2e-22
CL1Contig2027	sp|Q54SV3|ALN1_DICDI	5e-81
CL1Contig2035	sp|P40215|NDH1_YEAST	2e-74
CL1Contig2056	sp|Q8L765|BPM1_ARATH	6e-112
CL1Contig2069	sp|C1A4M2|HIS1_GEMAT	1e-30
CL1Contig2070	sp|Q9LL84|DNLI4_ARATH	1e-69
CL1Contig2083	sp|Q40468|IF415_TOBAC	0
CL1Contig2098	sp|Q9FLQ7|FH20_ARATH	2e-80
CL1Contig2108	sp|Q9LT17|BBR_ARATH	8e-65
CL1Contig2119	sp|Q9C533|ZDHC1_ARATH	6e-49
CL1Contig2127	sp|Q8LG98|OTUBL_ARATH	2e-105
CL1Contig2135	sp|Q8GUM5|NICA_ARATH	4e-126
CL1Contig2137	sp|Q9LKJ1|HIBC1_ARATH	2e-127
CL1Contig2139	sp|Q55G83|ABKC_DICDI	4e-55
CL1Contig2140	sp|P41247|PLPL4_HUMAN	3e-16
CL1Contig2143	sp|Q7XKE9|CLC1_ORYSJ	8e-45
CL1Contig2155	sp|Q05609|CTR1_ARATH	2e-67
CL1Contig2169	sp|O82768|HIS2_ARATH	2e-100
CL1Contig2190	sp|Q550C1|TAPT1_DICDI	2e-21
CL1Contig2194	sp|O95847|UCP4_HUMAN	1e-58
CL1Contig2199	sp|Q1PF50|EDA2_ARATH	1e-126
CL1Contig2201	sp|Q9ZRT5|GSTT1_ARATH	6e-75
CL1Contig2204	sp|Q2YDC9|PDCD2_BOVIN	2e-55
CL1Contig2212	sp|Q9FM66|PLY21_ARATH	1e-39
CL1Contig2231	sp|Q55909|Y305_SYNY3	6e-29
CL1Contig2239	sp|Q39008|M3K1_ARATH	1e-61
CL1Contig2246	sp|O49841|RAC2A_ARATH	7e-90
CL1Contig2253	sp|Q38830|IAA12_ARATH	7e-47
CL1Contig2255	sp|B1Q3J6|DNM1B_ORYSJ	6e-76
CL1Contig2264	sp|P93285|COX2_ARATH	4e-125
CL1Contig2270	sp|Q8GTE3|RS3A_CICAR	8e-122
CL1Contig2286	sp|Q9LLY4|LPAT1_BRANA	3e-89
CL1Contig2294	sp|Q9FUY2|LEUNG_ARATH	6e-36
CL1Contig2295	sp|Q8L9G7|APH1_ARATH	6e-86
CL1Contig2297	sp|Q9BBN6|YCF1_LOTJA	2e-72
CL1Contig2319	sp|P50346|RLA0_SOYBN	1e-136
CL1Contig2335	sp|Q6NZP1|ZRAB3_MOUSE	4e-25
CL1Contig2345	sp|Q9LV16|B3GTJ_ARATH	2e-130
CL1Contig2348	sp|Q8NXY8|CLPC_STAAW	8e-06
CL1Contig2360	sp|Q5XET4|PP142_ARATH	3e-135
CL1Contig2369	sp|P49107|PSAN_ARATH	7e-51
CL1Contig2380	sp|Q9FNX5|DRP1E_ARATH	8e-127
CL1Contig2401	sp|Q9ZNU9|SAP3_ARATH	5e-46
CL1Contig2409	sp|O82261|DEGP2_ARATH	1e-59
CL1Contig2411	sp|Q8GZB6|SUVH4_ARATH	3e-19
CL1Contig2414	sp|Q2UVJ5|CCC1_ARATH	4e-102
CL1Contig2420	sp|Q8W104|FBL17_ARATH	6e-70
CL1Contig2451	sp|Q2RIB4|FOLD_MOOTA	3e-52
CL1Contig2463	sp|O65731|RS5_CICAR	4e-100
CL1Contig2468	sp|Q9SKX0|AB13C_ARATH	2e-73
CL1Contig2484	sp|Q949R4|DIOXL_ARATH	3e-76
CL1Contig2527	sp|Q3UHX9|CI114_MOUSE	8e-31
CL1Contig2530	sp|O49884|RL30_LUPLU	9e-59
CL1Contig2593	sp|Q9DBB4|NAA16_MOUSE	5e-16
CL1Contig2639	sp|B5LMS9|NU5C_CICAR	2e-46
CL1Contig2647	sp|Q8LF97|ASK21_ARATH	3e-09
CL1Contig2650	sp|Q6EVK6|BRM_ARATH	1e-113
CL1Contig2667	sp|Q2T9S4|PGP_BOVIN	7e-46
CL1Contig2681	sp|P50160|TS2_MAIZE	4e-60
CL1Contig2685	sp|Q147X3|NAA30_HUMAN	2e-44
CL1Contig2688	sp|Q9LPV9|LWD1_ARATH	0
CL1Contig2694	sp|Q43314|DHE1_ARATH	0
CL1Contig2700	sp|Q8LFN2|Y3037_ARATH	1e-60
CL1Contig2732	sp|O65628|CTU2_ARATH	2e-111
CL1Contig2735	sp|Q5RJH2|MCTP2_MOUSE	1e-17
CL1Contig2769	sp|B5WWZ9|FAO2_LOTJA	0
CL1Contig2778	sp|Q9FE20|PBS1_ARATH	2e-97
CL1Contig2784	sp|Q9LFP7|Y5158_ARATH	2e-47
CL1Contig2814	sp|Q9C615|SYP24_ARATH	2e-26
CL1Contig2832	sp|Q57951|Y531_METJA	1e-09
CL1Contig2840	sp|Q38846|ERS1_ARATH	0
CL1Contig2841	sp|Q8VYF4|GATL7_ARATH	2e-145
CL1Contig2854	sp|Q8R116|NOTUM_MOUSE	8e-19
CL1Contig2858	sp|P42211|ASPRX_ORYSJ	2e-172
CL1Contig2867	sp|Q6NPM8|IMPL2_ARATH	4e-13
CL1Contig2871	sp|D1ZKF3|AMPP1_SORMK	1e-108
CL1Contig2878	sp|O23732|GSHB_BRAJU	0
CL1Contig2909	sp|Q9FVI1|ADF2_PETHY	2e-65
CL1Contig2914	sp|Q5SP67|WDR26_DANRE	2e-85
CL1Contig2921	sp|Q43291|RL211_ARATH	3e-77
CL1Contig2924	sp|Q9Y4D2|DGLA_HUMAN	8e-08
CL1Contig2927	sp|P44330|K1PF_HAEIN	7e-07
CL1Contig2941	sp|Q9DC48|PRP17_MOUSE	1e-129
CL1Contig2955	sp|Q9FYT6|CRS1_MAIZE	4e-108
CL1Contig2959	sp|Q55AD9|ARL5_DICDI	2e-59
CL1Contig2965	sp|Q9M060|IF62_ARATH	3e-121
CL1Contig3007	sp|Q9FR37|AMI1_ARATH	3e-145
CL1Contig3011	sp|Q10D80|CCH11_ORYSJ	7e-57
CL1Contig3017	sp|O80492|P2C05_ARATH	2e-37
CL1Contig3027	sp|Q41062|SECA_PEA	0
CL1Contig3062	sp|Q3ECP0|TFB1A_ARATH	7e-166
CL1Contig3090	sp|Q94FN2|MOR1_ARATH	2e-73
CL1Contig3096	sp|B0G159|MCFC_DICDI	1e-21
CL1Contig3104	sp|Q9C8W3|FUT13_ARATH	3e-80
CL1Contig3118	sp|Q9C882|GTL1_ARATH	3e-77
CL1Contig3144	sp|Q8GY55|TIF4B_ARATH	1e-23
CL1Contig3145	sp|A6ZYV5|SP110_YEAS7	9e-11
CL1Contig3151	sp|Q8LPS1|LACS6_ARATH	0
CL1Contig3169	sp|Q5I0I2|MARH2_RAT	9e-08
CL1Contig3171	sp|P54086|TATC_SYNY3	3e-65
CL1Contig3175	sp|O60113|YG64_SCHPO	5e-11
CL1Contig3176	sp|Q9XI60|LPP2_ARATH	6e-56
CL1Contig3187	sp|Q93Y22|COPD_ARATH	0
CL1Contig3210	sp|Q2YDD1|FR1OP_BOVIN	1e-10
CL1Contig3214	sp|B9DFG5|PTI13_ARATH	2e-169
CL1Contig3219	sp|O15397|IPO8_HUMAN	3e-30
CL1Contig3220	sp|Q9FQ08|KU70_ARATH	0
CL1Contig3266	sp|Q9FNN5|NDUV1_ARATH	0
CL1Contig3268	sp|Q940J9|PMT8_ARATH	0
CL1Contig3276	sp|Q6DGZ0|CCD75_DANRE	2e-13
CL1Contig3285	sp|P24805|TSJT1_TOBAC	5e-24
CL1Contig3289	sp|P80227|ACPH_BOVIN	8e-86
CL1Contig3305	sp|Q9FMX2|TCP7_ARATH	2e-36
CL1Contig3306	sp|Q68CZ6|HAUS3_HUMAN	3e-21
CL1Contig3330	sp|Q8LLE5|FPP_SOLLC	4e-71
CL1Contig3339	sp|P87055|YDJ7_SCHPO	2e-14
CL1Contig3379	sp|Q9LFN6|RH56_ARATH	1e-08
CL1Contig3400	sp|Q05609|CTR1_ARATH	2e-45
CL1Contig3407	sp|O82804|ELF3_ARATH	1e-68
CL1Contig3417	sp|Q969X6|CIR1A_HUMAN	4e-22
CL1Contig3424	sp|Q9C626|FB37_ARATH	9e-159
CL1Contig3452	sp|Q9MAJ7|BGAL5_ARATH	0
CL1Contig3453	sp|P29449|TRXH1_TOBAC	2e-35
CL1Contig3458	sp|Q9FIG9|ARC6_ARATH	0
CL1Contig3465	sp|Q9C698|FPP6_ARATH	3e-172
CL1Contig3493	sp|P25685|DNJB1_HUMAN	6e-58
CL1Contig3505	sp|Q8W486|Y1491_ARATH	1e-39
CL1Contig3522	sp|Q9FG13|CXE15_ARATH	7e-43
CL1Contig3528	sp|Q5PQR5|IMP4_RAT	8e-86
CL1Contig3538	sp|E0X9N4|C3H69_ARATH	1e-75
CL1Contig3539	sp|P93755|C3H30_ARATH	2e-172
CL1Contig3547	sp|P0C043|PP318_ARATH	6e-61
CL1Contig3552	sp|Q9SHJ3|CALS7_ARATH	2e-123
CL1Contig3556	sp|Q9LKL2|APRR1_ARATH	7e-29
CL1Contig3564	sp|P59199|DPO1_STRPN	1e-11
CL1Contig3565	sp|Q7DLS1|PSB7B_ARATH	6e-135
CL1Contig3571	sp|Q7ZXT3|EDC4_XENLA	8e-12
CL1Contig3573	sp|Q9LXV5|NFYA1_ARATH	2e-09
CL1Contig3585	sp|Q0WLB5|CLAH2_ARATH	8e-171
CL1Contig3594	sp|Q55EC7|GEFX_DICDI	3e-17
CL1Contig3597	sp|O54922|EXOC7_RAT	1e-19
CL1Contig3620	sp|Q93Y91|STP5_ARATH	2e-170
CL1Contig3639	sp|Q9T0J6|DUS3L_ARATH	0
CL1Contig3645	sp|P10978|POLX_TOBAC	1e-12
CL1Contig3652	sp|Q9LM71|FKBP1_ARATH	6e-64
CL1Contig3655	sp|Q9HGL2|YHLA_SCHPO	2e-12
CL1Contig3663	sp|Q39227|SMT2_ARATH	0
CL1Contig3668	sp|O65351|SUBL_ARATH	2e-138
CL1Contig3694	sp|A7SDW5|EIF3L_NEMVE	1e-127
CL1Contig3696	sp|Q03194|PMA4_NICPL	0
CL1Contig3697	sp|Q9ZQ34|Y2433_ARATH	9e-58
CL1Contig3703	sp|Q84MB2|TIF8_ARATH	3e-53
CL1Contig3704	sp|Q0WQD2|GAUT3_ARATH	0
CL1Contig3713	sp|Q8GY91|APX6_ARATH	4e-13
CL1Contig3724	sp|Q94K01|DBR1_ARATH	4e-157
CL1Contig3818	sp|Q9ZVC9|FRS3_ARATH	0
CL1Contig3847	sp|Q9FZK1|FBX6_ARATH	1e-166
CL1Contig3861	sp|B0Y224|AGALB_ASPFC	1e-09
CL1Contig3924	sp|Q9LV93|AB5F_ARATH	0
CL1Contig3928	sp|Q8LST2|WNK7_ARATH	1e-175
CL1Contig3929	sp|Q749B4|RL17_GEOSL	2e-27
CL1Contig3937	sp|Q9FZ36|M3K2_ARATH	6e-73
CL1Contig3946	sp|A5B4D2|GUFP_VITVI	0
CL1Contig3954	sp|O82491|SPT16_ARATH	0
CL1Contig3959	sp|Q6AYL5|SF3B4_RAT	7e-91
CL1Contig3961	sp|Q9SSR6|PPR78_ARATH	6e-17
CL1Contig3965	sp|O22285|PMTB_ARATH	0
CL1Contig3971	sp|Q9SA27|RH36_ARATH	3e-67
CL1Contig3974	sp|Q96EQ0|SGTB_HUMAN	2e-06
CL1Contig3986	sp|Q5R5S4|PSMD1_PONAB	0
CL1Contig4008	sp|Q8H0W1|PLSP1_ARATH	9e-91
CL1Contig4023	sp|Q9ASY8|TOM7A_ARATH	4e-11
CL1Contig4024	sp|Q0D9R7|ARFS_ORYSJ	5e-40
CL1Contig4052	sp|Q76EQ0|SRR_RAT	3e-70
CL1Contig4065	sp|Q5FWP4|CHFR_XENLA	2e-10
CL1Contig4087	sp|Q9XIK3|ISCAP_ARATH	5e-53
CL1Contig4118	sp|A8G8G7|ACSA_SERP5	2e-15
CL1Contig4119	sp|Q8BKC5|IPO5_MOUSE	1e-140
CL1Contig4124	sp|Q9P2Y5|UVRAG_HUMAN	1e-07
CL1Contig4139	sp|Q8VYP6|NOL9_ARATH	3e-62
CL1Contig4155	sp|Q94B71|OBE3_ARATH	0
CL1Contig4169	sp|Q8GY23|UPL1_ARATH	4e-48
CL1Contig4176	sp|Q9SHI2|Y1723_ARATH	2e-14
CL1Contig4201	sp|C0LGH3|Y5614_ARATH	1e-72
CL1Contig4209	sp|Q9FKW0|RNG1A_ARATH	1e-79
CL1Contig4218	sp|O60762|DPM1_HUMAN	4e-90
CL1Contig4220	sp|Q9Y305|ACOT9_HUMAN	4e-17
CL1Contig4293	sp|Q9Y5Q9|TF3C3_HUMAN	4e-22
CL1Contig4295	sp|Q9BSJ8|ESYT1_HUMAN	3e-10
CL1Contig4304	sp|Q7ZWU7|EST2B_XENLA	2e-36
CL1Contig4312	sp|Q38865|EXPA6_ARATH	4e-120
CL1Contig4330	sp|Q700D2|JKD_ARATH	9e-60
CL1Contig4333	sp|Q9JKP8|CHRC1_MOUSE	5e-08
CL1Contig4335	sp|Q9SKN2|DRB2_ARATH	5e-118
CL1Contig4344	sp|Q67Y83|SCP51_ARATH	8e-162
CL1Contig4358	sp|Q54NS9|AIFA_DICDI	3e-39
CL1Contig4402	sp|Q9C7D2|SCP15_ARATH	4e-27
CL1Contig4404	sp|Q0UY53|ATG26_PHANO	5e-39
CL1Contig4411	sp|Q8IVV7|CQ039_HUMAN	3e-19
CL1Contig4423	sp|A6QP81|MT21C_BOVIN	4e-06
CL1Contig4442	sp|Q6ZQL4|WDR43_MOUSE	2e-07
CL1Contig4448	sp|Q9LU41|ACA9_ARATH	0
CL1Contig4485	sp|Q03943|IM30_PEA	3e-130
CL1Contig4496	sp|P54654|CAP_DICDI	1e-71
CL1Contig4502	sp|O42832|SPB1_SCHPO	3e-81
CL1Contig4526	sp|Q5E9R3|EHD1_BOVIN	5e-85
CL1Contig4533	sp|Q1RMJ7|TSAP1_BOVIN	4e-33
CL1Contig4540	sp|P59583|WRK32_ARATH	9e-85
CL1Contig4542	sp|Q8GMT0|Y464_SYNE7	2e-16
CL1Contig4550	sp|Q40374|PR1_MEDTR	3e-44
CL1Contig4551	sp|A6XNC6|UGFGT_MEDTR	0
CL1Contig4552	sp|Q05609|CTR1_ARATH	2e-45
CL1Contig4563	sp|Q9SZR0|CHMO_ARATH	2e-32
CL1Contig4572	sp|Q9S7B5|THRC1_ARATH	0
CL1Contig4574	sp|Q9FNA9|PDAT1_ARATH	2e-51
CL1Contig4601	sp|Q9M7X7|RL291_ARATH	5e-24
CL1Contig4617	sp|C6SVQ5|CSPL7_SOYBN	5e-44
CL1Contig4618	sp|B9DHD7|VAP22_ARATH	9e-39
CL1Contig4633	sp|P03010|TRAC9_MAIZE	9e-14
CL1Contig4642	sp|P04929|HRPX_PLALO	2e-16
CL1Contig4650	sp|Q9FN48|CAS_ARATH	2e-137
CL1Contig4655	sp|Q04836|ROC3_ARATH	2e-12
CL1Contig4676	sp|Q9SU58|PMA4_ARATH	0
CL1Contig4683	sp|Q9FL12|DEGP9_ARATH	0
CL1Contig4693	sp|O00566|MPP10_HUMAN	3e-44
CL1Contig4700	sp|Q6PFJ7|NSMA3_DANRE	5e-06
CL1Contig4708	sp|Q6ZGY0|P2C26_ORYSJ	6e-16
CL1Contig4717	sp|Q8BHJ5|TBL1R_MOUSE	1e-108
CL1Contig4750	sp|Q5XF11|FB248_ARATH	4e-73
CL1Contig4773	sp|Q8LPT9|GWD1_CITRE	2e-148
CL1Contig4778	sp|Q84XV2|GTE1_ARATH	6e-84
CL1Contig4804	sp|P29136|MEP1_SOYBN	2e-81
CL1Contig4843	sp|Q969N2|PIGT_HUMAN	1e-60
CL1Contig4844	sp|O65530|PEK14_ARATH	2e-52
CL1Contig4849	sp|Q9SCW1|BGAL1_ARATH	1e-55
CL1Contig4857	sp|Q12019|MDN1_YEAST	3e-14
CL1Contig4867	sp|Q8NBN3|TM87A_HUMAN	2e-44
CL1Contig4922	sp|Q9C5Y4|SMC21_ARATH	1e-58
CL1Contig4923	sp|Q6DKP5|WDR13_PANTR	8e-50
CL1Contig4929	sp|Q5D869|NRPE1_ARATH	0
CL1Contig4940	sp|Q5JSL3|DOC11_HUMAN	2e-35
CL1Contig4941	sp|Q8C147|DOCK8_MOUSE	1e-19
CL1Contig4950	sp|P10978|POLX_TOBAC	4e-53
CL1Contig4958	sp|Q6DFB8|TTC37_XENLA	2e-09
CL1Contig4966	sp|P92943|CLCD_ARATH	0
CL1Contig4974	sp|Q9LFE4|Y5673_ARATH	9e-156
CL1Contig4979	sp|Q94CJ8|C3H55_ARATH	9e-105
CL1Contig4983	sp|Q94AX5|GDT11_ARATH	3e-43
CL1Contig4995	sp|Q39079|DNJ13_ARATH	9e-116
CL1Contig5004	sp|O64948|LONP2_ARATH	1e-96
CL1Contig5030	sp|Q9ZWJ9|ARR2_ARATH	4e-13
CL1Contig5031	sp|Q05024|TRI1_YEAST	1e-14
CL1Contig5035	sp|Q02508|HGV2_HALRO	4e-13
CL1Contig5040	sp|Q94A43|BEH2_ARATH	2e-36
CL1Contig5092	sp|C0LGF4|FEI1_ARATH	0
CL1Contig5093	sp|Q9D115|ZN706_MOUSE	4e-07
CL1Contig5142	sp|Q00808|HETE1_PODAS	4e-31
CL1Contig5154	sp|Q766C3|NEP1_NEPGR	2e-62
CL1Contig5159	sp|Q5JMF2|ABIL5_ORYSJ	2e-22
CL1Contig5181	sp|Q9FMN4|TCLOT_ARATH	3e-42
CL1Contig5198	sp|Q9SWS1|ACFR2_ARATH	3e-77
CL1Contig5221	sp|O23372|ATXR3_ARATH	5e-105
CL1Contig5256	sp|Q9BBS3|ATPA_LOTJA	0
CL1Contig5263	sp|Q9M2Q4|U202B_ARATH	4e-16
CL1Contig5273	sp|O04491|PPR26_ARATH	1e-34
CL1Contig5274	sp|Q9M9V6|ICS2_ARATH	2e-09
CL1Contig5275	sp|Q84W89|RH37_ARATH	0
CL1Contig5292	sp|Q38909|XTH28_ARATH	1e-117
CL1Contig5305	sp|Q54IV7|RFT1_DICDI	4e-23
CL1Contig5307	sp|Q0WWQ1|ATG3_ARATH	1e-158
CL1Contig5330	sp|P53780|METC_ARATH	3e-168
CL1Contig5339	sp|Q9SCY5|KINB2_ARATH	1e-06
CL1Contig5347	sp|O34355|YTCJ_BACSU	2e-14
CL1Contig5380	sp|Q54NM9|STT3_DICDI	0
CL1Contig5389	sp|Q84M92|ARP4_ARATH	0
CL1Contig5391	sp|P84586|RMXRL_RAT	7e-10
CL1Contig5410	sp|O81316|SCL6_ARATH	3e-95
CL1Contig5445	sp|Q8RXX9|ATL6_ARATH	5e-26
CL1Contig5453	sp|Q9XJ36|CLPR2_ARATH	6e-97
CL1Contig5460	sp|Q9STM6|GDL57_ARATH	3e-129
CL1Contig5479	sp|Q0WQK2|ZDHC9_ARATH	4e-47
CL1Contig5480	sp|Q9LD18|POT4_ARATH	0
CL1Contig5516	sp|O44411|NOG1_CAEEL	3e-30
CL1Contig5526	sp|Q9LER0|PP381_ARATH	2e-21
CL1Contig5568	sp|P93324|CHOMT_MEDSA	2e-79
CL2Contig16	sp|Q6MAS9|GLGA_PARUW	2e-40
CL2Contig17	sp|P28523|CSK2A_MAIZE	5e-66
CL2Contig19	sp|Q7Y175|UBAX1_ARATH	2e-92
CL2Contig33	sp|Q06364|PSMD3_DAUCA	5e-147
CL2Contig38	sp|Q8W4I9|AML1_ARATH	1e-104
CL2Contig46	sp|Q9LI74|CHUP1_ARATH	1e-67
CL2Contig50	sp|Q16629|SRSF7_HUMAN	1e-18
CL10Contig1	sp|Q54BM5|BBP_DICDI	2e-14
CL10Contig15	sp|Q8RX88|FACE1_ARATH	1e-40
CL10Contig17	sp|O81644|VILI2_ARATH	1e-42
CL15Contig7	sp|Q09809|YAB9_SCHPO	1e-19
CL15Contig9	sp|Q9FZE0|BGL40_ARATH	0
CL15Contig24	sp|O23166|TR164_ARATH	1e-85
CL29Contig13	sp|Q9XF97|RL4_PRUAR	0
CL40Contig5	sp|P09960|LKHA4_HUMAN	1e-29
CL40Contig8	sp|Q9SKB3|PARG1_ARATH	1e-29
CL47Contig11	sp|P59326|YTHD1_MOUSE	4e-50
CL51Contig8	sp|Q5R628|LSM5_PONAB	1e-30
CL51Contig9	sp|Q9SKD0|BPC1_ARATH	3e-62
CL62Contig3	sp|Q96321|IMA1_ARATH	0
CL62Contig7	sp|Q12381|PRP1_SCHPO	0
CL66Contig8	sp|P92947|MDARP_ARATH	0
CL72Contig3	sp|P46087|NOP2_HUMAN	4e-144
CL72Contig4	sp|Q8GT66|TIC40_PEA	0
CL72Contig5	sp|Q9S775|PKL_ARATH	0
CL72Contig6	sp|A0KF23|RL23_AERHH	3e-08
CL76Contig2	sp|Q5YLB5|GYRA_NICBE	0
CL82Contig10	sp|Q42564|APX3_ARATH	6e-119
CL82Contig12	sp|Q9SRM4|ALFL2_ARATH	2e-82
CL97Contig6	sp|O48724|WEB1_ARATH	0
CL106Contig1	sp|B0UP40|TRUA_METS4	7e-40
CL111Contig3	sp|Q54XQ8|LUC7L_DICDI	1e-23
CL111Contig7	sp|Q14746|COG2_HUMAN	2e-45
CL111Contig8	sp|Q0WQG8|GTG2_ARATH	7e-177
CL115Contig6	sp|Q9SYM5|RHM1_ARATH	0
CL124Contig1	sp|Q94CD1|HHT1_ARATH	1e-12
CL124Contig5	sp|Q9LT23|BH121_ARATH	5e-58
CL130Contig3	sp|Q55CX9|IPO7_DICDI	4e-34
CL145Contig3	sp|Q9SHC8|VAP12_ARATH	2e-72
CL149Contig3	sp|Q6NQ79|ARID4_ARATH	4e-141
CL149Contig5	sp|Q3EBC8|DCL2_ARATH	4e-07
CL152Contig3	sp|Q8GZA8|ULT1_ARATH	6e-97
CL155Contig6	sp|Q9SBQ9|F3PH_PETHY	3e-86
CL176Contig4	sp|Q9SA52|Y1934_ARATH	3e-13
CL199Contig2	sp|Q9CAV6|WNK1_ARATH	1e-71
CL204Contig5	sp|Q9NXE8|CWC25_HUMAN	1e-23
CL204Contig7	sp|Q8C092|TAF5_MOUSE	1e-72
CL227Contig3	sp|Q9FLW0|Y5241_ARATH	2e-61
CL227Contig8	sp|P83948|PME3_CITSI	0
CL235Contig6	sp|Q9Y4I1|MYO5A_HUMAN	1e-22
CL237Contig2	sp|O15818|K0664_DICDI	8e-109
CL242Contig4	sp|P20363|TBA3_ARATH	0
CL246Contig5	sp|Q5BLD8|MT21A_DANRE	8e-18
CL250Contig1	sp|O65202|ACOX1_ARATH	0
CL250Contig2	sp|Q9ULT0|TTC7A_HUMAN	3e-17
CL270Contig6	sp|O23657|RABC1_ARATH	4e-95
CL278Contig4	sp|Q9SUQ2|CRF2_ARATH	5e-35
CL304Contig2	sp|O65351|SUBL_ARATH	0
CL307Contig3	sp|P21577|6PGD_SYNE7	3e-146
CL360Contig3	sp|A7PZL3|PGLR_VITVI	0
CL364Contig2	sp|B5LMS0|NDHH_CICAR	0
CL378Contig3	sp|Q949U7|PRX2E_ARATH	5e-67
CL391Contig5	sp|Q0WP44|HASTY_ARATH	9e-85
CL421Contig4	sp|Q8S9K3|VAR3_ARATH	5e-140
CL486Contig2	sp|Q9SHJ8|HIBC8_ARATH	1e-158
CL504Contig3	sp|Q9XEC1|Y4443_ARATH	1e-08
CL508Contig1	sp|Q54Y72|GACA_DICDI	3e-28
CL515Contig2	sp|Q42662|METE_SOLSC	0
CL518Contig3	sp|Q54BP6|EXOC3_DICDI	2e-69
CL536Contig1	sp|Q9FY48|KEG_ARATH	2e-109
CL575Contig2	sp|Q3E6Q1|PPR32_ARATH	7e-107
CL612Contig3	sp|Q93ZX7|GAUT4_ARATH	1e-165
CL635Contig2	sp|Q7Y208|GLPQ3_ARATH	9e-112
CL684Contig3	sp|Q6BCB4|SC16B_RABIT	7e-20
CL690Contig1	sp|Q9ZPW2|APC10_ARATH	4e-83
CL690Contig2	sp|Q14690|RRP5_HUMAN	4e-61
CL707Contig2	sp|Q32PX7|FUBP1_RAT	8e-19
CL850Contig4	sp|Q6NQI8|LAG13_ARATH	3e-26
CL869Contig2	sp|Q56YU0|AL2C4_ARATH	1e-61
CL914Contig1	sp|Q9LDU6|ST7R_ARATH	0
CL1028Contig3	sp|Q9PW71|DUS4_CHICK	2e-18
CL1147Contig1	sp|Q9FNU2|AB25B_ORYSJ	0
CL1160Contig2	sp|Q9ZSS6|THD1_ARATH	2e-171
CL1216Contig1	sp|Q9FH83|WRK52_ARATH	9e-34
CL1253Contig2	sp|Q9ASX2|TRNH1_ARATH	2e-68
CL1286Contig1	sp|P13087|MIRA_RICDU	2e-22
CL1327Contig1	sp|O80792|RH33_ARATH	7e-09
CL1330Contig1	sp|Q39123|ATHB8_ARATH	2e-115
CL1345Contig3	sp|Q39255|SKP1A_ARATH	1e-64
CL1366Contig1	sp|Q8BH24|TM9S4_MOUSE	2e-164
CL1476Contig1	sp|Q9C521|UGAL1_ARATH	5e-169
CL1522Contig2	sp|Q43463|RAB7_SOYBN	3e-11
CL1585Contig2	sp|Q56ZZ7|PLST4_ARATH	3e-45
CL1603Contig2	sp|Q9LZM3|PPCS2_ARATH	4e-113
CL1708Contig1	sp|O64886|COX10_ARATH	5e-104
CL1866Contig1	sp|Q8L7U5|BSL1_ARATH	6e-161
CL1943Contig1	sp|Q6NYY9|VMP1_DANRE	2e-37
CL1960Contig2	sp|P38137|FAT2_YEAST	8e-97
CL1968Contig1	sp|Q9SGN7|CCR12_ARATH	1e-38
CL1997Contig1	sp|Q9FGY9|PNG1_ARATH	0
CL2033Contig1	sp|P83436|COG7_HUMAN	1e-45
CL2052Contig2	sp|Q41009|TOC34_PEA	1e-150
CL2063Contig2	sp|Q8L3W1|VRN1_ARATH	5e-13
CL2129Contig1	sp|Q9KBJ4|THIC_BACHD	0
CL2164Contig1	sp|Q9N0C5|KITM_MACFA	2e-07
CL2182Contig1	sp|Q9T048|DRL27_ARATH	5e-23
CL2190Contig1	sp|Q54ZR7|SRPR_DICDI	2e-117
CL2198Contig1	sp|O14364|YOHB_SCHPO	5e-09
CL2252Contig1	sp|Q94B46|FBL74_ARATH	2e-10
CL2283Contig1	sp|Q7TMW6|NARFL_MOUSE	5e-108
CL2372Contig3	sp|Q9SSY6|ETR1_CUCSA	3e-41
CL2382Contig2	sp|Q01085|TIAR_HUMAN	2e-52
CL2456Contig1	sp|O80452|AMPD_ARATH	4e-52
CL2522Contig1	sp|Q9H4L7|SMRCD_HUMAN	2e-33
CL2569Contig1	sp|Q9LJK1|FUT11_ARATH	1e-152
CL2583Contig1	sp|Q0WP44|HASTY_ARATH	1e-73
CL2621Contig1	sp|Q9LTH7|ACH12_ARATH	3e-82
CL2630Contig1	sp|Q0P4D1|AMN1_DANRE	6e-09
CL2699Contig2	sp|Q7XUF4|CDKG2_ORYSJ	3e-126
CL2789Contig1	sp|Q9SSN0|RD3H1_ARATH	0
CL2861Contig3	sp|P09794|AMY_STRLM	1e-07
CL2930Contig1	sp|Q94AH9|FBRL2_ARATH	9e-125
CL3037Contig1	sp|Q9SRE4|UGAL2_ARATH	7e-103
CL3212Contig2	sp|A9A3L9|RLMN_NITMS	1e-48
CL3295Contig1	sp|Q6NQ79|ARID4_ARATH	5e-140
CL3403Contig1	sp|Q99685|MGLL_HUMAN	2e-25
CL3557Contig1	sp|Q9SS37|RTNLH_ARATH	1e-80
CL3578Contig1	sp|Q54NQ0|PSD13_DICDI	8e-74
CL3604Contig1	sp|P52432|RPAC1_MOUSE	6e-30
CL3704Contig2	sp|Q9FG23|CK5P3_ARATH	2e-90
CL3805Contig1	sp|Q5R6Y0|HBS1L_PONAB	5e-76
CL4141Contig1	sp|Q93Y01|UBP9_ARATH	4e-53
CL4545Contig2	sp|O57734|ALAXL_PYRHO	7e-18
CL4760Contig1	sp|Q9UBN7|HDAC6_HUMAN	1e-17
CL4927Contig1	sp|Q9FGN8|DYAD_ARATH	2e-39
CL4958Contig1	sp|Q54GS8|TF3C5_DICDI	5e-13
CL5451Contig1	sp|Q8S341|PPA7_ARATH	4e-114
CL5503Contig1	sp|Q4ZIN3|MBRL_HUMAN	2e-18
CL5709Contig2	sp|P62323|SMD3_XENLA	3e-29
CL5863Contig1	sp|Q5U3I0|SAM5B_DANRE	6e-26
CL6202Contig2	sp|Q2N2K1|PHYK1_SOYBN	6e-29
CL6298Contig1	sp|P0DH90|FRIGI_ARATH	4e-26
CL7080Contig2	sp|O82261|DEGP2_ARATH	7e-166
CL7759Contig1	sp|P10978|POLX_TOBAC	1e-30
CL7854Contig1	sp|Q28FY5|TM147_XENTR	2e-26
CL7963Contig1	sp|Q9FGM1|PYL8_ARATH	1e-78
CL8541Contig1	sp|Q9FV70|E2FC_ARATH	8e-41
CL8780Contig1	sp|Q5XF59|HIBC4_ARATH	1e-150
CL8826Contig1	sp|P74476|RF2_SYNY3	2e-28
CL8872Contig1	sp|P10290|MYBC_MAIZE	5e-51
CL9058Contig1	sp|P15792|KPK1_PHAVU	4e-96
CL9067Contig1	sp|Q94AI7|TPL_ARATH	4e-16
CL9126Contig1	sp|Q9XJ35|CLPR1_ARATH	7e-120
CL9431Contig1	sp|Q9SY66|FRS11_ARATH	3e-135
CL9453Contig1	sp|P23548|GUN_PAEPO	5e-07
CL9762Contig1	sp|A2AKY4|Z804A_MOUSE	8e-09
CL9887Contig1	sp|Q9SAC0|ZCIS_ARATH	2e-133
CL10050Contig1	sp|Q55535|Y328_SYNY3	2e-16
CL10557Contig1	sp|Q9SLK6|ALA6_ARATH	5e-110
CL10854Contig1	sp|Q940M4|OCT7_ARATH	2e-78
CL10914Contig1	sp|Q9SA16|P2A09_ARATH	4e-23
CL11608Contig1	sp|Q9FWA4|GAUT9_ARATH	4e-104
CL11989Contig1	sp|Q9T0I8|MTN1_ARATH	7e-92
CL12136Contig1	sp|Q9LH50|RAA4D_ARATH	8e-108
CL12251Contig1	sp|Q5XVA8|Y3905_ARATH	3e-18
CL12486Contig1	sp|P37829|SCRK_SOLTU	9e-07
CL12554Contig1	sp|Q8W593|LGUC_ARATH	2e-160
CL13136Contig1	sp|P51281|YCF45_PORPU	7e-09
CL13757Contig1	sp|Q39255|SKP1A_ARATH	2e-56
CL13830Contig1	sp|P52839|FSTL_ARATH	1e-63
CL14041Contig1	sp|Q9FGH4|E139_ARATH	9e-129
CL14306Contig1	sp|Q54PY7|M2OM_DICDI	3e-23
CL14892Contig1	sp|P93647|LONP2_MAIZE	6e-16
CL16203Contig1	sp|Q27294|CAZ_DROME	5e-06
CL17071Contig1	sp|Q9UKJ3|GPTC8_HUMAN	1e-06
CL17992Contig1	sp|Q8GWR0|COX11_ARATH	4e-68
CL19889Contig1	sp|P59082|LFS_ALLCE	9e-13
CL20390Contig1	sp|Q8S2T1|DDPS6_ARATH	4e-77
CL24115Contig1	sp|O49204|KAPS_CATRO	1e-71
CL3Contig4	sp|Q93ZB6|DCUP1_ARATH	2e-91
CL3Contig18	sp|Q8L828|COB23_ARATH	3e-08
CL3Contig27	sp|P11892|PSRP6_PEA	7e-28
CL3Contig35	sp|Q9FZ45|Y1686_ARATH	0
CL3Contig37	sp|Q7XPY2|PMA1_ORYSJ	0
CL11Contig4	sp|Q94BZ1|ZIFL1_ARATH	7e-06
CL17Contig23	sp|B8B8C5|ALFL9_ORYSI	4e-88
CL17Contig24	sp|P17886|CRN_DROME	2e-89
CL30Contig10	sp|Q9ZU94|CRR12_ARATH	6e-71
CL30Contig14	sp|Q9LM55|FBK8_ARATH	2e-147
CL36Contig14	sp|P52902|ODPA_PEA	0
CL42Contig4	sp|Q9CAV6|WNK1_ARATH	7e-39
CL46Contig6	sp|Q9SLN5|AMP1A_ARATH	0
CL46Contig11	sp|Q8RXV3|P2C59_ARATH	2e-137
CL50Contig3	sp|Q9LRZ0|TPR2_ARATH	0
CL73Contig8	sp|Q9ZQR4|Y2452_ARATH	7e-164
CL73Contig12	sp|Q0JMD4|P2C03_ORYSJ	6e-48
CL78Contig9	sp|Q8RWS9|CNGC5_ARATH	1e-39
CL96Contig5	sp|Q10384|Y2191_MYCTU	9e-09
CL96Contig6	sp|Q96255|SERC_ARATH	0
CL104Contig9	sp|Q9FIJ6|ACCR4_ARATH	1e-172
CL125Contig6	sp|Q6YYA3|CRS1_ORYSJ	2e-10
CL133Contig5	sp|Q8EAJ0|DUSA_SHEON	2e-06
CL133Contig6	sp|B2KI97|THOC2_RHIFE	3e-23
CL134Contig6	sp|Q8LAZ7|CSN5B_ARATH	1e-160
CL156Contig4	sp|Q941L0|CESA3_ARATH	0
CL202Contig4	sp|Q9LS39|CCR4C_ARATH	2e-22
CL202Contig6	sp|P82277|RRP2_SPIOL	3e-71
CL219Contig4	sp|Q801S4|K0930_XENLA	1e-07
CL225Contig1	sp|Q8S3U9|EXOC2_ARATH	0
CL254Contig4	sp|O14114|YEJJ_SCHPO	3e-86
CL321Contig1	sp|P27527|RT19_PETHY	2e-24
CL340Contig3	sp|Q8W4J3|QSOX1_ARATH	9e-102
CL379Contig5	sp|Q9SS44|TF2B2_ARATH	5e-81
CL379Contig6	sp|P48513|TF2B_SOYBN	5e-63
CL390Contig3	sp|A6NDV4|TMM8B_HUMAN	2e-08
CL507Contig3	sp|Q07176|MMK1_MEDSA	0
CL512Contig3	sp|O35186|CATK_RAT	4e-08
CL526Contig4	sp|Q9C5W3|NADK2_ARATH	7e-89
CL543Contig2	sp|Q9LJX4|PUM5_ARATH	2e-98
CL673Contig2	sp|Q2L4X1|BZW2_MUSMM	3e-56
CL696Contig4	sp|Q8H157|PTR19_ARATH	3e-44
CL733Contig2	sp|Q940Q3|ZTP29_ARATH	4e-111
CL764Contig1	sp|Q8BJ34|LKAP_MOUSE	8e-10
CL794Contig2	sp|Q9Y7P2|YCKF_SCHPO	5e-11
CL794Contig4	sp|Q9Y7P2|YCKF_SCHPO	7e-11
CL823Contig3	sp|Q8W486|Y1491_ARATH	1e-11
CL843Contig1	sp|Q06850|CDPK1_ARATH	0
CL933Contig2	sp|Q39221|STLP2_ARATH	1e-90
CL975Contig1	sp|Q93VG8|U326_ARATH	6e-25
CL1016Contig3	sp|Q54FL3|MED20_DICDI	2e-08
CL1020Contig2	sp|P24805|TSJT1_TOBAC	1e-27
CL1048Contig2	sp|Q949Z1|PGLR4_ARATH	0
CL1127Contig1	sp|Q8LBU2|GPX8_ARATH	3e-72
CL1143Contig3	sp|Q9LG23|PPR82_ARATH	5e-106
CL1185Contig1	sp|Q921I2|KLDC4_MOUSE	2e-86
CL1206Contig1	sp|Q8LE10|HA22I_ARATH	1e-81
CL1206Contig2	sp|Q9V6G5|TAZ_DROME	3e-34
CL1312Contig1	sp|Q5N8X6|BGAL3_ORYSJ	0
CL1372Contig3	sp|Q6R3K6|YSL6_ARATH	0
CL1409Contig2	sp|Q6NQ83|PP247_ARATH	8e-79
CL1423Contig3	sp|Q8L7A4|AGD11_ARATH	1e-29
CL1549Contig1	sp|Q7ZYL5|KF22B_XENLA	3e-16
CL1558Contig1	sp|Q28ZX3|PABP2_DROPS	5e-08
CL1620Contig3	sp|Q8GYB8|OPR2_ARATH	7e-157
CL1700Contig1	sp|Q4R6T3|EI2BG_MACFA	5e-41
CL1774Contig1	sp|Q55680|Y005_SYNY3	3e-38
CL1953Contig1	sp|Q8TCT7|PSL1_HUMAN	8e-40
CL1970Contig1	sp|Q5K5B6|RH57_ORYSJ	0
CL2035Contig2	sp|P10978|POLX_TOBAC	2e-125
CL2084Contig1	sp|Q6EVK6|BRM_ARATH	0
CL2097Contig1	sp|Q9Z0W3|NU160_MOUSE	2e-17
CL2230Contig2	sp|Q9FVR6|Y1222_ARATH	8e-99
CL2380Contig1	sp|Q9FL54|DNAJ6_ARATH	3e-88
CL2409Contig1	sp|Q8LST2|WNK7_ARATH	9e-30
CL2463Contig1	sp|Q9LP03|PPR73_ARATH	2e-30
CL2582Contig1	sp|Q7X7L3|ELP3_ORYSJ	0
CL2604Contig1	sp|Q0JL44|SGT1_ORYSJ	5e-122
CL2751Contig1	sp|Q9FLH0|NMCP_ARATH	7e-06
CL2845Contig1	sp|Q67YI6|ATL65_ARATH	5e-42
CL2903Contig2	sp|B5DEH2|ERLN2_RAT	3e-80
CL3292Contig1	sp|P57681|PCYOX_ARATH	7e-148
CL3322Contig1	sp|Q9LZ98|AB20I_ARATH	3e-46
CL3355Contig1	sp|Q9SUK9|P2C55_ARATH	2e-85
CL3568Contig1	sp|Q0JLP9|P2C06_ORYSJ	5e-88
CL3728Contig1	sp|Q8GY23|UPL1_ARATH	0
CL3759Contig1	sp|Q5XGR8|LACB2_XENLA	2e-18
CL3872Contig1	sp|Q4R4P4|FA2H_MACFA	6e-47
CL3882Contig1	sp|P41382|IF410_TOBAC	3e-113
CL3895Contig1	sp|Q940U6|FLU_ARATH	2e-90
CL3950Contig1	sp|Q8GUM5|NICA_ARATH	9e-55
CL4060Contig1	sp|Q9ZQB9|CSLCC_ARATH	3e-129
CL4278Contig2	sp|O80560|IP5PC_ARATH	3e-06
CL4303Contig1	sp|Q9Z321|TOP3B_MOUSE	1e-173
CL4542Contig1	sp|Q1L5Z9|LONF2_HUMAN	2e-22
CL4660Contig1	sp|Q9CB01|RABF1_ARATH	7e-93
CL4672Contig1	sp|Q9ST27|PHOT2_ORYSJ	1e-171
CL5118Contig1	sp|Q6J163|5NG4_PINTA	5e-61
CL5980Contig2	sp|P94111|STS1_ARATH	8e-56
CL6168Contig1	sp|Q9LZ06|GSTL3_ARATH	2e-89
CL6314Contig1	sp|P16924|P4HA1_CHICK	2e-23
CL6377Contig2	sp|Q94ID7|GGPPS_HEVBR	2e-117
CL6401Contig1	sp|Q94EI3|PE192_ARATH	5e-89
CL6412Contig2	sp|Q9LSS5|ICR3_ARATH	4e-94
CL6429Contig1	sp|Q9FK72|HFA4C_ARATH	1e-31
CL6835Contig1	sp|Q0P5L0|RBM42_BOVIN	2e-42
CL7307Contig1	sp|Q9LR47|IP5P3_ARATH	3e-83
CL7340Contig1	sp|Q54AX5|LRRA_DICDI	1e-11
CL7694Contig1	sp|Q9FNP8|RS193_ARATH	4e-68
CL7751Contig1	sp|Q8W486|Y1491_ARATH	2e-07
CL7887Contig1	sp|Q39236|T2AG_ARATH	4e-50
CL8088Contig1	sp|Q9SGY1|AB10B_ARATH	2e-147
CL8126Contig1	sp|Q941D5|VPS2C_ARATH	5e-54
CL8332Contig1	sp|Q39242|TRXB2_ARATH	1e-105
CL8468Contig2	sp|Q05091|PGIP_PYRCO	2e-117
CL8638Contig1	sp|Q9SGP2|HSL1_ARATH	0
CL8663Contig1	sp|Q9ZVN4|Y1500_ARATH	7e-29
CL9298Contig1	sp|Q8LC03|ATB13_ARATH	2e-60
CL9338Contig1	sp|P0DH90|FRIGI_ARATH	2e-19
CL9381Contig1	sp|Q0WLR1|QKIL1_ARATH	3e-79
CL9816Contig2	sp|Q8VYR9|KEA5_ARATH	7e-19
CL11737Contig1	sp|Q06801|DPEP_SOLTU	1e-17
CL12124Contig1	sp|O64697|C7101_ARATH	3e-104
CL12629Contig1	sp|Q9FJP3|RK29_ARATH	4e-37
CL13260Contig1	sp|Q4FE47|XB35_ARATH	7e-74
CL14449Contig1	sp|Q9C7U5|E132_ARATH	9e-150
CL15827Contig1	sp|Q9SU30|CPR30_ARATH	9e-51
CL17721Contig1	sp|Q8RY18|Y5436_ARATH	8e-16
CL19236Contig1	sp|O24370|LOX21_SOLTU	8e-101
CL19865Contig1	sp|Q9YAK0|Y1940_AERPE	9e-17
CL20392Contig1	sp|Q6WWW4|UPL3_ARATH	3e-150
CL20505Contig1	sp|Q8W171|CYP1_SOYBN	1e-79
CL20889Contig1	sp|Q8GYL9|BRXL2_ARATH	7e-19
CL21511Contig1	sp|Q9JJK2|LANC2_MOUSE	4e-23
CL24075Contig1	sp|Q9C801|MOS2_ARATH	9e-93
CL9Contig5	sp|Q8CCF0|PRP31_MOUSE	3e-82
CL9Contig29	sp|Q84L08|GONS4_ARATH	9e-130
CL12Contig3	sp|O23755|EF2_BETVU	3e-67
CL12Contig12	sp|O32107|YUID_BACSU	2e-27
CL12Contig16	sp|O05235|YUGF_BACSU	2e-06
CL12Contig20	sp|Q84W92|ANM13_ARATH	0
CL12Contig25	sp|Q9LT31|VPS9A_ARATH	6e-148
CL41Contig16	sp|Q07463|PUR7_VIGAC	1e-156
CL45Contig11	sp|Q660I8|MNMA_BORGA	9e-52
CL45Contig13	sp|Q6AXT8|SF3A2_RAT	6e-77
CL52Contig10	sp|Q8NF37|PCAT1_HUMAN	2e-17
CL55Contig6	sp|Q08466|CSK22_ARATH	3e-35
CL55Contig12	sp|Q8N5S9|KKCC1_HUMAN	1e-34
CL55Contig13	sp|P54888|P5CS2_ARATH	6e-140
CL63Contig7	sp|P93111|HEM11_CUCSA	0
CL68Contig3	sp|Q9XGH7|PP2A_TOBAC	4e-175
CL75Contig3	sp|P37142|AKH_DAUCA	1e-08
CL81Contig7	sp|O78424|YCF19_GUITH	5e-12
CL85Contig3	sp|Q99PV0|PRP8_MOUSE	0
CL85Contig9	sp|Q9B1K6|YCF2_LOTJA	3e-169
CL98Contig7	sp|Q5XQC7|BON3_ARATH	4e-126
CL98Contig8	sp|Q6GQ39|TM135_XENLA	2e-07
CL110Contig3	sp|A4IG32|MICU1_DANRE	4e-06
CL121Contig3	sp|Q94KE2|TIC_ARATH	1e-09
CL140Contig1	sp|Q86AS0|Y4399_DICDI	9e-66
CL172Contig6	sp|Q9FG13|CXE15_ARATH	6e-67
CL184Contig5	sp|Q94B74|NUDT2_ARATH	2e-71
CL189Contig6	sp|Q54Q39|PP1R7_DICDI	9e-11
CL208Contig1	sp|A1SJC8|RUVX_NOCSJ	3e-11
CL213Contig6	sp|Q93Y09|SCP45_ARATH	5e-32
CL220Contig3	sp|Q38819|CCA23_ARATH	3e-31
CL220Contig8	sp|Q9SSN0|RD3H1_ARATH	8e-25
CL244Contig4	sp|Q9LIK7|ACA13_ARATH	3e-163
CL249Contig1	sp|Q944A6|SNF4_ARATH	4e-57
CL249Contig4	sp|Q9FNE8|CSPLV_ARATH	2e-44
CL256Contig1	sp|Q0P4C4|DCAKD_DANRE	1e-43
CL267Contig2	sp|Q8VZN9|P2C11_ARATH	1e-108
CL323Contig6	sp|Q9M401|BCAT3_ARATH	4e-23
CL338Contig4	sp|Q54LL8|U554_DICDI	6e-13
CL342Contig2	sp|P46297|RS23_FRAAN	6e-77
CL400Contig4	sp|Q8RXK6|RH8_ARATH	0
CL429Contig2	sp|Q9SYK4|IP5PD_ARATH	5e-55
CL446Contig3	sp|Q9ZVT9|C2GR1_ARATH	7e-11
CL452Contig5	sp|Q42896|SCRK2_SOLLC	8e-35
CL465Contig5	sp|Q8VYZ3|PME53_ARATH	9e-51
CL475Contig4	sp|Q54LT8|STRAP_DICDI	1e-84
CL485Contig2	sp|Q04708|P5CR_PEA	1e-111
CL521Contig1	sp|Q5W7F2|AGD3_ARATH	1e-43
CL546Contig1	sp|O13682|SWR1_SCHPO	7e-14
CL558Contig1	sp|Q8LPT9|GWD1_CITRE	0
CL587Contig2	sp|P28724|DHE4_GIAIN	5e-108
CL653Contig2	sp|Q6RVV4|TIC32_PEA	1e-163
CL667Contig3	sp|O94336|YHM3_SCHPO	2e-08
CL691Contig4	sp|Q9LSQ6|PBP1_ARATH	3e-32
CL704Contig3	sp|Q38898|AKT2_ARATH	4e-23
CL708Contig3	sp|O74944|POLK_SCHPO	4e-73
CL711Contig1	sp|Q5XGY1|TSR1_XENLA	4e-110
CL714Contig2	sp|O81122|ETR1_MALDO	8e-130
CL763Contig3	sp|Q9FXI5|IQD32_ARATH	2e-22
CL814Contig2	sp|O81016|AB32G_ARATH	0
CL822Contig1	sp|Q6F861|IF3_ACIAD	4e-20
CL860Contig3	sp|Q68EH9|CRBN_DANRE	7e-40
CL934Contig1	sp|Q9FNA9|PDAT1_ARATH	0
CL970Contig2	sp|P31023|DLDH_PEA	0
CL1077Contig2	sp|Q8LF97|ASK21_ARATH	2e-81
CL1097Contig1	sp|Q6TGC6|CBK1_PNECA	1e-115
CL1103Contig3	sp|Q9LX20|ASPL1_ARATH	6e-68
CL1113Contig1	sp|O54922|EXOC7_RAT	5e-14
CL1218Contig3	sp|Q9FJH0|RAA1F_ARATH	4e-105
CL1307Contig2	sp|E1C7T6|TYW5_CHICK	8e-16
CL1336Contig1	sp|Q9SL76|P2C19_ARATH	0
CL1370Contig2	sp|Q9C6C3|AGD2_ARATH	9e-71
CL1375Contig2	sp|O15118|NPC1_HUMAN	1e-56
CL1381Contig1	sp|Q5ZL00|K0090_CHICK	3e-84
CL1430Contig2	sp|Q10E50|PLA23_ORYSJ	2e-42
CL1548Contig1	sp|Q9LK62|AB7C_ARATH	7e-135
CL1563Contig2	sp|Q9BZV1|UBXN6_HUMAN	5e-09
CL1591Contig3	sp|Q9C7N5|GDL14_ARATH	2e-28
CL1604Contig2	sp|Q9MBA1|CAO_ARATH	0
CL1613Contig2	sp|Q84N64|ARC5_ARATH	2e-159
CL1628Contig1	sp|Q9SV15|WRK11_ARATH	5e-80
CL1643Contig2	sp|Q9SDA8|FBL10_ARATH	8e-115
CL1662Contig1	sp|Q9ZVM9|Y1461_ARATH	9e-114
CL1716Contig1	sp|Q9ZTP4|ZDS_MAIZE	0
CL1722Contig1	sp|Q9Y6D9|MD1L1_HUMAN	1e-21
CL2103Contig1	sp|Q9C5X3|KEULE_ARATH	1e-38
CL2176Contig1	sp|Q5L5L0|SYI_CHLAB	4e-163
CL2188Contig1	sp|Q9S775|PKL_ARATH	2e-147
CL2212Contig1	sp|B7ZWR6|OEP61_ARATH	0
CL2397Contig1	sp|Q9M9G7|CAPZB_ARATH	3e-101
CL2430Contig1	sp|Q5FWP4|CHFR_XENLA	5e-06
CL2444Contig1	sp|Q99MQ1|BICC1_MOUSE	3e-06
CL2637Contig1	sp|Q15751|HERC1_HUMAN	2e-35
CL2821Contig1	sp|P05502|COX1_SORBI	7e-18
CL2868Contig3	sp|Q8W486|Y1491_ARATH	5e-16
CL2878Contig1	sp|P54276|MSH6_MOUSE	6e-06
CL2886Contig2	sp|Q8GZ42|ATX5_ARATH	5e-78
CL3362Contig1	sp|P39144|LP14_BACSU	1e-16
CL3399Contig1	sp|O22243|C3H31_ARATH	2e-100
CL3424Contig1	sp|Q9FNZ2|C3H48_ARATH	1e-163
CL3444Contig1	sp|Q0DYB1|IPYR_ORYSJ	4e-93
CL3492Contig2	sp|P0AD12|YEEZ_ECOLI	9e-09
CL3525Contig2	sp|Q9FFN2|GLYT3_ARATH	5e-86
CL3664Contig1	sp|Q9SFC7|FB135_ARATH	4e-07
CL3834Contig1	sp|P29675|SF3_HELAN	1e-28
CL3844Contig1	sp|O82653|ERG_ARATH	4e-79
CL3850Contig1	sp|Q10710|STA_RICCO	8e-129
CL3931Contig1	sp|Q641M3|TMM18_DANRE	4e-09
CL3947Contig2	sp|Q9S834|CLPP5_ARATH	5e-38
CL3981Contig1	sp|Q93Y09|SCP45_ARATH	8e-144
CL4327Contig1	sp|Q0WMY5|PP365_ARATH	0
CL4483Contig1	sp|P51398|RT29_HUMAN	7e-12
CL4527Contig2	sp|Q5JTH9|RRP12_HUMAN	3e-08
CL4532Contig2	sp|Q55512|DHAS_SYNY3	3e-86
CL4551Contig1	sp|B2ZFP3|SMAL1_DANRE	4e-27
CL4571Contig1	sp|Q6S5G3|TOC90_ARATH	9e-164
CL4722Contig1	sp|Q8GYX8|DNJ10_ARATH	1e-87
CL4752Contig1	sp|O22864|NLP8_ARATH	2e-29
CL4758Contig1	sp|Q9VCY8|ADRL_DROME	2e-39
CL4770Contig1	sp|Q8LE94|RING3_ARATH	2e-69
CL5044Contig1	sp|Q8BH98|MBOA1_MOUSE	2e-41
CL5138Contig1	sp|Q8LDW8|GLO2D_ARATH	6e-11
CL5222Contig1	sp|Q6ZVM7|TM1L2_HUMAN	1e-17
CL5354Contig1	sp|Q9SMP0|NFYC1_ARATH	5e-67
CL5557Contig1	sp|F4ITL6|RTE1_ARATH	2e-68
CL5815Contig1	sp|Q93Z70|ARGC_ARATH	1e-147
CL5880Contig2	sp|B3H6K1|Y4791_ARATH	3e-46
CL5976Contig2	sp|O22040|ANP1_ARATH	3e-71
CL6008Contig1	sp|Q50EK1|C16B1_PICSI	3e-113
CL6245Contig1	sp|Q1RJT3|ODP2_RICBR	1e-53
CL6287Contig1	sp|P73548|CDSA_SYNY3	2e-08
CL6312Contig1	sp|O64517|MCA4_ARATH	5e-126
CL6357Contig1	sp|Q5XPJ9|SCAR2_ARATH	2e-25
CL6430Contig1	sp|O22300|LET12_SOLLC	1e-125
CL6442Contig1	sp|Q5H7P5|EBM_LILLO	0
CL6512Contig2	sp|P0C7N7|RFC2_PHANO	9e-43
CL6606Contig1	sp|Q6R2K3|SRF3_ARATH	8e-61
CL6669Contig1	sp|Q9LW96|INO1_TOBAC	0
CL6692Contig1	sp|Q9FLU1|BIN4_ARATH	9e-53
CL7058Contig1	sp|Q9JJA2|COG8_MOUSE	4e-81
CL7305Contig1	sp|Q07204|F16P1_BRANA	3e-44
CL7910Contig1	sp|B3H6K1|Y4791_ARATH	6e-06
CL8408Contig1	sp|Q9SHU7|TIC21_ARATH	2e-80
CL8416Contig1	sp|Q6S4P4|RF2B_ORYSJ	2e-41
CL8521Contig1	sp|B1XL18|TIG_SYNP2	2e-10
CL8650Contig1	sp|Q9ZQB9|CSLCC_ARATH	1e-82
CL8682Contig1	sp|Q8S1Z1|UTP11_ORYSJ	8e-81
CL8838Contig1	sp|Q8VZ67|Y4919_ARATH	4e-13
CL8863Contig1	sp|Q9LYB9|MBD4_ARATH	2e-52
CL8915Contig1	sp|O48593|SYNO_ARATH	3e-72
CL8936Contig1	sp|Q3S4A7|AHK5_ARATH	2e-13
CL9288Contig1	sp|P56960|EXOSX_MOUSE	9e-44
CL9437Contig1	sp|Q8RWY3|ISW2_ARATH	9e-140
CL9868Contig1	sp|P95245|PHLC_MYCTU	1e-07
CL9913Contig1	sp|P42158|KC1D_ARATH	1e-135
CL9933Contig2	sp|P83332|TLP1_PRUPE	4e-48
CL10035Contig1	sp|Q9M9S4|Y1143_ARATH	1e-45
CL10706Contig1	sp|Q9LR47|IP5P3_ARATH	5e-37
CL11188Contig1	sp|P35694|BRU1_SOYBN	2e-56
CL11715Contig1	sp|Q9FF86|DCR_ARATH	1e-147
CL11821Contig1	sp|Q8VYI1|SBH1_ARATH	2e-61
CL11880Contig1	sp|Q8LB33|FB330_ARATH	1e-54
CL11902Contig1	sp|Q9MA55|ACBP4_ARATH	2e-21
CL11905Contig1	sp|Q9C5C5|TRL4_ARATH	5e-55
CL12991Contig1	sp|Q5QQ51|XYLT2_PANTR	9e-07
CL13275Contig1	sp|Q93ZR6|WSD1_ARATH	6e-52
CL13557Contig1	sp|Q9SZL5|PP356_ARATH	8e-74
CL13704Contig1	sp|B9KL69|THIM_RHOSK	5e-53
CL14099Contig1	sp|O65351|SUBL_ARATH	0
CL14274Contig1	sp|Q40784|AAPC_CENCI	2e-25
CL14746Contig1	sp|P55852|SUMO1_ARATH	7e-43
CL16590Contig1	sp|Q9SLK6|ALA6_ARATH	2e-40
CL20173Contig1	sp|Q9SV01|FBW4_ARATH	2e-14
CL20201Contig1	sp|Q9LW29|AFB2_ARATH	0
CL20285Contig1	sp|Q9FLT2|IPMKB_ARATH	7e-87
CL21505Contig1	sp|P98188|C94A2_VICSA	1e-75
CL5Contig17	sp|Q6TGC6|CBK1_PNECA	1e-92
CL5Contig23	sp|P33083|AX6B_SOYBN	3e-31
CL5Contig25	sp|Q8H4H5|NRAM5_ORYSJ	1e-79
CL5Contig28	sp|Q7Y001|AGO12_ORYSJ	6e-40
CL5Contig36	sp|P10978|POLX_TOBAC	1e-28
CL7Contig11	sp|P54120|AIG1_ARATH	3e-64
CL7Contig12	sp|O22892|GSR2_ARATH	5e-53
CL7Contig20	sp|Q9SYZ7|U496A_ARATH	2e-111
CL7Contig30	sp|P37221|MAOM_SOLTU	1e-171
CL13Contig32	sp|Q99728|BARD1_HUMAN	2e-15
CL16Contig8	sp|Q8L7M1|B3GTE_ARATH	4e-92
CL16Contig25	sp|Q6S001|KIF11_DICDI	4e-57
CL16Contig26	sp|Q80YV3|TRRAP_MOUSE	4e-49
CL20Contig5	sp|Q9S9N8|NRAM6_ARATH	0
CL20Contig11	sp|Q84JL3|SINA3_ARATH	7e-163
CL20Contig13	sp|Q9LIH5|C3H38_ARATH	4e-42
CL25Contig11	sp|Q9WUU9|MCM3A_MOUSE	6e-42
CL25Contig13	sp|Q9SQI2|GIGAN_ARATH	4e-14
CL38Contig4	sp|Q9M1Y3|SKI35_ARATH	3e-84
CL38Contig6	sp|Q8W4J2|MPK16_ARATH	8e-75
CL38Contig7	sp|Q5ZCI1|MPK10_ORYSJ	2e-145
CL39Contig7	sp|Q8W593|LGUC_ARATH	9e-124
CL49Contig11	sp|Q940Q8|IX10L_ARATH	2e-149
CL53Contig3	sp|Q9LPM9|BCAT6_ARATH	2e-98
CL53Contig7	sp|Q9LVM0|Y5830_ARATH	9e-124
CL53Contig10	sp|Q9T041|MAPT_ARATH	2e-62
CL56Contig6	sp|Q8CGZ0|CHERP_MOUSE	1e-10
CL56Contig8	sp|P31166|APT1_ARATH	2e-78
CL60Contig3	sp|Q9XIA9|LACS2_ARATH	0
CL60Contig6	sp|Q8RJP2|RHIE_DICD3	1e-29
CL60Contig7	sp|Q5ZK33|LETM1_CHICK	2e-83
CL71Contig2	sp|Q39PS9|TOLB_GEOMG	2e-20
CL71Contig9	sp|Q54KS4|GNL3_DICDI	4e-103
CL77Contig4	sp|Q5RAK6|EST1A_PONAB	1e-11
CL88Contig4	sp|Q0WPH8|NEK5_ARATH	3e-72
CL88Contig7	sp|Q0WNJ6|CLAH1_ARATH	2e-101
CL90Contig12	sp|Q9SIE1|PAT_ARATH	6e-34
CL95Contig6	sp|Q944K3|HDA2_ARATH	5e-126
CL102Contig8	sp|P48001|KNAT4_ARATH	8e-40
CL107Contig1	sp|Q01085|TIAR_HUMAN	1e-53
CL112Contig2	sp|A7PZL3|PGLR_VITVI	2e-109
CL112Contig5	sp|P55034|PSMD4_ARATH	4e-117
CL123Contig5	sp|Q9EQN5|SMBP2_RAT	9e-42
CL138Contig5	sp|Q9LMM6|BPS1_ARATH	6e-100
CL144Contig6	sp|Q6Z8C8|CDKF4_ORYSJ	2e-145
CL153Contig3	sp|Q9HGL3|SUM2_SCHPO	1e-24
CL153Contig4	sp|Q9FQ09|KU80_ARATH	0
CL193Contig3	sp|Q9SKJ7|PT225_ARATH	2e-145
CL193Contig7	sp|Q84W66|NFYB6_ARATH	4e-59
CL207Contig3	sp|Q84YK8|LOXC2_ORYSJ	6e-80
CL207Contig5	sp|O24370|LOX21_SOLTU	3e-100
CL228Contig4	sp|O82796|SERB_ARATH	6e-99
CL228Contig6	sp|Q9LFV3|Y5157_ARATH	1e-102
CL233Contig2	sp|Q70DU8|AL3H1_ARATH	0
CL236Contig4	sp|Q9M658|MOM1_ARATH	1e-09
CL236Contig6	sp|Q5FPT6|GLND_GLUOX	5e-11
CL247Contig3	sp|Q9FPT1|UBP12_ARATH	9e-29
CL260Contig2	sp|P73627|Y1770_SYNY3	3e-39
CL279Contig3	sp|P41381|IF4A8_TOBAC	0
CL284Contig4	sp|Q9S9K4|ASPL2_ARATH	6e-07
CL325Contig3	sp|Q9M4Y3|RR10_MESCR	2e-58
CL327Contig3	sp|P57741|PFD3_ARATH	4e-75
CL351Contig2	sp|Q9D8Z1|ASCC1_MOUSE	2e-17
CL351Contig6	sp|Q9LXN4|HIRA_ARATH	1e-165
CL358Contig1	sp|Q9M9W1|RL222_ARATH	1e-41
CL399Contig3	sp|Q8RWG1|Y4139_ARATH	0
CL415Contig1	sp|Q0D3J9|C3H53_ORYSJ	3e-107
CL422Contig4	sp|Q67ZE1|HSDD2_ARATH	0
CL444Contig5	sp|Q3ECH2|Y1670_ARATH	2e-52
CL445Contig1	sp|Q9ZUB8|SKI22_ARATH	4e-53
CL459Contig2	sp|Q42560|ACO1_ARATH	0
CL502Contig1	sp|Q8GY60|P2C52_ARATH	9e-152
CL525Contig4	sp|Q55CU8|RSC5_DICDI	1e-06
CL529Contig4	sp|Q5PPN2|RPP25_RAT	7e-11
CL541Contig1	sp|P43298|TMK1_ARATH	0
CL552Contig4	sp|Q9SRM5|CPR49_ARATH	2e-68
CL621Contig2	sp|Q9SKK0|EBF1_ARATH	2e-122
CL621Contig3	sp|Q5ZCI1|MPK10_ORYSJ	0
CL636Contig3	sp|Q8LB10|CLPR4_ARATH	9e-109
CL654Contig4	sp|Q9FUS8|GSTUH_ARATH	4e-34
CL723Contig1	sp|Q755J9|VPS27_ASHGO	1e-11
CL754Contig1	sp|Q9ASQ6|Y1972_ARATH	6e-125
CL767Contig2	sp|Q01667|CAB6_ARATH	1e-49
CL771Contig2	sp|Q9CX30|YIF1B_MOUSE	4e-26
CL775Contig2	sp|O32107|YUID_BACSU	1e-18
CL819Contig1	sp|Q93XX5|Y5713_ARATH	5e-155
CL819Contig2	sp|P29381|AGL1_ARATH	6e-67
CL845Contig2	sp|A7NKX0|SYP_ROSCS	6e-25
CL867Contig2	sp|Q5RF14|MIPEP_PONAB	9e-08
CL888Contig2	sp|Q9SB36|PP337_ARATH	7e-83
CL962Contig1	sp|Q9XIN8|FB119_ARATH	3e-33
CL1009Contig2	sp|Q8L7S0|ULP2B_ARATH	3e-70
CL1033Contig1	sp|Q9C5C8|MSRB2_ARATH	5e-66
CL1040Contig3	sp|A7RQM5|ASNA_NEMVE	1e-96
CL1081Contig2	sp|Q43089|INV1_PEA	0
CL1085Contig2	sp|Q2N2K1|PHYK1_SOYBN	2e-81
CL1098Contig1	sp|Q8K1P7|SMCA4_RAT	3e-56
CL1161Contig1	sp|Q5ZIW2|CNOTA_CHICK	7e-24
CL1247Contig1	sp|Q10KY3|CAMK1_ORYSJ	0
CL1263Contig1	sp|Q8LP17|CCD1_PEA	0
CL1276Contig3	sp|O22165|RLP24_ARATH	6e-61
CL1282Contig2	sp|Q9XQU4|SECY_PEA	3e-85
CL1295Contig1	sp|Q54G07|SLMO_DICDI	4e-22
CL1295Contig2	sp|Q50EK3|C04C1_PINTA	7e-123
CL1337Contig1	sp|Q4V9Y0|FFR_XENTR	1e-27
CL1368Contig2	sp|Q5RAX0|PAF1_PONAB	2e-18
CL1477Contig1	sp|Q80UM3|NAA15_MOUSE	2e-11
CL1484Contig2	sp|Q05609|CTR1_ARATH	8e-32
CL1521Contig2	sp|Q9FF52|RL123_ARATH	9e-81
CL1589Contig2	sp|Q32LH4|NIT1_BOVIN	5e-70
CL1715Contig2	sp|Q9LT79|PUB25_ARATH	7e-107
CL1906Contig1	sp|Q9QXN3|TRIP4_MOUSE	8e-20
CL1911Contig3	sp|Q54Y26|NDRA_DICDI	1e-26
CL1972Contig3	sp|Q3A398|RRF_PELCD	1e-25
CL2066Contig1	sp|Q92616|GCN1L_HUMAN	1e-25
CL2122Contig3	sp|Q8LCA1|TMP14_ARATH	1e-34
CL2133Contig1	sp|Q0WWW9|XYLL3_ARATH	0
CL2147Contig1	sp|Q94AH6|CUL1_ARATH	0
CL2234Contig1	sp|Q06850|CDPK1_ARATH	5e-52
CL2240Contig2	sp|Q54MI6|TIPRL_DICDI	3e-35
CL2317Contig2	sp|Q8R035|ICT1_MOUSE	6e-23
CL2384Contig1	sp|Q9LVL5|WNK4_ARATH	0
CL2404Contig1	sp|Q8VHC8|MA2B1_CAVPO	2e-74
CL2429Contig1	sp|A5A7I7|CDPK4_SOLTU	2e-78
CL2445Contig2	sp|Q9C7A8|PSF2_ARATH	5e-21
CL2470Contig2	sp|Q3E954|BOR6_ARATH	2e-19
CL2587Contig1	sp|Q9STS3|CDC23_ARATH	8e-67
CL2593Contig2	sp|Q6J163|5NG4_PINTA	3e-17
CL2636Contig2	sp|Q9FJW4|NDUS4_ARATH	7e-54
CL2752Contig1	sp|Q3E875|RGAP1_ARATH	9e-144
CL2773Contig1	sp|Q0WPH8|NEK5_ARATH	3e-19
CL3302Contig3	sp|Q8GT41|PLA1_PLAAC	3e-10
CL3313Contig1	sp|Q8BM47|PKHM3_MOUSE	9e-16
CL3344Contig1	sp|O81769|DPH5_ARATH	2e-119
CL3375Contig2	sp|P36528|RM17_YEAST	2e-12
CL3450Contig1	sp|P80595|APY_SOLTU	1e-12
CL3530Contig1	sp|Q9FMJ0|P4KB1_ARATH	2e-127
CL3586Contig1	sp|B3E1P0|SYC_GEOLS	5e-76
CL3630Contig1	sp|Q9XII1|PDV2_ARATH	1e-46
CL3695Contig2	sp|Q8GXJ1|HDA15_ARATH	3e-159
CL3745Contig1	sp|Q53389|AMAB2_GEOSE	1e-62
CL3839Contig1	sp|O65100|FRI3_VIGUN	2e-07
CL3890Contig1	sp|Q9M086|DCAF1_ARATH	3e-29
CL4045Contig2	sp|Q07353|FL3H_PETHY	8e-178
CL4364Contig1	sp|P93033|FUM1_ARATH	0
CL4436Contig1	sp|Q9XHZ8|Y1178_ARATH	1e-88
CL4486Contig1	sp|O74319|TAF73_SCHPO	3e-18
CL4525Contig1	sp|Q54VM3|TBC5A_DICDI	1e-18
CL4655Contig1	sp|Q8RWU5|FBL3_ARATH	7e-23
CL4665Contig1	sp|P92948|CDC5L_ARATH	0
CL4739Contig2	sp|B9HQZ6|SYAP_POPTR	0
CL4957Contig1	sp|Q9ZQ99|U73C1_ARATH	2e-36
CL5823Contig1	sp|P31583|RHN1_NICPL	4e-96
CL6033Contig1	sp|Q9SJT9|COPA2_ARATH	1e-152
CL6240Contig1	sp|Q8LB72|PHR2_ARATH	4e-141
CL6317Contig1	sp|Q9M9Y5|GAUT6_ARATH	1e-173
CL6467Contig1	sp|Q9LN71|RING1_ARATH	2e-115
CL6773Contig1	sp|Q8RXE1|GAUT5_ARATH	3e-110
CL6843Contig1	sp|Q60HC3|HNRPF_MACFA	4e-14
CL6872Contig1	sp|Q0WPW4|ACCO5_ARATH	1e-22
CL7079Contig1	sp|Q40193|RB11C_LOTJA	3e-82
CL7177Contig1	sp|Q9SXC4|IRX9H_ARATH	4e-124
CL7531Contig1	sp|P32518|DUT_SOLLC	3e-17
CL7881Contig1	sp|Q9FF81|VPS36_ARATH	9e-32
CL8100Contig1	sp|P29675|SF3_HELAN	5e-56
CL8197Contig1	sp|Q8S944|DRP3A_ARATH	5e-53
CL8388Contig1	sp|Q920Q6|MSI2H_MOUSE	7e-20
CL8796Contig1	sp|Q6ZMB5|T184A_HUMAN	2e-39
CL8847Contig1	sp|P93028|UBE11_ARATH	0
CL9396Contig1	sp|Q9Y3B2|EXOS1_HUMAN	1e-31
CL9484Contig1	sp|P42055|VDAC1_SOLTU	9e-21
CL9711Contig1	sp|Q5XF57|Y5576_ARATH	1e-45
CL11991Contig1	sp|Q86UW6|N4BP2_HUMAN	5e-11
CL12020Contig1	sp|Q9LYZ7|UPL4_ARATH	6e-67
CL12451Contig1	sp|Q9LS01|AOC3_ARATH	1e-58
CL12583Contig1	sp|Q8LGF7|PEX4_ARATH	6e-70
CL13188Contig1	sp|Q9ASS6|CP20B_ARATH	9e-53
CL13369Contig1	sp|Q5MAU8|PPA27_ARATH	1e-102
CL13382Contig1	sp|Q9M2Y6|Y3972_ARATH	1e-81
CL13480Contig1	sp|Q9LK08|HIBC7_ARATH	4e-24
CL13784Contig1	sp|Q9SB63|MOS1_ARATH	3e-38
CL13805Contig1	sp|Q8L7V3|PMTQ_ARATH	7e-47
CL14003Contig1	sp|Q54Z26|GLYC1_DICDI	3e-166
CL14286Contig1	sp|P0CB21|Y4645_ARATH	3e-20
CL16431Contig1	sp|Q9ZUM0|C3H17_ARATH	6e-46
CL19245Contig1	sp|P0CH30|RING1_GOSHI	7e-09
CL19942Contig1	sp|Q0WR59|Y5020_ARATH	2e-76
CL20628Contig1	sp|Q9ZSD4|SY121_ARATH	1e-102
CL21227Contig1	sp|P00248|FER_MASLA	2e-18
CL22818Contig1	sp|Q6FQT2|TCPD_CANGA	4e-91
CL23062Contig1	sp|Q9SZC9|AHM6_ARATH	7e-08
CL6Contig20	sp|Q4V7Z0|GPN3_XENLA	3e-21
CL6Contig27	sp|Q9SZD4|PRS4A_ARATH	0
CL8Contig11	sp|Q9FKE9|RD3H2_ARATH	0
CL8Contig17	sp|O74841|FAD1_SCHPO	1e-24
CL8Contig20	sp|P28191|PTP1_CAEEL	5e-19
CL8Contig23	sp|P42731|PABP2_ARATH	3e-33
CL8Contig32	sp|Q8UVR5|BAZ1A_XENLA	8e-08
CL14Contig4	sp|Q43432|VATB1_GOSHI	0
CL14Contig8	sp|Q0WV90|TPR1_ARATH	0
CL14Contig12	sp|Q875Q8|MYO2_LACKL	1e-180
CL14Contig17	sp|Q0WV90|TPR1_ARATH	0
CL14Contig21	sp|P30706|PLSB_PEA	1e-15
CL27Contig7	sp|Q43846|SSY3_SOLTU	4e-76
CL31Contig17	sp|Q8LPQ9|FPA_ARATH	4e-79
CL31Contig19	sp|B4MY63|K0664_DROWI	1e-21
CL35Contig8	sp|Q9FY48|KEG_ARATH	3e-124
CL35Contig9	sp|P87137|YDM6_SCHPO	1e-46
CL48Contig4	sp|Q93YW8|GDL65_ARATH	2e-85
CL48Contig10	sp|Q9FMW4|GEML8_ARATH	3e-24
CL54Contig6	sp|Q9SJ04|SKIP6_ARATH	6e-104
CL65Contig13	sp|Q99P88|NU155_MOUSE	4e-16
CL65Contig15	sp|Q6EVK6|BRM_ARATH	1e-140
CL83Contig8	sp|P35249|RFC4_HUMAN	8e-28
CL103Contig6	sp|Q9FZ36|M3K2_ARATH	8e-40
CL126Contig2	sp|Q38861|XPB1_ARATH	0
CL132Contig6	sp|Q4QR75|EXOS9_RAT	4e-60
CL132Contig7	sp|Q0DB53|RH52A_ORYSJ	2e-66
CL132Contig8	sp|Q6K687|C3H18_ORYSJ	3e-132
CL154Contig3	sp|Q9FHN8|KCBP_ARATH	1e-60
CL161Contig1	sp|P58223|Y4837_ARATH	3e-91
CL161Contig5	sp|O94387|YGSA_SCHPO	2e-58
CL165Contig1	sp|Q84JU6|HOS1_ARATH	7e-135
CL165Contig4	sp|Q99090|CPRF2_PETCR	1e-18
CL178Contig5	sp|Q869R1|CTLHB_DICDI	1e-21
CL240Contig1	sp|Q7QFL7|MOCOS_ANOGA	2e-09
CL255Contig3	sp|Q43848|TKTC_SOLTU	0
CL281Contig4	sp|Q9SP32|DCL1_ARATH	0
CL333Contig1	sp|Q9ZU35|AB7G_ARATH	0
CL336Contig5	sp|P55826|PPOC_ARATH	1e-110
CL341Contig4	sp|Q8W486|Y1491_ARATH	4e-43
CL363Contig6	sp|Q9LVU1|VAP21_ARATH	8e-32
CL388Contig3	sp|P37116|NCPR_VIGRR	2e-30
CL388Contig4	sp|P37116|NCPR_VIGRR	0
CL405Contig1	sp|Q94JU3|CSN7_ARATH	6e-95
CL405Contig2	sp|Q8LAX0|HMT3_ARATH	1e-130
CL424Contig3	sp|O24296|GPX1_PEA	3e-113
CL428Contig2	sp|Q9SD34|C3H44_ARATH	4e-90
CL495Contig2	sp|Q39033|PLCD2_ARATH	0
CL511Contig1	sp|O04376|2A5B_ARATH	2e-164
CL532Contig3	sp|P53681|CRK_DAUCA	0
CL559Contig3	sp|Q9C8S9|RH48_ARATH	1e-09
CL564Contig4	sp|Q564G7|GMGT1_CYATE	1e-150
CL577Contig1	sp|Q9LUN4|CHX19_ARATH	0
CL628Contig4	sp|Q86B00|GLNA1_DICDI	4e-24
CL641Contig1	sp|P57720|AROC_ARATH	0
CL641Contig2	sp|Q8CGZ2|ADIP_RAT	7e-30
CL705Contig2	sp|P47082|AVT1_YEAST	5e-12
CL738Contig2	sp|Q5YDB6|CPL1_ARATH	0
CL747Contig2	sp|Q93VG8|U326_ARATH	4e-70
CL750Contig2	sp|Q84N64|ARC5_ARATH	8e-08
CL824Contig2	sp|P49307|MOCA_RHIML	4e-15
CL870Contig3	sp|Q0P457|KTI12_DANRE	5e-45
CL874Contig2	sp|Q9M0Y8|NSF_ARATH	0
CL940Contig2	sp|P42211|ASPRX_ORYSJ	2e-24
CL1057Contig2	sp|Q9ZUC1|QORL_ARATH	5e-129
CL1124Contig2	sp|P41153|HSF8_SOLPE	2e-110
CL1134Contig1	sp|Q9M1I1|FB304_ARATH	2e-96
CL1152Contig1	sp|Q39242|TRXB2_ARATH	3e-160
CL1203Contig2	sp|Q9LE73|NUDT4_ARATH	3e-30
CL1287Contig1	sp|Q5VMP0|MAX2_ORYSJ	6e-104
CL1314Contig1	sp|Q8LFN2|Y3037_ARATH	1e-64
CL1376Contig2	sp|Q9FY75|POT7_ARATH	0
CL1390Contig1	sp|A9X7L0|ANMT_RUTGR	2e-98
CL1425Contig1	sp|Q10137|SEC14_SCHPO	2e-49
CL1434Contig3	sp|P25386|USO1_YEAST	1e-27
CL1596Contig1	sp|Q94A68|Y1669_ARATH	7e-57
CL1607Contig1	sp|Q9SE93|PNAE_RAUSE	4e-76
CL1645Contig1	sp|Q8LPK2|AB2B_ARATH	0
CL1671Contig1	sp|Q94FB9|AB1D_ARATH	0
CL1732Contig2	sp|Q43876|SPSA_VICFA	0
CL1805Contig1	sp|D1ZKF3|AMPP1_SORMK	7e-151
CL2010Contig1	sp|Q9JMF7|DOPP1_MOUSE	1e-36
CL2062Contig1	sp|P00582|DPO1_ECOLI	3e-16
CL2179Contig2	sp|Q9FF55|PDI14_ARATH	0
CL2307Contig1	sp|P42744|ULA1_ARATH	8e-55
CL2323Contig1	sp|P40691|A115_TOBAC	2e-96
CL2531Contig1	sp|P46014|P2C70_ARATH	1e-42
CL2598Contig2	sp|Q66GQ2|Y5162_ARATH	8e-38
CL2616Contig2	sp|Q869R1|CTLHB_DICDI	4e-27
CL2634Contig1	sp|Q949Q1|GAUTB_ARATH	3e-159
CL2711Contig1	sp|O81242|RHL1_ARATH	8e-49
CL2714Contig1	sp|P80572|ADHX_PEA	0
CL2729Contig1	sp|Q9FYT6|CRS1_MAIZE	4e-10
CL2778Contig2	sp|Q42538|SAT5_ARATH	5e-105
CL2787Contig1	sp|Q941L3|BON1_ARATH	2e-149
CL2831Contig1	sp|Q9SJA1|UBP19_ARATH	8e-86
CL3013Contig1	sp|P35100|CLPC_PEA	0
CL3224Contig1	sp|Q9SJK3|AGO5_ARATH	4e-26
CL3234Contig1	sp|Q84TI6|CDKE1_ARATH	0
CL3575Contig1	sp|Q9FH57|GATA5_ARATH	2e-26
CL3686Contig1	sp|Q94AR4|CID2_ARATH	9e-15
CL3733Contig1	sp|Q8W104|FBL17_ARATH	7e-52
CL3975Contig2	sp|Q8GY84|RH10_ARATH	4e-84
CL4058Contig2	sp|Q93XX5|Y5713_ARATH	9e-17
CL4077Contig1	sp|Q8W486|Y1491_ARATH	3e-63
CL4105Contig2	sp|Q4V909|CCD22_DANRE	2e-26
CL4308Contig1	sp|Q96BH1|RNF25_HUMAN	9e-10
CL4339Contig1	sp|Q84JM4|TPR3_ARATH	1e-77
CL4382Contig1	sp|P59470|RPC2_MOUSE	1e-57
CL4458Contig1	sp|Q42059|GUN6_ARATH	0
CL4528Contig1	sp|Q811B1|XYLT1_MOUSE	2e-16
CL4616Contig1	sp|P49211|RL321_ARATH	9e-44
CL4720Contig1	sp|B3H6C3|FB311_ARATH	1e-23
CL5103Contig1	sp|P32746|PYRD_ARATH	2e-49
CL5141Contig1	sp|Q6P2B1|TNPO3_MOUSE	1e-05
CL5256Contig1	sp|Q5RBU7|PCP_PONAB	7e-121
CL5309Contig1	sp|Q9SE33|RAR1_ARATH	2e-75
CL5407Contig1	sp|Q8VYB5|AMSH1_ARATH	3e-67
CL5466Contig1	sp|Q9SZC9|AHM6_ARATH	2e-24
CL5626Contig1	sp|Q9ZT42|RHF2A_ARATH	6e-58
CL5630Contig1	sp|P03692|PRIM_BPT7	2e-07
CL5821Contig1	sp|O64948|LONP2_ARATH	8e-76
CL6068Contig1	sp|Q9ZVL6|U603_ARATH	2e-99
CL6274Contig1	sp|A5A6I6|TRFE_PANTR	9e-07
CL6327Contig1	sp|Q9AR73|HQGT_RAUSE	9e-172
CL6355Contig1	sp|Q9SKK0|EBF1_ARATH	0
CL6390Contig1	sp|Q54BM5|BBP_DICDI	3e-53
CL6572Contig1	sp|Q39161|NIR_ARATH	8e-161
CL6902Contig1	sp|Q9SX33|ALA9_ARATH	1e-89
CL6972Contig1	sp|Q54XC1|5NTC_DICDI	2e-37
CL7129Contig1	sp|Q93YV7|PMT3_ARATH	0
CL7379Contig1	sp|A8JBB2|PESC_CHLRE	3e-06
CL7488Contig1	sp|Q6GQD3|RB24A_XENLA	3e-27
CL7584Contig1	sp|Q5R4W3|DPOE3_PONAB	2e-14
CL8509Contig1	sp|Q67XX3|FB252_ARATH	2e-114
CL8535Contig1	sp|Q9UNQ2|DIM1_HUMAN	3e-80
CL8674Contig1	sp|Q40517|NTF3_TOBAC	3e-174
CL8699Contig1	sp|B4UIU2|OBG_ANASK	2e-23
CL9001Contig1	sp|Q76CU2|PDR1_TOBAC	5e-76
CL9501Contig1	sp|Q9SMU7|SRP09_ARATH	9e-50
CL9639Contig1	sp|Q12288|YL126_YEAST	6e-12
CL9863Contig1	sp|P12332|CB21_SILPR	5e-30
CL9926Contig2	sp|P42745|UBC2_ARATH	3e-16
CL10942Contig1	sp|Q5Z7L0|BGAL9_ORYSJ	8e-13
CL11645Contig1	sp|Q7RX99|ATG1_NEUCR	4e-22
CL11717Contig1	sp|Q54MZ3|CDC20_DICDI	3e-18
CL11796Contig1	sp|Q9ZQ34|Y2433_ARATH	3e-89
CL13256Contig1	sp|Q8RXN4|HIBC5_ARATH	3e-104
CL14055Contig1	sp|A2VD23|STM_DANRE	1e-07
CL14312Contig1	sp|O49347|PSBY_ARATH	4e-31
CL14404Contig1	sp|Q54N38|UCHL5_DICDI	7e-83
CL16792Contig1	sp|F4IQV7|SCY2_ARATH	1e-72
CL24922Contig1	sp|Q39112|GAOX3_ARATH	5e-17
contig01043	sp|Q64514|TPP2_MOUSE	2e-08
contig01308	sp|Q99142|TAF1_TOBAC	2e-39
contig01666	sp|P61668|MUTS_LACJO	2e-22
contig01800	sp|Q8LEG3|MA652_ARATH	1e-34
contig01856	sp|Q9SRR0|PEX13_ARATH	2e-14
contig02096	sp|Q8GY91|APX6_ARATH	8e-72
contig02148	sp|P49608|ACOC_CUCMA	0
contig02489	sp|Q9LFP7|Y5158_ARATH	2e-30
contig02795	sp|B5XF11|KDM8_SALSA	6e-11
contig02818	sp|Q8GUI4|UGPI6_ARATH	3e-10
contig03718	sp|Q43585|AG_TOBAC	1e-12
contig03988	sp|O22768|UNE12_ARATH	6e-54
contig04029	sp|Q43463|RAB7_SOYBN	2e-56
contig04274	sp|Q8R3Q2|PP6R2_MOUSE	9e-30
contig04391	sp|Q4KLU2|PRP39_XENLA	3e-37
contig04455	sp|Q659C4|LAR1B_HUMAN	1e-18
contig04512	sp|Q8W234|SEUSS_ARATH	2e-87
contig04725	sp|Q41141|PFPB_RICCO	5e-16
contig05054	sp|Q93XX5|Y5713_ARATH	6e-84
contig05114	sp|Q9LUW5|RH53_ARATH	2e-133
contig05277	sp|Q5ZIW5|VAC14_CHICK	5e-66
contig05417	sp|Q41558|HBP1C_WHEAT	5e-116
contig05610	sp|Q9LFG2|DAPF_ARATH	1e-32
contig05904	sp|Q96AB6|NTAN1_HUMAN	9e-13
contig05945	sp|Q54G80|TF2AA_DICDI	4e-09
contig06164	sp|Q42384|PRL1_ARATH	6e-51
contig06494	sp|Q9MAC5|PTBP1_ARATH	4e-158
contig06495	sp|Q9MAC5|PTBP1_ARATH	8e-06
contig06605	sp|Q5ZJH6|ULK3_CHICK	4e-41
contig06648	sp|P04929|HRPX_PLALO	2e-07
contig06881	sp|P92527|CCMC_ARATH	3e-13
contig06962	sp|O22042|M3K3_ARATH	4e-13
contig07384	sp|Q61048|WBP4_MOUSE	1e-09
contig07413	sp|Q2EEW2|RK14_HELSJ	7e-07
contig07608	sp|O04300|UPTG_PEA	2e-100
contig07931	sp|Q9FMD7|Y5659_ARATH	3e-56
contig08815	sp|Q9SVM8|GRP2_ARATH	8e-08
contig09047	sp|O93309|SMC3_XENLA	0
contig09164	sp|Q9ZUI6|AP1G2_ARATH	0
contig09180	sp|Q9SCV4|BGAL8_ARATH	0
contig09182	sp|Q54J55|MYBX_DICDI	8e-18
contig09345	sp|Q9LPC6|ARK2_ARATH	0
contig09544	sp|Q9SYM5|RHM1_ARATH	0
contig09566	sp|Q9C6I8|NOG1_ARATH	0
contig09854	sp|Q6Y2X3|DJC14_HUMAN	6e-17
contig09875	sp|Q8RX77|PTR21_ARATH	5e-177
contig09903	sp|Q40345|IDHP_MEDSA	0
contig10007	sp|Q38931|FKB70_ARATH	0
contig10011	sp|O80934|Y2766_ARATH	3e-06
contig10031	sp|P54240|G6PI1_CLAXA	0
contig10211	sp|Q56X76|RH39_ARATH	0
contig10249	sp|Q9UUE0|YNZC_SCHPO	1e-07
contig10275	sp|Q05D32|CTSL2_HUMAN	3e-23
contig10281	sp|P58223|Y4837_ARATH	1e-17
contig10403	sp|B6JX19|UTP25_SCHJY	2e-94
contig10419	sp|O22607|MSI4_ARATH	0
contig10443	sp|Q9M0X9|4CLL7_ARATH	0
contig10456	sp|Q39238|TSL_ARATH	0
contig10663	sp|Q38997|KIN10_ARATH	0
contig10875	sp|C5DJH6|SP110_LACTC	3e-06
contig10881	sp|Q55B06|SPXS1_DICDI	2e-30
contig10946	sp|Q9LX66|HERK_ARATH	0
contig11207	sp|Q3SZI0|MPI_BOVIN	7e-72
contig11265	sp|P50217|IDHC_SOLTU	6e-179
contig11350	sp|Q9LFV3|Y5157_ARATH	3e-93
contig11399	sp|O22609|DEGP1_ARATH	0
contig11415	sp|Q9FIK1|Y5780_ARATH	4e-108
contig11437	sp|Q9LFP7|Y5158_ARATH	8e-176
contig11498	sp|Q76P23|PM34_DICDI	9e-46
contig11587	sp|Q9MAC5|PTBP1_ARATH	6e-151
contig11593	sp|Q6PGS5|TM56B_XENLA	4e-19
contig11744	sp|Q9SFX2|PUB43_ARATH	1e-16
contig11745	sp|P70428|EXT2_MOUSE	8e-36
contig11779	sp|O14646|CHD1_HUMAN	4e-17
contig11797	sp|Q96EX2|RNFT2_HUMAN	3e-33
contig11799	sp|Q5XF09|PT311_ARATH	2e-152
contig11939	sp|P48484|PP14_ARATH	8e-161
contig12042	sp|O60291|MGRN1_HUMAN	5e-24
contig12065	sp|P48528|PPX2_ARATH	1e-173
contig12096	sp|Q9FH28|DNJ49_ARATH	8e-77
contig12172	sp|Q5ZLS7|GLYR1_CHICK	4e-68
contig12209	sp|Q55BZ4|PCY2_DICDI	2e-87
contig12386	sp|Q8DGI7|SYI_THEEB	3e-109
contig12504	sp|Q9SU25|T2FA_ARATH	3e-43
contig12692	sp|Q3SWX0|NIPA2_BOVIN	1e-66
contig12808	sp|Q9FDX1|SKIP1_ARATH	7e-91
contig12986	sp|Q9FKA5|Y5957_ARATH	1e-08
contig13044	sp|Q9T076|ENL2_ARATH	6e-33
contig13236	sp|Q9BWU0|NADAP_HUMAN	2e-14
contig13241	sp|Q8S948|SPS1_ARATH	8e-136
contig13249	sp|Q0V8M0|KRI1_BOVIN	6e-17
contig13424	sp|Q9FGR9|CEP1_ARATH	1e-88
contig13491	sp|Q552Y8|PSMD9_DICDI	3e-17
contig13524	sp|A5UUN1|FPG_ROSS1	4e-19
contig13629	sp|Q9SSQ4|FRS6_ARATH	1e-145
contig13648	sp|Q43846|SSY3_SOLTU	4e-180
contig13719	sp|Q9SZL8|FRS5_ARATH	2e-152
contig13758	sp|Q8WV16|DCAF4_HUMAN	2e-10
contig13777	sp|Q9LES3|AI5L2_ARATH	2e-57
contig13825	sp|Q20390|PPT1_CAEEL	8e-45
contig13900	sp|Q0V8M0|KRI1_BOVIN	2e-20
contig14005	sp|P93306|NDUS2_ARATH	9e-119
contig14014	sp|Q3TYG6|F179A_MOUSE	1e-06
contig14192	sp|O49621|MLO1_ARATH	9e-123
contig14234	sp|Q8VYE2|TIM50_ARATH	1e-94
contig14422	sp|Q39224|SRG1_ARATH	2e-79
contig14424	sp|Q8L9Y0|SCP25_ARATH	9e-146
contig14560	sp|Q9LQ73|PX11C_ARATH	2e-101
contig14618	sp|Q54P70|Y4757_DICDI	7e-18
contig14631	sp|Q5VRY0|RH39_ORYSJ	3e-37
contig14692	sp|O80931|AS1_ARATH	1e-48
contig14740	sp|Q6DW73|DGDG2_LOTJA	7e-68
contig14777	sp|P29057|HMDH1_HEVBR	4e-132
contig14779	sp|Q15054|DPOD3_HUMAN	2e-13
contig14906	sp|P13264|GLSK_RAT	1e-12
contig15063	sp|Q9BBN6|YCF1_LOTJA	1e-70
contig15141	sp|Q641Z6|EHD1_RAT	2e-74
contig15176	sp|Q9SSE5|COL9_ARATH	2e-37
contig15227	sp|Q84T03|RH27_ORYSJ	2e-103
contig15238	sp|Q84JU4|IBR5_ARATH	4e-85
contig15392	sp|Q9CAA4|BIM2_ARATH	3e-48
contig15458	sp|O04567|Y1719_ARATH	2e-100
contig15538	sp|Q75IV7|6PGL1_ORYSJ	4e-93
contig15576	sp|P92792|TOM20_SOLTU	6e-68
contig15829	sp|Q8DG98|RLMN_THEEB	2e-64
contig15933	sp|Q5W6M3|CSPLG_ORYSJ	5e-37
contig15966	sp|Q5RC30|SC11C_PONAB	2e-52
contig16028	sp|P14713|PHYB_ARATH	1e-120
contig16200	sp|Q42545|FTSZ1_ARATH	1e-114
contig16445	sp|O22224|Y2162_ARATH	1e-84
contig16910	sp|P25011|CCNB1_SOYBN	2e-68
contig16983	sp|Q94A21|SPX4_ARATH	3e-66
contig16991	sp|Q9FIJ2|NDUA2_ARATH	6e-37
contig17298	sp|O95563|BR44_HUMAN	1e-24
contig17328	sp|Q9Y3A4|RRP7A_HUMAN	2e-06
contig17439	sp|Q9C823|Y1523_ARATH	1e-107
contig17697	sp|Q0WPT7|Y2104_ARATH	2e-93
contig17698	sp|Q689Z5|SBNO1_MOUSE	2e-11
contig17774	sp|Q7ZVZ7|F108C_DANRE	3e-29
contig18075	sp|Q93YQ1|RTOR1_ARATH	8e-106
contig18400	sp|O23372|ATXR3_ARATH	3e-28
contig18652	sp|P71020|YLMH_BACSU	5e-15
contig18829	sp|P11891|PSRP5_PEA	2e-34
contig19299	sp|O22860|RL38_ARATH	2e-30
contig19330	sp|P98205|ALA2_ARATH	7e-55
contig19615	sp|Q9FYC8|Y3482_ARATH	1e-57
contig19698	sp|Q10155|RNZ1_SCHPO	2e-11
contig19924	sp|Q93Y09|SCP45_ARATH	1e-26
contig20553	sp|P43298|TMK1_ARATH	1e-47
contig20583	sp|Q9BBN6|YCF1_LOTJA	1e-19
contig20768	sp|Q61493|DPOLZ_MOUSE	5e-32
contig24640	sp|P10978|POLX_TOBAC	1e-26
contig48479	sp|Q9SB63|MOS1_ARATH	2e-08
contig52826	sp|P46293|RS16_GOSHI	2e-70
contig56909	sp|Q8H0T4|UPL2_ARATH	2e-13
contig75447	sp|P37225|MAON_SOLTU	1e-30
contig80221	sp|Q9C551|RH5_ARATH	1e-20
contig92701	sp|Q9CAN5|PPR98_ARATH	7e-45
contig16010	sp|Q6GV12|KDSR_MOUSE	1e-29
contig04501	sp|Q84RR0|ARI7_ARATH	5e-68
contig20396	sp|Q9XIE6|ALA3_ARATH	2e-50
contig10113	sp|P54729|NUB1_MOUSE	5e-26
contig10795	sp|Q9FY69|BH143_ARATH	2e-24
contig21974	sp|O22476|BRI1_ARATH	2e-12
contig01149	sp|P25795|AL7A1_PEA	2e-94
contig03475	sp|P49018|GPI8_YEAST	2e-11
contig14523	sp|Q8LGI2|SCPDL_ARATH	4e-122
contig66281	sp|Q9FKL8|XTH13_ARATH	7e-50
contig04338	sp|Q05609|CTR1_ARATH	6e-36
contig07878	sp|Q5U241|PD5BB_XENLA	4e-08
contig10571	sp|Q5JLD8|CIPK8_ORYSJ	0
contig04862	sp|Q8H1Z0|WAX2_ARATH	2e-21
contig14799	sp|Q9LK65|Y3307_ARATH	6e-33
contig10619	sp|A5DQJ8|SIP5_PICGU	3e-10
contig11689	sp|P33303|SFC1_YEAST	4e-38
contig09122	sp|C0LGR3|Y4265_ARATH	0
contig05009	sp|Q655S1|FTSH2_ORYSJ	5e-89
contig05010	sp|Q8W585|FTSH8_ARATH	2e-98
contig09410	sp|O24606|EIN3_ARATH	0
contig12232	sp|Q40194|RB11D_LOTJA	7e-105
contig17240	sp|P73555|Y875_SYNY3	1e-40
contig16004	sp|Q8VYE5|E1312_ARATH	1e-10
contig13335	sp|O53526|DAGK_MYCTU	2e-15
contig03683	sp|Q9THX6|TL29_SOLLC	3e-27
contig03684	sp|Q9THX6|TL29_SOLLC	4e-96
contig13311	sp|Q94KK7|SYP52_ARATH	2e-80
contig10899	sp|Q9FKJ0|FK132_ARATH	5e-161
contig16716	sp|Q9SYD6|MATE1_ARATH	6e-72
contig10098	sp|Q4UMH6|Y381_RICFE	3e-12
contig11781	sp|Q9FH04|ADHL7_ARATH	3e-155
contig11871	sp|Q9Y5K3|PCY1B_HUMAN	6e-61
contig01517	sp|Q9FI00|MLO11_ARATH	2e-19
contig09289	sp|Q9SRU2|BIG_ARATH	0
contig02140	sp|Q941L0|CESA3_ARATH	3e-142
contig13909	sp|Q8LFN9|AGD13_ARATH	3e-29
contig17378	sp|O04350|TBCA_ARATH	6e-46
contig13269	sp|Q3ZBV1|IST1_BOVIN	6e-27
contig20841	sp|B0G107|SAMH1_DICDI	5e-13
contig17247	sp|Q9LJR3|SPA3_ARATH	2e-53
contig05880	sp|Q6NRH1|DCAF8_XENLA	4e-70
contig14515	sp|Q9LU89|2A5N_ARATH	1e-157
contig05340	sp|Q9SVS0|PUS6_ARATH	1e-55
contig19365	sp|Q5R6J0|ECM29_PONAB	3e-13
contig18539	sp|Q8LFQ6|GRXC4_ARATH	9e-40
contig02326	sp|Q54K56|HEXB2_DICDI	2e-50
contig11280	sp|Q8L736|SKI11_ARATH	1e-161
contig16992	sp|P93313|NU4M_ARATH	2e-28
contig09235	sp|P56941|NPC1_PIG	3e-145
contig12659	sp|Q9CX11|UTP23_MOUSE	2e-23
contig14926	sp|Q9STZ2|SELT_ARATH	3e-49
contig17725	sp|Q9M2T1|AP3BA_ARATH	2e-22
contig05339	sp|Q9SVS0|PUS6_ARATH	9e-82
contig16082	sp|Q9FHD7|Y5126_ARATH	6e-19
contig15972	sp|Q93ZS4|NIK3_ARATH	6e-65
contig11268	sp|P55748|CBP22_HORVU	1e-172
contig19110	sp|Q9SAK5|APL_ARATH	3e-26
contig02420	sp|Q8N5S9|KKCC1_HUMAN	4e-34
contig10208	sp|Q94K73|SYFM_ARATH	0
contig13127	sp|O22845|CML5_ARATH	3e-62
contig13678	sp|Q9SZL8|FRS5_ARATH	2e-25
contig19748	sp|Q568Z6|IST1_RAT	3e-08
contig15169	sp|P46279|RPB7_SOYBN	6e-98
contig02714	sp|Q9M0S5|ISOA3_ARATH	8e-39
contig09921	sp|Q9LJP4|CSLC4_ARATH	0
contig12576	sp|Q93XX4|C2D61_ARATH	7e-42
contig08088	sp|Q93XX4|C2D61_ARATH	6e-08
contig02499	sp|P24923|CDC21_MEDSA	6e-15
contig16252	sp|Q9SD61|C3H42_ARATH	2e-12
contig12992	sp|Q9S7I6|RPK2_ARATH	2e-108
contig13022	sp|Q8XP78|IOLC_CLOPE	9e-08
contig02488	sp|Q9LFP7|Y5158_ARATH	6e-79
contig15426	sp|Q46036|BLC_CITFR	7e-22
contig17015	sp|Q9LXT3|MBF1B_ARATH	3e-61
contig04396	sp|Q9LX20|ASPL1_ARATH	3e-22
contig18591	sp|Q9Y673|ALG5_HUMAN	1e-30
contig12958	sp|O74913|YJ72_SCHPO	3e-23
contig11576	sp|Q9LPL4|SKP2A_ARATH	9e-144
contig00687	sp|Q9SJK3|AGO5_ARATH	8e-51
contig15790	sp|P48785|PRH_ARATH	1e-69
contig16155	sp|Q6H7M7|OEP80_ORYSJ	3e-84
contig08832	sp|Q84KP0|DFRA_PYRCO	1e-52
contig09464	sp|Q01780|EXOSX_HUMAN	1e-77
contig12452	sp|Q9S850|SUOX_ARATH	0
contig17254	sp|Q5BK68|SNPC3_RAT	3e-30
contig11088	sp|P37216|AROG_SOLLC	0
contig16021	sp|P87027|SPG1_SCHPO	1e-37
contig16300	sp|Q9SUU7|PP346_ARATH	2e-37
contig07767	sp|B9HD38|CSPLE_POPTR	2e-46
contig10761	sp|P50580|PA2G4_MOUSE	2e-86
contig04803	sp|Q3E7D0|NAT12_ARATH	9e-28
contig13727	sp|Q9M6E8|NCED1_PHAVU	3e-102
contig04322	sp|P48981|BGAL_MALDO	0
contig10040	sp|Q9S7I6|RPK2_ARATH	0
contig12273	sp|Q04903|FNTB_PEA	0
contig10346	sp|Q75LL6|TADA2_ORYSJ	1e-178
contig07276	sp|P92973|CCA1_ARATH	2e-14
contig18009	sp|Q8W575|CSN3_ARATH	3e-53
contig16561	sp|P94252|YHIT_BORBU	2e-18
contig10378	sp|Q9P775|YBEG_SCHPO	4e-77
contig10969	sp|Q6ICX4|PTBP3_ARATH	0
contig17939	sp|Q3B7M6|NEDD1_BOVIN	4e-13
contig11728	sp|P42347|PI3K1_SOYBN	2e-179
contig06893	sp|Q8GXB1|U548_ARATH	2e-25
contig14879	sp|Q9FH37|ILR3_ARATH	5e-75
contig15012	sp|Q9LJX0|AB19B_ARATH	4e-152
contig13032	sp|Q9XES5|DFRA_MALDO	3e-50
contig06332	sp|Q55E65|Y0496_DICDI	8e-13
contig20417	sp|Q9FGI1|LTN1_ARATH	2e-18
contig09996	sp|Q058N4|MRS2B_ARATH	4e-130
contig09562	sp|P43298|TMK1_ARATH	2e-170
contig12850	sp|Q5RBQ4|UBP46_PONAB	1e-105
contig13583	sp|O82318|Y2579_ARATH	2e-37
contig15859	sp|Q55C80|WDR85_DICDI	8e-33
contig16762	sp|Q3UDE2|TTL12_MOUSE	3e-18
contig11491	sp|Q7Y175|UBAX1_ARATH	8e-84
contig07078	sp|Q9FUZ0|DEF1A_SOLLC	4e-22
contig17021	sp|A7RX34|THOC7_NEMVE	5e-18
contig10924	sp|Q5KQI4|Y5814_ORYSJ	6e-41
contig12877	sp|Q9ZVH4|CUL3A_ARATH	0
contig03509	sp|P35135|UBC4_SOLLC	9e-55
contig10023	sp|Q9ZQB9|CSLCC_ARATH	0
contig12266	sp|Q9SU13|FLA2_ARATH	5e-119
contig16906	sp|Q5RDD3|ETFD_PONAB	4e-75
contig02180	sp|Q680Q4|SIZ1_ARATH	6e-39
contig11321	sp|Q39010|KSG6_ARATH	0
contig11324	sp|Q9HGL2|YHLA_SCHPO	2e-15
contig11253	sp|Q9SRT0|PUB9_ARATH	5e-129
contig03811	sp|Q0WV90|TPR1_ARATH	8e-40
contig17151	sp|P42322|CANB1_NAEGR	2e-28
contig12664	sp|O22176|WRK15_ARATH	1e-54
contig16365	sp|Q9ZVE0|ORN_ARATH	3e-56
contig03028	sp|O04249|STP7_ARATH	4e-155
contig18170	sp|P49572|TRPC_ARATH	3e-44
contig20573	sp|O22928|PUSH_ARATH	3e-49
contig10089	sp|Q42896|SCRK2_SOLLC	2e-44
contig16128	sp|Q556I2|AEDO_DICDI	3e-18
contig07045	sp|Q9LES3|AI5L2_ARATH	6e-16
contig15840	sp|Q9SA05|POT10_ARATH	1e-116
contig05785	sp|Q9ZRT5|GSTT1_ARATH	2e-48
contig09255	sp|Q9SDQ4|GLR37_ARATH	0
contig54147	sp|Q8L727|GSTT2_ARATH	1e-21
contig14756	sp|Q9LVQ0|PME31_ARATH	3e-121
contig13264	sp|Q32PZ3|UN45A_RAT	2e-13
contig16667	sp|Q5RBD4|DHX35_PONAB	9e-65
contig06151	sp|O04373|ILL4_ARATH	7e-25
contig12071	sp|Q38833|CHLG_ARATH	3e-148
contig15081	sp|P16059|PSBP_PEA	2e-92
contig61113	sp|Q69VD5|PNH1_ORYSJ	7e-08
contig58836	sp|O65595|KPYC_ARATH	1e-73
contig18700	sp|O22928|PUSH_ARATH	2e-35
contig02434	sp|Q8WQ86|EB1_DICDI	1e-11
contig06821	sp|P92966|RSP41_ARATH	7e-63

## Sheet: cluster K4
Gene ID	Uniprot ID	Evalue
CL1Contig151	sp|Q39548|KSB_CUCMA	3e-43
CL1Contig361	sp|Q9MAX3|SUT12_ARATH	9e-07
CL1Contig368	sp|Q9LIR8|FBK67_ARATH	6e-09
CL1Contig386	sp|Q2TA14|PCP_BOVIN	8e-12
CL1Contig458	sp|Q5ZCI1|MPK10_ORYSJ	9e-72
CL1Contig569	sp|P22243|STAD_CARTI	2e-49
CL1Contig646	sp|Q9FT73|RQL2_ARATH	9e-28
CL1Contig995	sp|Q9P7X8|RPA2_SCHPO	1e-07
CL1Contig1159	sp|Q7XJ53|P2C35_ARATH	1e-75
CL1Contig1172	sp|Q8CCP0|NEMF_MOUSE	1e-11
CL1Contig1251	sp|Q9VBX1|NEMF_DROME	1e-22
CL1Contig1409	sp|Q55EJ3|NAT10_DICDI	2e-07
CL1Contig1426	sp|P12886|ADH1_PEA	1e-78
CL1Contig1438	sp|Q9CW42|MOSC1_MOUSE	2e-08
CL1Contig1496	sp|Q9LSF5|PP254_ARATH	1e-109
CL1Contig1507	sp|P21745|EA30_VICFA	3e-96
CL1Contig1576	sp|O23051|KAO1_ARATH	4e-169
CL1Contig1643	sp|Q6TMK4|POXA_DICDI	2e-17
CL1Contig1872	sp|Q9LYZ7|UPL4_ARATH	2e-55
CL1Contig1892	sp|Q6WWW4|UPL3_ARATH	0
CL1Contig1926	sp|Q0WLC6|PP349_ARATH	0
CL1Contig1953	sp|Q9URZ0|AGAL_SCHPO	2e-20
CL1Contig2107	sp|Q640T2|WIPI3_XENTR	3e-63
CL1Contig2354	sp|P52578|IFRH_SOLTU	8e-107
CL1Contig2368	sp|Q3ED78|C3H7_ARATH	5e-52
CL1Contig2382	sp|Q9FLQ7|FH20_ARATH	6e-86
CL1Contig2432	sp|O80831|BAM7_ARATH	8e-96
CL1Contig2443	sp|P17639|EMB1_DAUCA	2e-36
CL1Contig2444	sp|Q8RY22|DEGP7_ARATH	4e-126
CL1Contig2598	sp|O22900|WRK23_ARATH	3e-45
CL1Contig2612	sp|O65351|SUBL_ARATH	4e-32
CL1Contig2613	sp|Q94AA1|UN93L_ARATH	1e-31
CL1Contig2627	sp|Q54F05|DHX8_DICDI	3e-21
CL1Contig2724	sp|Q55EX9|Y8948_DICDI	7e-24
CL1Contig2773	sp|Q8GZM7|PIF1_ARATH	3e-56
CL1Contig2779	sp|Q9ZUU2|U308_ARATH	1e-85
CL1Contig2860	sp|Q0III6|DNJB6_BOVIN	2e-11
CL1Contig2898	sp|Q9LNJ9|FKGP_ARATH	0
CL1Contig3004	sp|Q9SK91|BH094_ARATH	6e-31
CL1Contig3052	sp|Q6NW58|SPAST_DANRE	2e-60
CL1Contig3058	sp|Q92508|PIEZ1_HUMAN	8e-06
CL1Contig3066	sp|Q43804|OLEO1_PRUDU	2e-22
CL1Contig3142	sp|O82616|SCRK5_ARATH	9e-23
CL1Contig3178	sp|Q5EBD9|ELP2_XENTR	7e-17
CL1Contig3188	sp|P76093|YNBD_ECOLI	9e-12
CL1Contig3196	sp|Q1JQE0|SNW1_BOVIN	1e-110
CL1Contig3257	sp|Q55680|Y005_SYNY3	4e-12
CL1Contig3284	sp|Q9TV36|FBN1_PIG	9e-07
CL1Contig3353	sp|Q9ASZ8|PPR37_ARATH	1e-20
CL1Contig3356	sp|Q9SF32|IQD1_ARATH	2e-11
CL1Contig3371	sp|Q9FUY2|LEUNG_ARATH	1e-63
CL1Contig3392	sp|Q42371|ERECT_ARATH	0
CL1Contig3398	sp|Q8LE59|IRT3_ARATH	3e-32
CL1Contig3427	sp|Q7M3S9|RNGB_DICDI	2e-09
CL1Contig3473	sp|Q4R7R1|D42E1_MACFA	2e-72
CL1Contig3719	sp|Q9S775|PKL_ARATH	8e-75
CL1Contig3792	sp|Q9FGS8|C2GR2_ARATH	7e-71
CL1Contig3811	sp|Q2MHE4|HT1_ARATH	3e-52
CL1Contig3816	sp|Q5SNN4|C3H40_ORYSJ	0
CL1Contig3826	sp|Q9SSE5|COL9_ARATH	1e-67
CL1Contig3845	sp|Q8L5T9|CYT2_ARATH	2e-14
CL1Contig3883	sp|P13603|ADH1_TRIRP	2e-12
CL1Contig3884	sp|P13603|ADH1_TRIRP	3e-107
CL1Contig3957	sp|P35685|RL7A_ORYSJ	3e-26
CL1Contig4018	sp|O82199|C3H20_ARATH	4e-108
CL1Contig4032	sp|Q39821|SDLCA_SOYBN	1e-28
CL1Contig4271	sp|Q9SCR0|SCL7_ARATH	8e-09
CL1Contig4305	sp|Q8H1D6|RBK1_ARATH	5e-57
CL1Contig4379	sp|Q6NPG7|Y5382_ARATH	1e-17
CL1Contig4408	sp|Q945M8|CSPLI_ARATH	2e-49
CL1Contig4492	sp|Q7KRY7|LAP4_DROME	8e-14
CL1Contig4597	sp|O04425|FCA_ARATH	2e-97
CL1Contig4656	sp|Q0II91|DJC21_BOVIN	1e-31
CL1Contig4666	sp|Q9CA58|PP120_ARATH	1e-62
CL1Contig4716	sp|Q9SNV9|NRAM3_ARATH	0
CL1Contig4757	sp|A6QLC7|TPC11_BOVIN	1e-15
CL1Contig4784	sp|Q9LSK9|Y5566_ARATH	6e-28
CL1Contig5011	sp|P54638|ARGE_DICDI	1e-116
CL1Contig5056	sp|Q9FWT2|UBC16_ARATH	1e-06
CL1Contig5143	sp|P10978|POLX_TOBAC	4e-31
CL1Contig5151	sp|Q9LS46|ALMT9_ARATH	1e-37
CL1Contig5211	sp|Q93ZH2|NFYA3_ARATH	1e-34
CL1Contig5236	sp|Q8LPQ6|AB28B_ARATH	8e-51
CL1Contig5311	sp|O49840|APK2B_ARATH	2e-68
CL1Contig5399	sp|P42837|FIG4_YEAST	5e-34
CL1Contig5469	sp|Q9ZSZ8|FIP37_ARATH	7e-33
CL1Contig5476	sp|Q8TGM7|ART2_YEAST	1e-15
CL1Contig5629	sp|Q9SE97|FH1_ARATH	3e-18
CL33Contig2	sp|Q9S972|SD16_ARATH	2e-85
CL33Contig13	sp|Q6CGU8|MCH1_YARLI	2e-06
CL37Contig9	sp|Q8LF99|XTH6_ARATH	6e-132
CL51Contig3	sp|Q9XF58|PIP25_MAIZE	6e-130
CL66Contig9	sp|Q8LBH2|CAP8_ARATH	0
CL111Contig4	sp|Q9FMF5|RPT3_ARATH	1e-55
CL111Contig5	sp|Q9JKL7|SREK1_RAT	2e-08
CL115Contig5	sp|Q6P2Y3|DNJC2_XENTR	6e-45
CL149Contig4	sp|Q9XF57|PEX7_ARATH	2e-06
CL270Contig5	sp|Q0WR59|Y5020_ARATH	1e-145
CL354Contig2	sp|Q2QNM3|PUS1_ORYSJ	2e-65
CL453Contig1	sp|Q7SCN0|FKBP4_NEUCR	3e-11
CL504Contig1	sp|Q8H0T4|UPL2_ARATH	3e-32
CL550Contig1	sp|O75529|TAF5L_HUMAN	8e-12
CL572Contig3	sp|Q5ZJX4|RBM38_CHICK	2e-13
CL821Contig1	sp|Q99089|CPRF1_PETCR	4e-93
CL878Contig1	sp|P11435|CPPM_STRHY	1e-08
CL896Contig2	sp|Q8RY67|WAKLO_ARATH	7e-134
CL923Contig1	sp|Q9V2L2|1A1D_PYRAB	7e-06
CL1061Contig1	sp|Q9LK40|RPD2A_ARATH	0
CL1117Contig1	sp|B4RRY8|RLMI_ALTMD	2e-36
CL1508Contig1	sp|Q9FGS8|C2GR2_ARATH	1e-117
CL1672Contig1	sp|Q9FKG3|K6PF4_ARATH	8e-22
CL1955Contig2	sp|Q9M886|LBD41_ARATH	3e-72
CL2116Contig2	sp|Q5R4E0|MAT2B_PONAB	1e-21
CL2290Contig1	sp|Q9C585|UBP8_ARATH	1e-69
CL2556Contig1	sp|Q9P7M3|SLX1_SCHPO	6e-11
CL2627Contig1	sp|Q9FV70|E2FC_ARATH	1e-07
CL2808Contig1	sp|Q54F23|HTR7A_DICDI	1e-10
CL2885Contig2	sp|Q3UIW5|RNF10_MOUSE	4e-53
CL2954Contig1	sp|Q9MA98|ERCC1_ARATH	4e-26
CL3060Contig1	sp|Q9M066|C90C1_ARATH	7e-34
CL3097Contig1	sp|Q9C8Z4|HEAT1_ARATH	5e-23
CL3200Contig1	sp|Q0IMG9|SL11_ORYSJ	5e-10
CL3338Contig1	sp|Q9MBA3|RAD17_ARATH	1e-38
CL3587Contig2	sp|Q8W486|Y1491_ARATH	8e-167
CL4236Contig1	sp|Q9SY59|NFXL1_ARATH	4e-31
CL4520Contig1	sp|Q9LK62|AB7C_ARATH	1e-65
CL4625Contig1	sp|Q8VYZ3|PME53_ARATH	1e-29
CL4811Contig1	sp|Q8LFV3|DOF33_ARATH	6e-42
CL4845Contig1	sp|Q9GSB0|CRTP1_DICDI	6e-06
CL5142Contig1	sp|Q93ZR1|ELP3_ARATH	2e-69
CL5192Contig1	sp|Q09131|PPAF_SOYBN	3e-82
CL5440Contig1	sp|Q9ZW02|PUM3_ARATH	6e-24
CL5672Contig1	sp|Q9FF10|HPSE1_ARATH	2e-29
CL5698Contig1	sp|P58223|Y4837_ARATH	2e-07
CL6839Contig1	sp|Q498M4|WDR5_RAT	1e-71
CL6886Contig2	sp|Q93575|RTEL1_CAEEL	7e-15
CL7452Contig1	sp|Q8VZR6|INT1_ARATH	2e-18
CL7687Contig1	sp|Q6PB75|PAPD7_MOUSE	5e-18
CL7718Contig1	sp|Q256A6|GPMA_CHLFF	2e-13
CL7927Contig1	sp|O94421|SNF22_SCHPO	5e-22
CL8591Contig1	sp|Q84J78|SSBP_ARATH	6e-21
CL9380Contig1	sp|Q9LZ56|DOF51_ARATH	8e-36
CL11186Contig1	sp|O24370|LOX21_SOLTU	3e-145
CL12131Contig1	sp|Q9SI06|Y5573_ARATH	1e-10
CL12221Contig1	sp|Q3U2J5|CMKMT_MOUSE	6e-26
CL14853Contig1	sp|Q00423|HMGYA_SOYBN	1e-30
CL14931Contig1	sp|P09886|HS21C_PEA	7e-13
CL15840Contig1	sp|Q6QNU4|DDB1_SOLLC	3e-54
CL19529Contig1	sp|Q9C5X3|KEULE_ARATH	6e-13
CL20200Contig1	sp|Q9SAA9|CP511_ARATH	0
CL20224Contig1	sp|Q9M076|K6PF6_ARATH	3e-35
CL23074Contig1	sp|O64692|G2OX3_ARATH	1e-06
CL24548Contig1	sp|A7PZL3|PGLR_VITVI	2e-102
CL139Contig6	sp|Q9UII4|HERC5_HUMAN	1e-16
CL150Contig8	sp|Q9CAG8|FBK28_ARATH	1e-119
CL288Contig2	sp|Q8K2A6|LIPM_MOUSE	2e-23
CL321Contig2	sp|Q9LVD4|ORP4C_ARATH	2e-49
CL321Contig3	sp|Q2MHE4|HT1_ARATH	9e-37
CL346Contig3	sp|Q2V9B0|MY1R1_SOLTU	3e-26
CL397Contig2	sp|Q6NRF1|P6R3B_XENLA	1e-13
CL484Contig3	sp|Q8W486|Y1491_ARATH	2e-67
CL507Contig1	sp|Q9C9L0|CUL3B_ARATH	2e-61
CL565Contig1	sp|Q54LB8|VP13A_DICDI	2e-34
CL823Contig2	sp|Q9SJF3|DCP1_ARATH	8e-75
CL989Contig2	sp|Q3EAI1|BH060_ARATH	2e-27
CL1170Contig3	sp|Q9SRU2|BIG_ARATH	2e-77
CL1494Contig1	sp|Q8L608|HPSE2_ARATH	2e-50
CL1587Contig1	sp|Q9FLG8|SPNS2_ARATH	4e-93
CL1961Contig1	sp|Q8GUI6|JMJ14_ARATH	4e-16
CL2075Contig1	sp|P95141|FAA29_MYCTU	6e-41
CL2565Contig1	sp|Q55CD9|NDH_DICDI	1e-30
CL2730Contig1	sp|O13942|YEPC_SCHPO	1e-06
CL3102Contig1	sp|Q94AA4|K6PF3_ARATH	4e-25
CL3303Contig1	sp|Q2QTC2|PWD_ORYSJ	6e-25
CL3832Contig1	sp|Q6MC06|SYY_PARUW	1e-72
CL4163Contig1	sp|Q5RC80|RBM39_PONAB	3e-10
CL4284Contig1	sp|Q7PC88|AB31G_ARATH	4e-110
CL4550Contig1	sp|Q8GUH1|PUB33_ARATH	2e-111
CL4619Contig2	sp|O74926|RBD2_SCHPO	7e-10
CL4806Contig1	sp|Q29KH2|RAD54_DROPS	9e-07
CL5621Contig1	sp|Q9M2Y6|Y3972_ARATH	2e-52
CL6092Contig1	sp|P92520|M820_ARATH	1e-07
CL6557Contig1	sp|Q9ZQF1|PP152_ARATH	1e-42
CL6585Contig1	sp|Q9PQ82|DNAJ_UREPA	5e-11
CL6661Contig1	sp|Q94BN0|BT2_ARATH	1e-77
CL6955Contig1	sp|Q8S3D1|BH068_ARATH	5e-28
CL7191Contig1	sp|Q09131|PPAF_SOYBN	3e-66
CL7251Contig1	sp|P81393|MYB08_ANTMA	5e-83
CL8210Contig1	sp|Q28DS3|RN170_XENTR	1e-09
CL8387Contig1	sp|Q9XF57|PEX7_ARATH	2e-22
CL9763Contig1	sp|Q9FUY2|LEUNG_ARATH	5e-50
CL11269Contig1	sp|Q9M3A3|ABIL2_ARATH	1e-15
CL13585Contig1	sp|Q9FMF6|PP444_ARATH	3e-122
CL14031Contig1	sp|Q9FWT2|UBC16_ARATH	2e-07
CL14690Contig1	sp|Q54GB2|CTSL2_DICDI	2e-10
CL15118Contig1	sp|P14068|XPO1_SCHPO	8e-21
CL23028Contig1	sp|P25141|ADH1_PETHY	1e-65
CL34Contig10	sp|O04196|ISOA1_ARATH	0
CL34Contig14	sp|Q7XWP1|CPSF1_ORYSJ	4e-73
CL159Contig4	sp|P21885|SPEA_BACSU	3e-82
CL265Contig5	sp|Q4KMM3|OXR1_MOUSE	2e-25
CL271Contig2	sp|Q9ZVM9|Y1461_ARATH	0
CL311Contig2	sp|Q8RY16|PEX6_ARATH	5e-44
CL465Contig3	sp|P10978|POLX_TOBAC	1e-22
CL493Contig2	sp|Q9FLJ2|NC100_ARATH	6e-40
CL637Contig2	sp|O64654|TRL11_ARATH	2e-88
CL657Contig1	sp|Q39218|SAT3_ARATH	3e-97
CL685Contig2	sp|Q42191|OXA1_ARATH	3e-19
CL691Contig1	sp|Q8H124|Y2446_ARATH	8e-54
CL891Contig1	sp|Q9SY74|C3H5_ARATH	4e-41
CL1156Contig3	sp|Q9SLD2|DGAT1_ARATH	1e-58
CL1222Contig2	sp|Q50EK3|C04C1_PINTA	8e-89
CL1227Contig1	sp|Q8BIQ5|CSTF2_MOUSE	4e-09
CL1261Contig2	sp|Q54R62|UCKC_DICDI	2e-15
CL1487Contig1	sp|Q5RBT2|DNPEP_PONAB	5e-133
CL1610Contig3	sp|Q8L3W1|VRN1_ARATH	1e-56
CL1669Contig1	sp|Q9LTR9|NMT1_ARATH	1e-125
CL1726Contig2	sp|O65272|KEA2_ARATH	6e-44
CL1880Contig2	sp|B4FUS3|CNR8_MAIZE	2e-64
CL1901Contig1	sp|A2RVM0|TIC32_ARATH	9e-19
CL2047Contig1	sp|Q5RA37|RPAP2_PONAB	1e-10
CL2076Contig2	sp|Q4R380|DPOLL_MACFA	7e-23
CL2581Contig1	sp|Q9SV30|GATA8_ARATH	8e-30
CL3220Contig1	sp|Q9LUN4|CHX19_ARATH	5e-84
CL3271Contig1	sp|Q14624|ITIH4_HUMAN	8e-07
CL3307Contig2	sp|Q66GQ2|Y5162_ARATH	4e-12
CL3377Contig1	sp|Q9C5Y4|SMC21_ARATH	8e-52
CL3420Contig1	sp|Q03468|ERCC6_HUMAN	3e-29
CL3554Contig1	sp|Q5MAU8|PPA27_ARATH	2e-48
CL3622Contig1	sp|Q6L440|R1A3_SOLDE	1e-05
CL3646Contig1	sp|O82244|ALG3_ARATH	1e-75
CL3818Contig1	sp|Q8L718|ALB32_ARATH	5e-13
CL4171Contig1	sp|Q9LF97|Y3295_ARATH	9e-20
CL4365Contig2	sp|Q9SLD2|DGAT1_ARATH	4e-40
CL4395Contig1	sp|Q9SW80|BLH2_ARATH	1e-10
CL4809Contig1	sp|Q8GX78|ANTR2_ARATH	6e-49
CL4941Contig1	sp|C0LGX3|HSL2_ARATH	3e-70
CL4961Contig1	sp|Q9LZM7|PR1A1_ARATH	3e-10
CL5022Contig2	sp|P42749|UBC5_ARATH	6e-78
CL5484Contig1	sp|Q8VHK9|DHX36_MOUSE	3e-34
CL5550Contig1	sp|Q9FJD0|VP26A_ARATH	2e-24
CL5762Contig1	sp|Q9M086|DCAF1_ARATH	4e-36
CL6132Contig1	sp|Q8L718|ALB32_ARATH	2e-23
CL6144Contig1	sp|P44979|Y1010_HAEIN	3e-21
CL6384Contig1	sp|Q8W595|SUVR4_ARATH	2e-60
CL6688Contig1	sp|Q9SD84|E13L3_ARATH	3e-22
CL7313Contig1	sp|Q6RVV4|TIC32_PEA	2e-20
CL8257Contig1	sp|Q54WW7|Y0010_DICDI	3e-06
CL8501Contig1	sp|Q2V9B0|MY1R1_SOLTU	1e-19
CL8602Contig1	sp|Q9VQX4|PNCB_DROME	1e-08
CL9454Contig1	sp|Q8HSW1|KADC_SOLTU	3e-14
CL10522Contig1	sp|Q9FXF2|RKF1_ARATH	2e-11
CL10995Contig1	sp|P0CG89|H4_SOYBN	1e-39
CL14210Contig1	sp|P36627|BYR3_SCHPO	2e-23
CL14459Contig1	sp|O65735|ALF_CICAR	1e-37
CL16872Contig1	sp|Q869L3|MDN1_DICDI	6e-07
CL17764Contig1	sp|P46665|HAT14_ARATH	6e-20
CL18121Contig1	sp|Q96GS6|F18A1_HUMAN	7e-49
CL19538Contig1	sp|Q27GI3|NAT6_ARATH	3e-14
CL20344Contig1	sp|Q1PFE1|AIL1_ARATH	2e-91
CL20677Contig1	sp|Q03411|SUT_SPIOL	9e-159
CL23114Contig1	sp|Q9ZR07|FRDA_ARATH	1e-22
CL7Contig10	sp|P17859|AMYA_VIGMU	3e-108
CL13Contig29	sp|P20825|POL2_DROME	7e-31
CL32Contig12	sp|Q9C5X3|KEULE_ARATH	0
CL39Contig13	sp|O00189|AP4M1_HUMAN	3e-68
CL44Contig11	sp|P48809|RB27C_DROME	1e-16
CL67Contig6	sp|Q69ZF3|GBA2_MOUSE	6e-81
CL77Contig1	sp|Q9NS86|LANC2_HUMAN	1e-10
CL90Contig4	sp|Q9FHD7|Y5126_ARATH	1e-64
CL144Contig2	sp|Q39071|CCA21_ARATH	8e-44
CL216Contig6	sp|Q9LK64|AB3C_ARATH	2e-118
CL247Contig2	sp|Q84P24|4CLL6_ARATH	3e-125
CL253Contig4	sp|P46643|AAT1_ARATH	1e-130
CL393Contig4	sp|P87216|VIPI_SCHPO	3e-07
CL439Contig2	sp|Q9Y2L5|TPPC8_HUMAN	2e-22
CL441Contig4	sp|Q54ZP5|WDR48_DICDI	8e-08
CL472Contig3	sp|P37513|YYAK_BACSU	9e-06
CL581Contig2	sp|Q9LR69|PPR8_ARATH	6e-35
CL658Contig5	sp|Q9LZA6|SDP1_ARATH	5e-42
CL1413Contig2	sp|Q94AH8|TPS6_ARATH	0
CL1695Contig1	sp|Q9SB58|ZDH19_ARATH	2e-09
CL2046Contig2	sp|Q15KI9|PHYLO_ARATH	5e-20
CL2331Contig1	sp|Q6NKP9|AMSH2_ARATH	2e-29
CL2546Contig2	sp|Q8GZ63|PP397_ARATH	8e-148
CL2628Contig1	sp|O64638|C76C3_ARATH	1e-59
CL3469Contig1	sp|Q058P4|PUB30_ARATH	4e-56
CL3657Contig2	sp|Q6Z1D5|ATG8C_ORYSJ	1e-44
CL3771Contig2	sp|Q2QKL5|PCS3_LOTJA	5e-81
CL3802Contig1	sp|Q9S795|BADH1_ARATH	0
CL4125Contig1	sp|Q9M306|ZDH10_ARATH	2e-14
CL4136Contig1	sp|Q6J163|5NG4_PINTA	1e-11
CL4307Contig1	sp|Q93Z92|RING4_ARATH	1e-12
CL4323Contig1	sp|Q9SZX3|ASSY_ARATH	0
CL4399Contig1	sp|Q94B38|GPT2_ARATH	5e-158
CL4892Contig2	sp|Q54C25|GPN1_DICDI	5e-08
CL5659Contig1	sp|Q09473|ERD22_CAEEL	2e-18
CL5803Contig1	sp|Q8RXY0|Y3333_ARATH	3e-92
CL5920Contig1	sp|Q54IA0|COX19_DICDI	6e-15
CL6497Contig1	sp|Q9LF92|P2A15_ARATH	3e-116
CL6784Contig1	sp|Q93Z20|PTR17_ARATH	8e-68
CL7000Contig1	sp|Q9FS88|IVD1_SOLTU	3e-10
CL7819Contig1	sp|Q42883|ECAP_SOLLC	5e-61
CL8044Contig1	sp|Q9LSM9|SCP33_ARATH	6e-35
CL8598Contig1	sp|O82333|GH31_ARATH	1e-102
CL8670Contig1	sp|Q00451|PRF1_SOLLC	9e-12
CL9568Contig1	sp|Q8GWA9|PP157_ARATH	1e-20
CL11135Contig1	sp|Q02224|CENPE_HUMAN	1e-09
CL11776Contig1	sp|Q9SZ52|PP344_ARATH	2e-83
CL16015Contig1	sp|Q00766|PHS1_DICDI	3e-09
CL17601Contig1	sp|Q9LSW9|ATL16_ARATH	2e-13
CL18959Contig1	sp|Q5EB97|ZCH10_RAT	5e-07
CL18984Contig1	sp|Q8RY18|Y5436_ARATH	5e-39
CL20371Contig1	sp|O22265|SR43C_ARATH	1e-108
CL20900Contig1	sp|Q8VZU9|DERL1_ARATH	9e-11
CL6Contig17	sp|Q9LK31|Y3272_ARATH	3e-30
CL6Contig21	sp|Q8RXY0|Y3333_ARATH	2e-14
CL8Contig6	sp|Q94AY3|DRIP2_ARATH	2e-23
CL14Contig10	sp|Q9XI23|BOR4_ARATH	8e-124
CL65Contig16	sp|Q9FF80|SUVH1_ARATH	2e-102
CL70Contig5	sp|Q38970|ACC1_ARATH	3e-57
CL83Contig7	sp|Q7XJ98|KATAM_ARATH	1e-146
CL91Contig4	sp|A2AH22|AMRA1_MOUSE	4e-25
CL119Contig9	sp|Q9ZQF1|PP152_ARATH	6e-50
CL132Contig5	sp|Q7XBH4|MYB4_ORYSJ	8e-54
CL170Contig5	sp|P48731|ATH1_ARATH	2e-07
CL336Contig1	sp|Q54GS1|CL16A_DICDI	2e-21
CL349Contig1	sp|Q6PEI7|PYRG1_DANRE	1e-48
CL363Contig4	sp|Q6NV31|WDR82_DANRE	4e-06
CL411Contig2	sp|Q93XK2|STSYN_PEA	3e-131
CL628Contig2	sp|Q9CZU3|SK2L2_MOUSE	4e-24
CL672Contig2	sp|Q40392|TMVRN_NICGU	5e-40
CL705Contig1	sp|Q4G055|RBM40_RAT	2e-23
CL774Contig1	sp|Q149N8|SHPRH_HUMAN	1e-15
CL982Contig2	sp|P34921|G3PC_DIACA	5e-158
CL1140Contig1	sp|Q9S7C9|ESCA_ARATH	5e-17
CL1229Contig3	sp|Q9ZU90|SKI28_ARATH	7e-53
CL1376Contig3	sp|Q9SC12|IF5A_SENVE	3e-07
CL1495Contig1	sp|Q9M3G7|ATM_ARATH	3e-22
CL1509Contig1	sp|B2KI97|THOC2_RHIFE	2e-06
CL1770Contig2	sp|C0LGT1|Y5129_ARATH	0
CL1787Contig1	sp|Q9MAG8|PPR79_ARATH	1e-61
CL2345Contig1	sp|P38023|RPOD1_SYNE7	4e-36
CL2431Contig2	sp|Q32PX7|FUBP1_RAT	2e-10
CL2609Contig1	sp|Q53NI2|NADK2_ORYSJ	7e-47
CL2856Contig1	sp|Q8LPQ9|FPA_ARATH	1e-08
CL3124Contig1	sp|Q9FUY2|LEUNG_ARATH	4e-120
CL3148Contig1	sp|Q9SH58|MAKR2_ARATH	2e-36
CL3749Contig1	sp|Q5W274|PDR3_TOBAC	1e-87
CL4023Contig1	sp|Q93XK2|STSYN_PEA	9e-116
CL4040Contig2	sp|F4J2K2|FPGS2_ARATH	7e-46
CL4110Contig1	sp|Q6NLD5|ERF15_ARATH	8e-15
CL4156Contig1	sp|Q9N2I9|UCP3_CANFA	4e-69
CL4239Contig1	sp|Q9LUJ4|PP248_ARATH	1e-72
CL4667Contig2	sp|Q9FH57|GATA5_ARATH	4e-11
CL5037Contig1	sp|Q39214|RPM1_ARATH	3e-21
CL5107Contig1	sp|P10708|CB12_SOLLC	2e-21
CL5187Contig1	sp|P22413|ENPP1_HUMAN	2e-44
CL5193Contig1	sp|A2RRP1|NBAS_HUMAN	7e-06
CL6053Contig1	sp|Q9FQ04|XRN4_ARATH	3e-34
CL6528Contig1	sp|Q9FFH3|NUC_ARATH	1e-44
CL7001Contig1	sp|Q5VRH9|PUB12_ORYSJ	2e-06
CL7276Contig1	sp|Q04217|DHR1_YEAST	2e-40
CL8054Contig1	sp|Q9LHJ9|P2C38_ARATH	3e-129
CL9411Contig1	sp|Q948Z4|SNAK1_SOLTU	8e-27
CL9822Contig1	sp|Q7XJS0|ASHR1_ARATH	1e-10
CL9906Contig1	sp|Q9SE43|REV_ARATH	4e-69
CL10032Contig1	sp|Q8LK56|DME_ARATH	2e-35
CL10474Contig1	sp|Q9SCJ9|UBP26_ARATH	7e-19
CL10533Contig1	sp|Q5XHF8|VIP2_XENLA	2e-13
CL11353Contig1	sp|Q54J73|PAP_DICDI	9e-14
CL12151Contig1	sp|Q9SY07|PP302_ARATH	9e-61
CL13687Contig1	sp|Q9JJI6|PIGO_MOUSE	2e-08
CL13989Contig1	sp|Q9SJ85|Y2474_ARATH	1e-48
CL14586Contig1	sp|Q9FHQ6|UBQ9_ARATH	5e-14
CL14864Contig1	sp|Q9LYN7|AML4_ARATH	1e-49
CL17712Contig1	sp|Q8LDI5|CXXS1_ARATH	2e-08
CL19062Contig1	sp|Q6AYL5|SF3B4_RAT	2e-10
CL20364Contig1	sp|Q9SB61|Y4466_ARATH	1e-56
HA3G4BC01DJJYV	sp|Q9VR59|VIP1_DROME	2e-38
HA3G4BC02G1N9R	sp|Q56X52|AOX4_ARATH	1e-48
HA3G4BC02GSTDW	sp|Q9C7R6|PUB17_ARATH	8e-22
contig01867	sp|P21746|EA87_VICFA	2e-18
contig01953	sp|Q9FF99|AAP7_ARATH	1e-38
contig01954	sp|Q9FF99|AAP7_ARATH	3e-80
contig03045	sp|Q42533|BCCP1_ARATH	2e-12
contig03052	sp|Q9ZPR0|COQ4_ARATH	4e-30
contig05118	sp|Q8VYW2|BAM9_ARATH	3e-42
contig05652	sp|Q54VD8|RIO1_DICDI	2e-53
contig06371	sp|Q17QV2|MON1A_BOVIN	2e-59
contig06525	sp|Q3B561|Y637_PELLD	5e-08
contig08125	sp|O49816|LEA1_CICAR	2e-10
contig09440	sp|Q9C9Z1|ZTP50_ARATH	0
contig10106	sp|Q3V6T2|GRDN_HUMAN	3e-15
contig10347	sp|Q9HAU5|RENT2_HUMAN	4e-107
contig10472	sp|A8MQ27|NEU1B_HUMAN	2e-09
contig11212	sp|Q42962|PGKY_TOBAC	0
contig11273	sp|O80632|MTP11_ARATH	9e-176
contig11372	sp|Q43793|G6PDC_TOBAC	0
contig11479	sp|O74913|YJ72_SCHPO	9e-30
contig11583	sp|Q84WW6|ASHH1_ARATH	9e-130
contig11841	sp|Q9LDL7|PAT1_ARATH	3e-146
contig12014	sp|Q5R831|S35B3_PONAB	7e-50
contig12092	sp|Q8L6Y1|UBP14_ARATH	5e-157
contig12102	sp|Q6PDY2|AEDO_MOUSE	1e-17
contig12187	sp|Q8RXL8|Y1689_ARATH	2e-34
contig12571	sp|Q38910|XTH23_ARATH	5e-113
contig13400	sp|Q5ICL9|NPR4_ARATH	2e-68
contig13891	sp|Q05AS3|SPAST_XENTR	7e-86
contig13955	sp|Q42472|DCE2_ARATH	2e-31
contig14120	sp|P57758|CTNS_ARATH	2e-104
contig14833	sp|Q7XBH4|MYB4_ORYSJ	7e-45
contig14916	sp|Q45FA5|SRPK_PHYPO	2e-44
contig15120	sp|Q66PF2|URT1_FRAAN	8e-64
contig15387	sp|P0C5E2|Y1839_ARATH	1e-78
contig15430	sp|Q55BF2|NMD3_DICDI	8e-42
contig15635	sp|Q700D2|JKD_ARATH	2e-65
contig16030	sp|Q8UW59|PARK7_CHICK	5e-06
contig16795	sp|Q09893|YAI5_SCHPO	7e-11
contig17269	sp|Q32HQ6|WRBA_SHIDS	7e-35
contig17276	sp|Q9SAK2|KSB_ARATH	2e-72
contig17591	sp|O24381|TLC1_SOLTU	3e-112
contig17717	sp|Q94AR4|CID2_ARATH	1e-10
contig17910	sp|P29130|PHYB_TOBAC	3e-106
contig17949	sp|Q9AV49|HOX9_ORYSJ	2e-97
contig17967	sp|Q58FX0|BAP2_ARATH	1e-06
contig17995	sp|Q766C2|NEP2_NEPGR	5e-12
contig18989	sp|O04567|Y1719_ARATH	3e-39
contig19425	sp|Q0V9S0|SYTC2_XENTR	6e-06
contig19829	sp|Q8VZ02|BH048_ARATH	5e-06
contig19951	sp|Q9FF99|AAP7_ARATH	3e-16
contig20059	sp|O04714|GCR1_ARATH	3e-41
contig20482	sp|Q97GG8|SYV_CLOAB	5e-08
contig20547	sp|Q94EJ2|HDA8_ARATH	3e-38
contig40159	sp|Q9FQ02|XRN2_ARATH	4e-10
contig43737	sp|Q37680|NU5M_WHEAT	8e-37
contig50589	sp|P12886|ADH1_PEA	2e-39
contig59486	sp|Q9M8T5|Y3293_ARATH	5e-122
contig11986	sp|Q5BQN5|WAP_SOLLC	5e-58
contig06282	sp|Q9LZM1|ORP3A_ARATH	3e-82
contig14346	sp|Q9T072|BH025_ARATH	2e-21
contig13630	sp|Q6NUT3|MFS12_HUMAN	2e-35
contig15137	sp|Q03194|PMA4_NICPL	4e-142
contig09724	sp|Q2YDU3|OTUD5_RAT	2e-48
contig12398	sp|Q93YQ1|RTOR1_ARATH	9e-148
contig12848	sp|Q43093|SSG2_PEA	2e-159
contig05117	sp|Q8VYW2|BAM9_ARATH	1e-93
contig03930	sp|Q66PF3|UFOG3_FRAAN	1e-30
contig11741	sp|O22287|GMPP1_ARATH	0
contig20590	sp|Q5Z5I4|GLK1_ORYSJ	8e-42
contig10494	sp|Q9LK90|ALA8_ARATH	0
contig05155	sp|Q5KQN0|CAX2_ORYSJ	1e-15
contig02233	sp|Q9BZJ0|CRNL1_HUMAN	4e-27
contig17182	sp|Q8NSX3|RL30_CORGL	4e-06
contig13338	sp|Q8RYC8|ARFS_ARATH	3e-75
contig02139	sp|Q84ZN6|CESA8_ORYSJ	3e-30
contig07491	sp|Q8LE94|RING3_ARATH	2e-31
contig09902	sp|Q9LF46|HACL_ARATH	0
contig24329	sp|Q8BUV8|GP107_MOUSE	3e-54
contig16135	sp|Q22516|CHD3_CAEEL	8e-53
contig19411	sp|Q86K80|U420_DICDI	2e-24
contig11194	sp|O81928|TCMO_CICAR	0
contig16541	sp|P0CH30|RING1_GOSHI	5e-10
contig17406	sp|Q9M5X7|NLTP_MALDO	1e-23
contig15337	sp|Q5ZIK6|BSDC1_CHICK	2e-11
contig17390	sp|Q8LCA1|TMP14_ARATH	2e-26
contig17273	sp|B6ZLK2|CHD1_CHICK	9e-29
contig15737	sp|Q9CAL3|CRK2_ARATH	1e-72
contig18254	sp|Q9SB61|Y4466_ARATH	2e-23
contig06710	sp|Q9ZSZ8|FIP37_ARATH	7e-34
contig15780	sp|Q2UVJ5|CCC1_ARATH	1e-143
contig16020	sp|Q55BI3|OTU1_DICDI	1e-48
contig28696	sp|Q9Y5P8|P2R3B_HUMAN	2e-14
contig06832	sp|Q9LUJ5|EBP2_ARATH	2e-58
contig06090	sp|Q9M330|PSMF1_ARATH	2e-60
contig19051	sp|Q9ZVN4|Y1500_ARATH	2e-39
contig13437	sp|O48626|ZW10_ARATH	7e-114
contig02188	sp|Q9FUY2|LEUNG_ARATH	3e-33
contig13738	sp|Q8VYI1|SBH1_ARATH	3e-107
contig17363	sp|P41568|SUI11_ARATH	8e-54
contig19842	sp|Q9ZV88|BEH4_ARATH	8e-23
contig13259	sp|Q7FAE1|MOMAS_ORYSJ	2e-50
contig08552	sp|Q0JXE7|BPE_ARATH	7e-33
contig07524	sp|O26373|Y273_METTH	4e-15
contig20643	sp|B7K911|UREF_CYAP7	2e-06
contig19483	sp|Q8RWD9|ACBP5_ARATH	6e-16
contig17745	sp|Q680Q4|SIZ1_ARATH	7e-68
contig16608	sp|Q9P6J2|PCL1_SCHPO	1e-05
contig14537	sp|Q8MR62|VIAF1_DROME	3e-27
contig16877	sp|Q9LVC3|PUM12_ARATH	5e-31
contig02679	sp|Q8RY18|Y5436_ARATH	7e-08

## Sheet: cluster K5
Gene ID	Uniprot ID	Evalue
CL1Contig2	sp|Q54R58|YTYK2_DICDI	3e-09
CL1Contig8	sp|Q9P7V5|SEC7B_SCHPO	3e-15
CL1Contig43	sp|Q9EPI1|XYLT1_RAT	7e-12
CL1Contig65	sp|P82859|LECA_CASCR	3e-13
CL1Contig70	sp|Q38945|DPNPH_ARATH	3e-106
CL1Contig119	sp|B5LMM0|PSBC_CICAR	0
CL1Contig234	sp|Q94F87|CMT2_ARATH	4e-13
CL1Contig244	sp|Q680Z7|PPR24_ARATH	4e-74
CL1Contig380	sp|Q8LFN2|Y3037_ARATH	2e-26
CL1Contig436	sp|Q9LFT9|RAH1E_ARATH	3e-103
CL1Contig483	sp|Q42510|EMB30_ARATH	8e-27
CL1Contig587	sp|O31544|YFJP_BACSU	6e-10
CL1Contig594	sp|Q8W0Z9|CCR4A_ARATH	7e-114
CL1Contig609	sp|B8DFW8|FOLD_LISMH	9e-27
CL1Contig671	sp|Q94AR4|CID2_ARATH	2e-13
CL1Contig677	sp|Q8GUM4|Y3739_ARATH	2e-08
CL1Contig699	sp|Q9FIA1|GDL87_ARATH	3e-31
CL1Contig779	sp|Q9XG98|KPRS1_SPIOL	7e-170
CL1Contig804	sp|Q9UR07|RTF23_SCHPO	2e-55
CL1Contig805	sp|B3LFC0|Y1332_ARATH	3e-14
CL1Contig838	sp|Q9SR82|PP219_ARATH	1e-37
CL1Contig839	sp|O65155|KELP_ARATH	4e-28
CL1Contig843	sp|Q54XK2|SC61A_DICDI	3e-13
CL1Contig922	sp|O78328|DXS_CAPAN	2e-122
CL1Contig944	sp|Q93Z24|BGA17_ARATH	4e-31
CL1Contig970	sp|O27555|ARSA_METTH	5e-50
CL1Contig972	sp|O48780|KCS11_ARATH	0
CL1Contig996	sp|O60125|BAG1A_SCHPO	8e-07
CL1Contig1010	sp|Q6J163|5NG4_PINTA	1e-06
CL1Contig1011	sp|Q42942|UMPS_TOBAC	4e-82
CL1Contig1092	sp|Q9SLN1|FPP7_ARATH	8e-23
CL1Contig1119	sp|O60125|BAG1A_SCHPO	1e-07
CL1Contig1121	sp|A2BNE2|GRPE_PROMS	1e-27
CL1Contig1210	sp|Q93Y37|MNS3_ARATH	5e-172
CL1Contig1267	sp|Q9LQ14|PPR96_ARATH	1e-49
CL1Contig1281	sp|P53393|SUT3_STYHA	2e-60
CL1Contig1313	sp|P48976|CALM_MALDO	2e-07
CL1Contig1372	sp|Q9FKK7|XYLA_ARATH	0
CL1Contig1384	sp|Q4VY51|SYM8_PEA	1e-91
CL1Contig1386	sp|Q54PW9|EI24_DICDI	4e-30
CL1Contig1405	sp|P10978|POLX_TOBAC	2e-52
CL1Contig1407	sp|P54772|DCHS_SOLLC	1e-111
CL1Contig1416	sp|O95400|CD2B2_HUMAN	3e-14
CL1Contig1430	sp|Q9LRR5|DRL21_ARATH	5e-13
CL1Contig1462	sp|Q9STT5|AB7A_ARATH	1e-22
CL1Contig1465	sp|P25795|AL7A1_PEA	5e-90
CL1Contig1475	sp|Q9SGP2|HSL1_ARATH	0
CL1Contig1483	sp|P51061|CAPP2_SOYBN	0
CL1Contig1488	sp|A4GYN8|RR12B_POPTR	6e-38
CL1Contig1492	sp|Q7GB25|AB5C_ARATH	5e-109
CL1Contig1495	sp|P42784|CTPA_SYNP2	1e-28
CL1Contig1509	sp|Q9X928|ACSA_STRCO	1e-11
CL1Contig1511	sp|P73627|Y1770_SYNY3	2e-61
CL1Contig1519	sp|P13905|EF1A_ARATH	2e-146
CL1Contig1520	sp|O24534|EF1A_VICFA	1e-31
CL1Contig1524	sp|Q9FN48|CAS_ARATH	4e-13
CL1Contig1562	sp|Q6R2J8|SRF8_ARATH	4e-91
CL1Contig1567	sp|Q8H110|XCT_ARATH	7e-129
CL1Contig1575	sp|Q8L493|BCAL3_ARATH	5e-88
CL1Contig1585	sp|P46293|RS16_GOSHI	2e-70
CL1Contig1589	sp|Q2RBN7|CLH1_ORYSJ	3e-175
CL1Contig1598	sp|O04006|PSAH_BRARA	7e-24
CL1Contig1606	sp|Q54TC5|MAFL2_DICDI	2e-08
CL1Contig1631	sp|Q9S9K4|ASPL2_ARATH	9e-11
CL1Contig1637	sp|Q9C5V6|TOP6B_ARATH	0
CL1Contig1640	sp|O22218|ACA4_ARATH	0
CL1Contig1652	sp|P93836|HPPD_ARATH	5e-144
CL1Contig1653	sp|O81108|ACA2_ARATH	0
CL1Contig1654	sp|P06151|LDHA_MOUSE	1e-15
CL1Contig1661	sp|Q8T9S7|PTEN_DICDI	1e-39
CL1Contig1664	sp|Q8L7W1|MSL3_ARATH	2e-89
CL1Contig1689	sp|Q99447|PCY2_HUMAN	7e-57
CL1Contig1698	sp|P29516|TBB8_ARATH	6e-144
CL1Contig1699	sp|Q9SMZ3|FBX13_ARATH	2e-36
CL1Contig1710	sp|P56904|THID_RHIME	1e-51
CL1Contig1714	sp|Q9STT5|AB7A_ARATH	2e-70
CL1Contig1715	sp|Q8GXR9|DHNA_ARATH	3e-145
CL1Contig1718	sp|Q03460|GLSN_MEDSA	4e-138
CL1Contig1721	sp|P22302|SODF_NICPL	2e-61
CL1Contig1724	sp|Q9LUQ5|UBC25_ARATH	1e-14
CL1Contig1727	sp|Q6DFA8|GLD2B_XENLA	3e-14
CL1Contig1734	sp|Q54GN8|NSA2_DICDI	2e-49
CL1Contig1735	sp|P51413|RL172_ARATH	1e-76
CL1Contig1739	sp|Q8GW72|FUCO1_ARATH	5e-68
CL1Contig1740	sp|Q9LK09|SYP32_ARATH	2e-26
CL1Contig1744	sp|O54935|XRCC1_CRIGR	1e-19
CL1Contig1754	sp|Q9SGW3|RP12A_ARATH	4e-70
CL1Contig1767	sp|Q01667|CAB6_ARATH	6e-06
CL1Contig1774	sp|O04905|UMPK_ARATH	3e-91
CL1Contig1778	sp|Q6DI51|NDK6_DANRE	2e-24
CL1Contig1785	sp|Q8LAS8|SFGH_ARATH	2e-61
CL1Contig1793	sp|Q42134|PSA5B_ARATH	1e-47
CL1Contig1794	sp|Q9M4T8|PSA5_SOYBN	1e-74
CL1Contig1802	sp|Q6IBW4|CNDH2_HUMAN	8e-18
CL1Contig1823	sp|Q9QUR6|PPCE_MOUSE	1e-144
CL1Contig1837	sp|Q9ZUX4|UMP2_ARATH	5e-11
CL1Contig1857	sp|Q92539|LPIN2_HUMAN	4e-08
CL1Contig1874	sp|Q9ZQE5|PP153_ARATH	6e-110
CL1Contig1876	sp|P93394|UPP_TOBAC	3e-96
CL1Contig1881	sp|Q8W486|Y1491_ARATH	1e-66
CL1Contig1887	sp|Q9SUI6|PSAH2_ARATH	2e-10
CL1Contig1889	sp|P58385|PSAB_LOTJA	0
CL1Contig1891	sp|Q9SL03|CALS2_ARATH	0
CL1Contig1894	sp|Q0WL80|UGGG_ARATH	0
CL1Contig1895	sp|O48947|CESA2_ARATH	0
CL1Contig1900	sp|Q84WU2|UBP13_ARATH	0
CL1Contig1912	sp|Q9SXA1|P4KA1_ARATH	0
CL1Contig1913	sp|Q53EL6|PDCD4_HUMAN	7e-29
CL1Contig1914	sp|Q8GY23|UPL1_ARATH	0
CL1Contig1916	sp|P21616|AVP_VIGRR	0
CL1Contig1928	sp|Q8L7S4|MP702_ARATH	0
CL1Contig1932	sp|Q8GYA4|CRK10_ARATH	0
CL1Contig1937	sp|O80860|FTSH2_ARATH	0
CL1Contig1946	sp|Q6UPR8|ERMP1_RAT	4e-49
CL1Contig1952	sp|Q9M2F9|RH52_ARATH	2e-177
CL1Contig1956	sp|P43298|TMK1_ARATH	3e-155
CL1Contig1963	sp|Q551H4|FRAY2_DICDI	4e-88
CL1Contig1968	sp|Q8W486|Y1491_ARATH	5e-54
CL1Contig1972	sp|Q9C9P4|KASC2_ARATH	0
CL1Contig1976	sp|Q9ZPH9|PMTF_ARATH	0
CL1Contig1978	sp|A1K5T6|Y1574_AZOSB	1e-138
CL1Contig1981	sp|Q940Y3|ARID3_ARATH	5e-129
CL1Contig1990	sp|Q9LT17|BBR_ARATH	1e-14
CL1Contig1995	sp|Q9S795|BADH1_ARATH	0
CL1Contig1996	sp|Q41141|PFPB_RICCO	0
CL1Contig1997	sp|O04197|COI1_ARATH	0
CL1Contig2008	sp|P57750|AGM1_ARATH	0
CL1Contig2009	sp|Q96K49|TM87B_HUMAN	1e-45
CL1Contig2012	sp|Q7T3T4|SMS1_CHICK	3e-07
CL1Contig2020	sp|Q8NT41|MGTA_CORGL	6e-39
CL1Contig2025	sp|Q9LX65|VATH_ARATH	0
CL1Contig2031	sp|Q9HCG7|GBA2_HUMAN	4e-104
CL1Contig2033	sp|Q5U403|MVD1_DANRE	7e-93
CL1Contig2037	sp|Q920Q6|MSI2H_MOUSE	8e-51
CL1Contig2038	sp|Q93ZG7|RH38_ARATH	5e-165
CL1Contig2040	sp|Q54JP5|OAT_DICDI	2e-124
CL1Contig2044	sp|P33399|LHP1_YEAST	1e-19
CL1Contig2050	sp|Q39019|KSG10_ARATH	0
CL1Contig2052	sp|Q8RWE8|GGAP1_ARATH	3e-175
CL1Contig2058	sp|O75037|KI21B_HUMAN	6e-94
CL1Contig2059	sp|P21727|TPT_PEA	0
CL1Contig2061	sp|Q9XF67|PDPK1_ARATH	0
CL1Contig2064	sp|Q5RDD8|CALU_PONAB	7e-15
CL1Contig2067	sp|Q2MHE4|HT1_ARATH	2e-52
CL1Contig2071	sp|Q9SN86|MDHP_ARATH	9e-156
CL1Contig2073	sp|Q9LTC0|Y5707_ARATH	2e-128
CL1Contig2075	sp|O04373|ILL4_ARATH	1e-170
CL1Contig2081	sp|Q9LUS8|P2C40_ARATH	2e-123
CL1Contig2092	sp|B8HWD3|ISPH_CYAP4	7e-150
CL1Contig2095	sp|Q96329|ACOX4_ARATH	0
CL1Contig2100	sp|Q9TJ83|FTSH_CYAME	2e-40
CL1Contig2109	sp|Q6YS30|RH5_ORYSJ	4e-173
CL1Contig2110	sp|Q56YP2|PI5K1_ARATH	2e-112
CL1Contig2117	sp|P31167|ADT1_ARATH	3e-154
CL1Contig2121	sp|Q5ZJ25|FFR_CHICK	1e-24
CL1Contig2125	sp|Q9CAI1|DRG2_ARATH	0
CL1Contig2136	sp|P93732|PIP_ARATH	3e-153
CL1Contig2142	sp|Q9Y376|CAB39_HUMAN	3e-64
CL1Contig2144	sp|Q9C9X3|ANXD5_ARATH	2e-95
CL1Contig2147	sp|Q42093|AB2C_ARATH	0
CL1Contig2160	sp|Q6FQJ1|VPS27_CANGA	3e-12
CL1Contig2167	sp|O80842|CFTSY_ARATH	1e-154
CL1Contig2168	sp|Q9M2S6|SDIR1_ARATH	2e-84
CL1Contig2179	sp|P23444|H1_MAIZE	6e-08
CL1Contig2185	sp|Q08237|REXO4_YEAST	1e-18
CL1Contig2196	sp|Q9XHP0|11S2_SESIN	1e-19
CL1Contig2197	sp|Q4U0Y4|NPL1A_XENLA	3e-41
CL1Contig2198	sp|O64885|BCCIP_ARATH	7e-67
CL1Contig2209	sp|B0JQV0|PHS_MICAN	2e-11
CL1Contig2214	sp|B5DEQ3|XPP3_RAT	2e-65
CL1Contig2215	sp|Q9SH88|RRS1_ARATH	1e-92
CL1Contig2235	sp|Q9LXC9|IPYR1_ARATH	6e-119
CL1Contig2238	sp|P19684|ROC5_NICSY	6e-36
CL1Contig2250	sp|Q2V9B0|MY1R1_SOLTU	4e-26
CL1Contig2274	sp|P58742|AAAS_MOUSE	1e-13
CL1Contig2281	sp|Q9LF14|CRS2B_ARATH	2e-86
CL1Contig2287	sp|Q9FRL8|DHAR2_ARATH	1e-90
CL1Contig2289	sp|Q9LU85|PAP4_ARATH	2e-69
CL1Contig2293	sp|Q9CAR7|HIR2_ARATH	2e-128
CL1Contig2298	sp|Q9M841|PEX12_ARATH	2e-94
CL1Contig2302	sp|Q84J70|DI193_ARATH	6e-50
CL1Contig2304	sp|Q9LVL5|WNK4_ARATH	2e-172
CL1Contig2312	sp|Q2TBI1|NSE4A_BOVIN	1e-13
CL1Contig2313	sp|A1VMG1|DNAJ_POLNA	8e-06
CL1Contig2315	sp|Q9LZJ8|ARR20_ARATH	8e-09
CL1Contig2317	sp|Q9SAA2|CLPP6_ARATH	1e-98
CL1Contig2329	sp|Q8W486|Y1491_ARATH	9e-21
CL1Contig2330	sp|Q9SRT2|BH062_ARATH	1e-59
CL1Contig2334	sp|Q42896|SCRK2_SOLLC	3e-139
CL1Contig2340	sp|P52758|UK114_HUMAN	3e-32
CL1Contig2344	sp|Q7Z5U6|WDR53_HUMAN	5e-18
CL1Contig2353	sp|Q9SPB3|RL10_VITRI	1e-121
CL1Contig2355	sp|F6HQ26|RU1C_VITVI	2e-28
CL1Contig2357	sp|Q9SEH3|RAD2C_ARATH	1e-81
CL1Contig2358	sp|O65731|RS5_CICAR	2e-105
CL1Contig2364	sp|Q6NLV4|FY_ARATH	6e-68
CL1Contig2365	sp|Q9SUI4|PSAL_ARATH	9e-79
CL1Contig2374	sp|Q5A302|TMEDA_CANAL	6e-11
CL1Contig2387	sp|P30707|RL9_PEA	2e-97
CL1Contig2388	sp|P41127|RL131_ARATH	1e-94
CL1Contig2397	sp|P60039|RL73_ARATH	5e-87
CL1Contig2400	sp|Q6PC91|BT3L4_DANRE	5e-27
CL1Contig2406	sp|Q5C9Z4|NOM1_HUMAN	2e-46
CL1Contig2412	sp|O65729|RL18_CICAR	6e-89
CL1Contig2419	sp|Q54Y26|NDRA_DICDI	7e-24
CL1Contig2426	sp|P17093|RS11_SOYBN	2e-74
CL1Contig2429	sp|Q3B8G0|CA123_XENLA	1e-26
CL1Contig2435	sp|P49098|CYB5_TOBAC	1e-57
CL1Contig2436	sp|D5DJL5|RBGA_BACMD	1e-16
CL1Contig2439	sp|Q3MIT2|PUS10_HUMAN	9e-57
CL1Contig2441	sp|O24466|RAE1A_ARATH	1e-84
CL1Contig2461	sp|Q9SVM8|GRP2_ARATH	2e-39
CL1Contig2470	sp|Q9SGA6|RS191_ARATH	5e-61
CL1Contig2477	sp|B9RH17|CSPLA_RICCO	2e-29
CL1Contig2479	sp|P46287|RL11_MEDSA	4e-86
CL1Contig2481	sp|P55844|RL14_PEA	3e-64
CL1Contig2490	sp|Q58E77|WD82B_XENLA	5e-51
CL1Contig2496	sp|P42798|R15A1_ARATH	2e-68
CL1Contig2500	sp|Q9LU60|PUS7_ARATH	7e-65
CL1Contig2501	sp|Q8HVY3|RPOC2_SOYBN	0
CL1Contig2503	sp|Q5QMM3|WOX8_ORYSJ	7e-54
CL1Contig2509	sp|Q39547|CUCM1_CUCME	4e-57
CL1Contig2522	sp|P34109|MYOD_DICDI	3e-10
CL1Contig2541	sp|O80452|AMPD_ARATH	5e-103
CL1Contig2542	sp|Q55158|RIBD_SYNY3	4e-43
CL1Contig2546	sp|P41099|RLA2_PARAR	2e-12
CL1Contig2561	sp|Q42942|UMPS_TOBAC	9e-78
CL1Contig2564	sp|Q9FGK0|NDUB8_ARATH	1e-46
CL1Contig2576	sp|O04287|FKB12_VICFA	2e-57
CL1Contig2583	sp|Q9LQ14|PPR96_ARATH	3e-61
CL1Contig2591	sp|Q9ZT46|PP16B_CUCMA	7e-23
CL1Contig2601	sp|Q55909|Y305_SYNY3	2e-11
CL1Contig2651	sp|Q84JT7|ARID1_ARATH	1e-58
CL1Contig2660	sp|Q9SWF9|ZFNL_PEA	6e-27
CL1Contig2663	sp|Q8L7B2|SCP20_ARATH	0
CL1Contig2669	sp|Q9T0G2|CYC3_ARATH	1e-29
CL1Contig2676	sp|Q9ZDC7|Y404_RICPR	5e-15
CL1Contig2680	sp|Q9SDS7|VATC_ARATH	3e-154
CL1Contig2683	sp|Q8GZB6|SUVH4_ARATH	1e-81
CL1Contig2690	sp|Q5I0H4|TMCO1_RAT	9e-32
CL1Contig2692	sp|O75175|CNOT3_HUMAN	2e-51
CL1Contig2693	sp|P59326|YTHD1_MOUSE	8e-52
CL1Contig2705	sp|Q9SYG9|CCX4_ARATH	4e-57
CL1Contig2725	sp|Q9SS31|CML36_ARATH	2e-44
CL1Contig2736	sp|A4IF93|TBCC1_BOVIN	2e-23
CL1Contig2739	sp|P46258|ACT3_PEA	0
CL1Contig2747	sp|Q6S001|KIF11_DICDI	3e-38
CL1Contig2749	sp|Q9M1D8|PP288_ARATH	2e-127
CL1Contig2750	sp|Q9SY03|FB219_ARATH	3e-65
CL1Contig2759	sp|Q9UTC5|YIDE_SCHPO	5e-34
CL1Contig2760	sp|Q9MA46|PLA12_ARATH	1e-49
CL1Contig2762	sp|O23487|BH003_ARATH	6e-121
CL1Contig2774	sp|Q1S9I9|H2B1_MEDTR	7e-41
CL1Contig2794	sp|Q9M4S8|TPIC_FRAAN	9e-135
CL1Contig2801	sp|Q6V9I6|HDT1_SOLCH	5e-43
CL1Contig2803	sp|A5PKK7|GORAB_BOVIN	2e-07
CL1Contig2806	sp|Q8S8F2|FBL11_ARATH	3e-27
CL1Contig2809	sp|O82533|FTZ21_ARATH	4e-172
CL1Contig2813	sp|Q5RBU7|PCP_PONAB	2e-107
CL1Contig2818	sp|Q9SJ56|BLH1_ARATH	1e-25
CL1Contig2836	sp|P32292|ARG2_VIGRR	8e-18
CL1Contig2846	sp|Q76PD2|YJ01_SCHPO	2e-30
CL1Contig2847	sp|Q9S7P5|SPL12_ARATH	0
CL1Contig2849	sp|Q8CGC7|SYEP_MOUSE	5e-160
CL1Contig2853	sp|Q8L7S8|RH3_ARATH	0
CL1Contig2862	sp|O80492|P2C05_ARATH	6e-124
CL1Contig2870	sp|Q9MA55|ACBP4_ARATH	0
CL1Contig2883	sp|Q5N2J3|TATA_SYNP6	2e-12
CL1Contig2890	sp|Q9S7C9|ESCA_ARATH	1e-07
CL1Contig2893	sp|Q8SSN5|NAA20_DICDI	3e-56
CL1Contig2900	sp|Q8VYP5|ZDH14_ARATH	5e-18
CL1Contig2919	sp|Q8L4E7|BP73_ORYSJ	5e-46
CL1Contig2922	sp|Q68ER9|EAF6_XENTR	4e-13
CL1Contig2933	sp|Q9ZQX6|ETOL1_ARATH	0
CL1Contig2947	sp|Q6NM73|CRR3_ARATH	1e-111
CL1Contig2957	sp|A5V9P7|RS16_SPHWW	2e-18
CL1Contig2962	sp|O05235|YUGF_BACSU	3e-16
CL1Contig2966	sp|Q8GXC7|FBK50_ARATH	4e-17
CL1Contig2975	sp|Q84W55|IP5P4_ARATH	2e-118
CL1Contig2993	sp|Q8LC83|RS242_ARATH	4e-53
CL1Contig3013	sp|Q9MA55|ACBP4_ARATH	0
CL1Contig3025	sp|P42211|ASPRX_ORYSJ	9e-170
CL1Contig3031	sp|Q9S7P5|SPL12_ARATH	7e-143
CL1Contig3032	sp|Q9SMX9|SPL1_ARATH	1e-95
CL1Contig3034	sp|P51823|ARF2_ORYSJ	2e-48
CL1Contig3040	sp|Q8S4P4|EZ3_MAIZE	9e-66
CL1Contig3042	sp|P19515|LIP_RHIMI	5e-07
CL1Contig3043	sp|P38661|PDIA6_MEDSA	2e-174
CL1Contig3056	sp|Q8L7U5|BSL1_ARATH	6e-175
CL1Contig3061	sp|Q03664|GSTX3_TOBAC	1e-50
CL1Contig3065	sp|Q05046|CH62_CUCMA	2e-24
CL1Contig3073	sp|Q9Y169|EXT2_DROME	8e-28
CL1Contig3083	sp|Q8GVE8|CAPP4_ARATH	5e-69
CL1Contig3084	sp|Q8GVE8|CAPP4_ARATH	2e-29
CL1Contig3085	sp|Q8GVE8|CAPP4_ARATH	2e-137
CL1Contig3086	sp|Q94A16|CP21C_ARATH	3e-43
CL1Contig3092	sp|Q9SV30|GATA8_ARATH	2e-50
CL1Contig3095	sp|Q9WUH1|TM115_MOUSE	6e-25
CL1Contig3101	sp|Q4V893|K1704_RAT	8e-14
CL1Contig3112	sp|Q9Y259|CHKB_HUMAN	2e-29
CL1Contig3116	sp|Q6ICX4|PTBP3_ARATH	0
CL1Contig3117	sp|P42777|GBF4_ARATH	5e-32
CL1Contig3124	sp|P55964|KPYG_RICCO	6e-121
CL1Contig3143	sp|F6HDT7|MTND2_VITVI	7e-97
CL1Contig3159	sp|A8X2R2|ZFPL1_CAEBR	4e-26
CL1Contig3164	sp|Q8L7W8|FUCO2_ARATH	0
CL1Contig3172	sp|Q9BVG9|PTSS2_HUMAN	1e-79
CL1Contig3174	sp|Q9ZT50|RHA2A_ARATH	2e-36
CL1Contig3191	sp|P0C042|Y4597_ARATH	6e-82
CL1Contig3209	sp|P28723|FTHS_SPIOL	0
CL1Contig3229	sp|Q9LZG0|ADK2_ARATH	3e-169
CL1Contig3239	sp|O24415|RLA2B_MAIZE	7e-17
CL1Contig3242	sp|Q9H2U1|DHX36_HUMAN	5e-165
CL1Contig3259	sp|Q40648|KCAB_ORYSJ	1e-165
CL1Contig3281	sp|B7FKW7|CYNS_MEDTR	3e-81
CL1Contig3282	sp|Q9LKA5|UMP1_ARATH	2e-10
CL1Contig3297	sp|P92519|M810_ARATH	9e-41
CL1Contig3301	sp|O60306|AQR_HUMAN	1e-108
CL1Contig3310	sp|Q32L22|RPAC1_BOVIN	3e-32
CL1Contig3312	sp|Q38953|DHX8_ARATH	0
CL1Contig3318	sp|Q8RY95|SPL14_ARATH	4e-130
CL1Contig3320	sp|Q9SCM3|RS24_ARATH	3e-115
CL1Contig3322	sp|Q9ZU95|NUD17_ARATH	8e-57
CL1Contig3326	sp|Q8LFN9|AGD13_ARATH	1e-31
CL1Contig3338	sp|O35130|NEP1_MOUSE	1e-52
CL1Contig3340	sp|P35133|UBC10_ARATH	5e-83
CL1Contig3346	sp|Q9ZT05|PSAK_MEDSA	1e-54
CL1Contig3354	sp|P09379|GYP7_YARLI	3e-26
CL1Contig3381	sp|P14009|14KD_DAUCA	6e-28
CL1Contig3383	sp|B1H2N3|MICU1_XENTR	2e-37
CL1Contig3391	sp|Q17QR8|HARB1_BOVIN	8e-18
CL1Contig3410	sp|Q06538|YL241_YEAST	1e-23
CL1Contig3411	sp|Q9M2Y6|Y3972_ARATH	5e-86
CL1Contig3414	sp|P08927|RUBB_PEA	0
CL1Contig3421	sp|Q96289|ZAT10_ARATH	6e-41
CL1Contig3431	sp|Q9FX08|P2C12_ARATH	5e-176
CL1Contig3438	sp|P0C7Q8|DA1_ARATH	4e-165
CL1Contig3439	sp|Q8LFA9|METL2_ARATH	2e-58
CL1Contig3448	sp|P34066|PSA1A_ARATH	3e-119
CL1Contig3450	sp|Q10137|SEC14_SCHPO	7e-48
CL1Contig3463	sp|P93024|ARFE_ARATH	1e-99
CL1Contig3474	sp|Q9SRE5|Y1666_ARATH	1e-128
CL1Contig3490	sp|Q91WC0|SETD3_MOUSE	1e-11
CL1Contig3495	sp|P53997|SET_DROME	6e-47
CL1Contig3501	sp|Q10272|IPI3_SCHPO	9e-14
CL1Contig3506	sp|Q38836|AGL11_ARATH	8e-67
CL1Contig3508	sp|O23627|SYGM1_ARATH	0
CL1Contig3511	sp|Q56W64|ASPG3_ARATH	4e-77
CL1Contig3512	sp|Q9SAR5|AKR2_ARATH	2e-123
CL1Contig3531	sp|Q9FLN4|RK27_ARATH	6e-48
CL1Contig3545	sp|Q9LKF9|CPSF2_ARATH	2e-158
CL1Contig3546	sp|P29144|TPP2_HUMAN	2e-34
CL1Contig3559	sp|Q02086|SP2_HUMAN	8e-07
CL1Contig3562	sp|P05716|RT14_VICFA	2e-46
CL1Contig3577	sp|Q10422|YDC1_SCHPO	2e-10
CL1Contig3581	sp|O81643|VILI1_ARATH	0
CL1Contig3590	sp|Q2N2K0|PHYK3_SOYBN	9e-11
CL1Contig3596	sp|O43257|ZNHI1_HUMAN	3e-14
CL1Contig3599	sp|Q9UR07|RTF23_SCHPO	2e-09
CL1Contig3605	sp|O80363|RK17_TOBAC	1e-78
CL1Contig3610	sp|Q42569|C90A1_ARATH	0
CL1Contig3611	sp|Q822W4|TRPF_CHLCV	2e-27
CL1Contig3636	sp|P45434|SSRA_ARATH	4e-53
CL1Contig3640	sp|Q945M1|NDUB9_ARATH	8e-49
CL1Contig3647	sp|Q6Z382|COPG2_ORYSJ	0
CL1Contig3649	sp|Q0WNR6|ARID5_ARATH	8e-10
CL1Contig3664	sp|Q8CGC7|SYEP_MOUSE	1e-113
CL1Contig3666	sp|Q3ECD0|PUS2_ARATH	3e-97
CL1Contig3675	sp|Q8BK67|RCC2_MOUSE	4e-71
CL1Contig3677	sp|Q93Z20|PTR17_ARATH	6e-122
CL1Contig3687	sp|O80592|AAP8_ARATH	1e-123
CL1Contig3688	sp|P12628|MAOX_PHAVU	0
CL1Contig3708	sp|P38548|RAN_VICFA	6e-55
CL1Contig3715	sp|Q8LF20|CAP2_ARATH	0
CL1Contig3726	sp|P56821|EIF3B_TOBAC	2e-175
CL1Contig3741	sp|O24325|VPE1_PHAVU	3e-141
CL1Contig3765	sp|Q5P7H3|ARLY_AROAE	2e-122
CL1Contig3769	sp|Q3E911|PP400_ARATH	7e-95
CL1Contig3786	sp|Q8W4I9|AML1_ARATH	3e-09
CL1Contig3796	sp|Q07123|AMO2_ARTS1	1e-13
CL1Contig3797	sp|Q9FML2|HDA6_ARATH	0
CL1Contig3803	sp|O49627|ISU1_ARATH	4e-62
CL1Contig3815	sp|P28759|SODF_SOYBN	3e-16
CL1Contig3822	sp|Q9MAP3|RK11_ARATH	3e-70
CL1Contig3823	sp|P46807|METB_MYCLE	3e-18
CL1Contig3842	sp|O23264|SEBP1_ARATH	0
CL1Contig3851	sp|Q93VI3|RL171_ARATH	1e-84
CL1Contig3873	sp|Q9XI00|SKI32_ARATH	3e-158
CL1Contig3875	sp|Q8GX69|BGA16_ARATH	8e-84
CL1Contig3878	sp|Q6DBN1|Y4845_ARATH	1e-79
CL1Contig3894	sp|P93568|SSY1_SOLTU	0
CL1Contig3898	sp|P46897|ATHB7_ARATH	3e-26
CL1Contig3902	sp|Q9LUG5|RPF2_ARATH	4e-127
CL1Contig3904	sp|P19954|RR30_SPIOL	3e-83
CL1Contig3905	sp|Q05965|FL3H_MATIN	1e-51
CL1Contig3926	sp|Q8YXQ7|CARA_NOSS1	6e-106
CL1Contig3930	sp|Q9LXD9|PME51_ARATH	2e-155
CL1Contig3933	sp|O65751|RSSA_CICAR	1e-137
CL1Contig3940	sp|Q6PAV2|HERC4_MOUSE	1e-53
CL1Contig3941	sp|Q0WQ57|AUXI2_ARATH	4e-16
CL1Contig3950	sp|P0DH90|FRIGI_ARATH	2e-21
CL1Contig3958	sp|Q5PNY6|PUB21_ARATH	2e-75
CL1Contig3973	sp|P46283|S17P_ARATH	1e-170
CL1Contig3982	sp|O24076|GBLP_MEDSA	0
CL1Contig3990	sp|Q8LF21|DRP1C_ARATH	0
CL1Contig3991	sp|Q5ZJC8|MTER1_CHICK	1e-05
CL1Contig4007	sp|Q10244|YD1E_SCHPO	1e-10
CL1Contig4027	sp|Q9R037|WDR44_RAT	6e-44
CL1Contig4028	sp|Q8VY91|RR6_ARATH	5e-64
CL1Contig4041	sp|Q6NW58|SPAST_DANRE	1e-61
CL1Contig4048	sp|O66601|GUAA_AQUAE	1e-104
CL1Contig4072	sp|Q39017|DGK1_ARATH	2e-27
CL1Contig4073	sp|Q39017|DGK1_ARATH	2e-64
CL1Contig4083	sp|Q8VH51|RBM39_MOUSE	4e-56
CL1Contig4089	sp|Q9SE42|RPE1_ORYSJ	1e-90
CL1Contig4099	sp|Q02527|MGAT3_RAT	6e-14
CL1Contig4128	sp|P50246|SAHH_MEDSA	0
CL1Contig4138	sp|Q7XUF4|CDKG2_ORYSJ	6e-39
CL1Contig4141	sp|Q68DC2|ANKS6_HUMAN	1e-06
CL1Contig4157	sp|P49215|RS17_SOLLC	3e-53
CL1Contig4158	sp|Q9SCZ4|FERON_ARATH	5e-94
CL1Contig4160	sp|Q54ZW0|PHG1B_DICDI	7e-144
CL1Contig4173	sp|P46279|RPB7_SOYBN	4e-98
CL1Contig4179	sp|Q9C5U3|PRS8A_ARATH	0
CL1Contig4193	sp|Q8GX77|FB316_ARATH	1e-18
CL1Contig4194	sp|Q8CFV9|RIFK_MOUSE	5e-35
CL1Contig4204	sp|Q8VY10|UBC24_ARATH	6e-57
CL1Contig4205	sp|O81004|Y2287_ARATH	2e-57
CL1Contig4207	sp|Q03211|PEXLP_TOBAC	3e-10
CL1Contig4212	sp|Q688X9|DI191_ORYSJ	7e-61
CL1Contig4223	sp|A8YXY3|SEP15_BOVIN	1e-16
CL1Contig4227	sp|Q9SZ06|EF109_ARATH	4e-18
CL1Contig4229	sp|P46293|RS16_GOSHI	1e-68
CL1Contig4244	sp|Q9SKZ1|PUR_ARATH	4e-124
CL1Contig4245	sp|Q39092|ZAT1_ARATH	5e-08
CL1Contig4249	sp|P46302|RS28_MAIZE	5e-15
CL1Contig4250	sp|Q9T042|PDI54_ARATH	0
CL1Contig4258	sp|P93276|M030_ARATH	2e-14
CL1Contig4264	sp|F4I8B9|Y1501_ARATH	8e-07
CL1Contig4273	sp|Q80U96|XPO1_RAT	0
CL1Contig4278	sp|P54967|BIOB_ARATH	3e-121
CL1Contig4296	sp|Q6MFY8|TRI40_RAT	2e-06
CL1Contig4301	sp|Q9STE7|R13L3_ARATH	4e-72
CL1Contig4302	sp|P27484|GRP2_NICSY	1e-28
CL1Contig4306	sp|Q8GUK6|PIS2_ARATH	7e-91
CL1Contig4316	sp|Q9SNC6|PUB13_ARATH	2e-150
CL1Contig4337	sp|Q653H7|ARFR_ORYSJ	6e-69
CL1Contig4341	sp|Q9FJH6|AB1F_ARATH	0
CL1Contig4342	sp|O49818|LGUL_CICAR	4e-108
CL1Contig4369	sp|Q9LF50|MEX1_ARATH	4e-116
CL1Contig4371	sp|B6SGC5|CNR6_MAIZE	1e-47
CL1Contig4373	sp|Q80Y98|DDHD2_MOUSE	3e-20
CL1Contig4375	sp|Q6VN19|RBP10_MOUSE	4e-42
CL1Contig4396	sp|O82531|PSB1_PETHY	4e-79
CL1Contig4397	sp|Q43848|TKTC_SOLTU	0
CL1Contig4410	sp|Q9HB07|MYG1_HUMAN	4e-70
CL1Contig4414	sp|Q9N2I9|UCP3_CANFA	1e-68
CL1Contig4428	sp|P81748|MIFH_TRITR	1e-18
CL1Contig4436	sp|Q9ZST8|TIC20_PEA	3e-100
CL1Contig4443	sp|Q9WZ25|LEUD2_THEMA	9e-18
CL1Contig4445	sp|Q9LFN6|RH56_ARATH	0
CL1Contig4452	sp|Q9LK31|Y3272_ARATH	2e-141
CL1Contig4469	sp|Q7XAB8|THF1_SOLTU	2e-99
CL1Contig4477	sp|Q9LFU5|TRM1_ARATH	6e-147
CL1Contig4478	sp|Q96MD7|CI085_HUMAN	5e-15
CL1Contig4479	sp|Q9SCZ4|FERON_ARATH	1e-144
CL1Contig4481	sp|Q9LX31|GUN4C_ARATH	2e-53
CL1Contig4503	sp|O48671|RER1B_ARATH	2e-58
CL1Contig4506	sp|Q00081|GLGL1_SOLTU	0
CL1Contig4511	sp|Q43075|SPE1_PEA	0
CL1Contig4512	sp|P28475|S6PD_MALDO	2e-120
CL1Contig4516	sp|Q6ZRY4|RBPS2_HUMAN	5e-13
CL1Contig4530	sp|A8MRC7|B3GT2_ARATH	7e-145
CL1Contig4539	sp|Q945F4|IF5A2_MEDSA	5e-85
CL1Contig4544	sp|P26360|ATPG3_IPOBA	1e-144
CL1Contig4545	sp|Q6KAE5|XB32_ORYSJ	1e-140
CL1Contig4553	sp|Q6DCD1|FGGY_XENLA	1e-32
CL1Contig4559	sp|Q05001|NCPR_CATRO	3e-58
CL1Contig4562	sp|Q61990|PCBP2_MOUSE	4e-10
CL1Contig4564	sp|Q8RWW0|ALE2_ARATH	7e-156
CL1Contig4570	sp|Q96MB7|HARB1_HUMAN	3e-16
CL1Contig4573	sp|Q9ULV0|MYO5B_HUMAN	0
CL1Contig4580	sp|Q6QPJ6|PRXQ_POPJC	5e-77
CL1Contig4583	sp|Q94HF1|EIF3K_ORYSJ	1e-97
CL1Contig4604	sp|Q8GZ17|COBL7_ARATH	0
CL1Contig4607	sp|Q07617|SPAG1_HUMAN	3e-10
CL1Contig4611	sp|Q6S004|KIF6_DICDI	5e-24
CL1Contig4614	sp|P28759|SODF_SOYBN	7e-95
CL1Contig4619	sp|Q9NYV6|RRN3_HUMAN	2e-38
CL1Contig4630	sp|Q17Q89|PFD6_BOVIN	1e-17
CL1Contig4636	sp|O22773|TL16_ARATH	3e-44
CL1Contig4648	sp|P49592|NC2B_ARATH	2e-13
CL1Contig4652	sp|Q8GWW7|AGUA_ARATH	6e-161
CL1Contig4654	sp|P30364|ASPG_LUPAN	9e-144
CL1Contig4660	sp|Q9S7P9|SNP33_ARATH	4e-36
CL1Contig4668	sp|Q9C9L2|TCP15_ARATH	4e-40
CL1Contig4669	sp|Q9SN74|BH047_ARATH	4e-15
CL1Contig4673	sp|Q9STT5|AB7A_ARATH	9e-109
CL1Contig4687	sp|Q8GYT9|SIS3_ARATH	3e-163
CL1Contig4702	sp|Q7XC27|CNBL1_ORYSJ	5e-56
CL1Contig4713	sp|Q9M2Y6|Y3972_ARATH	2e-10
CL1Contig4718	sp|Q9BQ87|TBL1Y_HUMAN	9e-16
CL1Contig4727	sp|O81360|ABA2_PRUAR	0
CL1Contig4731	sp|Q39193|SRK2I_ARATH	4e-171
CL1Contig4734	sp|P14226|PSBO_PEA	1e-167
CL1Contig4744	sp|O22552|VATL_VIGRR	8e-56
CL1Contig4749	sp|Q35638|RHO1_PEA	1e-98
CL1Contig4759	sp|Q6IV78|TAZ_SAISC	4e-40
CL1Contig4766	sp|O23708|PSA2A_ARATH	1e-120
CL1Contig4777	sp|Q5REY7|UBXN7_PONAB	2e-39
CL1Contig4788	sp|Q39204|RAP1_ARATH	1e-97
CL1Contig4790	sp|Q8H100|AGD8_ARATH	1e-114
CL1Contig4809	sp|P50346|RLA0_SOYBN	1e-136
CL1Contig4832	sp|Q946J8|LHP1_ARATH	7e-39
CL1Contig4833	sp|Q4PE39|SEC23_USTMA	1e-106
CL1Contig4835	sp|Q8L7B2|SCP20_ARATH	0
CL1Contig4845	sp|Q54J73|PAP_DICDI	9e-124
CL1Contig4846	sp|P29677|MPPA_SOLTU	0
CL1Contig4852	sp|Q8RWW0|ALE2_ARATH	1e-159
CL1Contig4854	sp|Q8H1F4|COPZ3_ARATH	2e-57
CL1Contig4855	sp|P42158|KC1D_ARATH	0
CL1Contig4861	sp|Q16514|TAF12_HUMAN	3e-25
CL1Contig4869	sp|Q94AU2|SEC22_ARATH	2e-101
CL1Contig4888	sp|Q9LNJ5|BH013_ARATH	3e-128
CL1Contig4890	sp|Q84W65|SUFE_ARATH	1e-97
CL1Contig4891	sp|Q8S8M5|ABIL1_ARATH	3e-18
CL1Contig4894	sp|Q5RKH0|GLYR1_RAT	6e-66
CL1Contig4896	sp|Q3EDL4|Y1154_ARATH	1e-40
CL1Contig4901	sp|O65272|KEA2_ARATH	3e-53
CL1Contig4915	sp|Q9SWE5|HAL3A_ARATH	8e-92
CL1Contig4925	sp|P51074|ANX4_FRAAN	7e-115
CL1Contig4928	sp|Q8S3N1|SINA5_ARATH	4e-130
CL1Contig4930	sp|O24160|TGA21_TOBAC	6e-132
CL1Contig4932	sp|Q05047|C72A1_CATRO	4e-83
CL1Contig4937	sp|Q9ZVD0|SRRT_ARATH	2e-176
CL1Contig4945	sp|B9DFI7|PMT2_ARATH	0
CL1Contig4949	sp|Q9Z122|FADS2_RAT	2e-36
CL1Contig4952	sp|Q9BBP0|NDHI_LOTJA	3e-88
CL1Contig4956	sp|B1WB65|CING_XENTR	5e-06
CL1Contig4967	sp|Q43317|CYSK_CITLA	1e-144
CL1Contig4990	sp|Q8LPS5|SERK5_ARATH	2e-40
CL1Contig4994	sp|Q39079|DNJ13_ARATH	1e-39
CL1Contig5006	sp|O80501|RAH1B_ARATH	1e-96
CL1Contig5013	sp|O49543|NFS1_ARATH	0
CL1Contig5014	sp|Q62598|DSPP_RAT	2e-07
CL1Contig5019	sp|Q9SNV9|NRAM3_ARATH	0
CL1Contig5028	sp|Q7F0J0|CML13_ORYSJ	2e-64
CL1Contig5038	sp|P49204|RS42_ARATH	3e-128
CL1Contig5039	sp|Q12010|YO092_YEAST	3e-13
CL1Contig5042	sp|Q6NLY8|HA22K_ARATH	4e-59
CL1Contig5046	sp|Q8R5L3|VPS39_MOUSE	8e-31
CL1Contig5054	sp|Q9SCV9|BGAL3_ARATH	0
CL1Contig5066	sp|Q8L7E9|MCAC1_ARATH	3e-13
CL1Contig5067	sp|Q949X7|DCDA1_ARATH	0
CL1Contig5068	sp|Q9LX20|ASPL1_ARATH	3e-14
CL1Contig5074	sp|Q8S895|SAT2_ARATH	3e-66
CL1Contig5075	sp|Q9QZD5|RAE2_MOUSE	1e-33
CL1Contig5078	sp|Q9SD00|MSSP3_ARATH	2e-109
CL1Contig5097	sp|Q9F234|AGL2_BACTQ	9e-74
CL1Contig5103	sp|P27774|KPPR_MESCR	0
CL1Contig5105	sp|Q9C9G6|U195A_ARATH	1e-65
CL1Contig5109	sp|Q93VI3|RL171_ARATH	1e-85
CL1Contig5129	sp|Q945S8|ASHH3_ARATH	7e-130
CL1Contig5132	sp|P14749|AGAL_CYATE	8e-17
CL1Contig5152	sp|Q7DLR9|PSB4_ARATH	1e-111
CL1Contig5156	sp|Q9FIE3|VIN3_ARATH	2e-13
CL1Contig5164	sp|Q9FFN2|GLYT3_ARATH	5e-80
CL1Contig5165	sp|Q54S77|VPS15_DICDI	8e-30
CL1Contig5186	sp|P62634|CNBP_RAT	4e-07
CL1Contig5189	sp|Q7DMA9|PAS1_ARATH	0
CL1Contig5190	sp|E0X9N4|C3H69_ARATH	5e-148
CL1Contig5191	sp|Q9SHI2|Y1723_ARATH	7e-09
CL1Contig5194	sp|O04059|DHBK_SOLLC	1e-137
CL1Contig5204	sp|O48946|CESA1_ARATH	1e-44
CL1Contig5207	sp|Q96MB7|HARB1_HUMAN	4e-15
CL1Contig5210	sp|Q7T3C6|CPSF5_DANRE	2e-08
CL1Contig5215	sp|Q6NXD8|DEN5B_DANRE	2e-11
CL1Contig5218	sp|Q84MB3|ACCH1_ARATH	9e-106
CL1Contig5249	sp|O50314|BCHH_CHLP8	0
CL1Contig5261	sp|Q9ZUU1|KADC1_ARATH	7e-35
CL1Contig5269	sp|P0C7Q7|PPR38_ARATH	2e-74
CL1Contig5272	sp|Q9PKL1|KDSB_CHLMU	1e-48
CL1Contig5279	sp|A6QL88|SAC1_BOVIN	4e-24
CL1Contig5320	sp|Q40161|GP1_SOLLC	0
CL1Contig5321	sp|O13828|DCP2_SCHPO	4e-37
CL1Contig5331	sp|P17859|AMYA_VIGMU	6e-112
CL1Contig5336	sp|B5LMP9|PSBB_CICAR	0
CL1Contig5348	sp|Q00775|SSG1_SOLTU	3e-140
CL1Contig5359	sp|Q9LSG3|GAUT8_ARATH	0
CL1Contig5373	sp|Q9LD37|CNG20_ARATH	5e-113
CL1Contig5381	sp|Q8GTQ9|SUCA1_SOLLC	2e-148
CL1Contig5386	sp|P04146|COPIA_DROME	2e-08
CL1Contig5390	sp|Q7TP47|HNRPQ_RAT	4e-17
CL1Contig5407	sp|Q8LFN2|Y3037_ARATH	5e-36
CL1Contig5434	sp|Q8BZ36|RINT1_MOUSE	1e-14
CL1Contig5437	sp|Q6NQB7|B3GT7_ARATH	6e-161
CL1Contig5447	sp|O80844|PMTG_ARATH	0
CL1Contig5450	sp|Q9LDH3|PT112_ARATH	3e-110
CL1Contig5482	sp|Q9SYL9|RK13_ARATH	2e-82
CL1Contig5508	sp|A4IGK4|RBM5_XENTR	4e-12
CL1Contig5511	sp|P10978|POLX_TOBAC	3e-10
CL1Contig5513	sp|P51813|BMX_HUMAN	5e-10
CL1Contig5514	sp|Q9SAJ3|FTSHC_ARATH	0
CL1Contig5527	sp|Q6NQ83|PP247_ARATH	1e-43
CL1Contig5534	sp|Q9FFQ1|RH31_ARATH	0
CL1Contig5537	sp|P0C7P8|Y1615_ARATH	3e-32
CL1Contig5543	sp|O80934|Y2766_ARATH	4e-108
CL1Contig5545	sp|P04146|COPIA_DROME	1e-40
CL1Contig5550	sp|Q43088|RBCMT_PEA	0
CL1Contig5571	sp|Q93Y09|SCP45_ARATH	2e-17
CL1Contig5595	sp|Q9Y4I1|MYO5A_HUMAN	2e-21
CL1Contig5598	sp|Q55FD6|Y8158_DICDI	8e-17
CL1Contig5601	sp|A0A398|RK2B_COFAR	8e-57
CL1Contig5606	sp|Q9C8Z4|HEAT1_ARATH	2e-102
CL1Contig5608	sp|P10978|POLX_TOBAC	2e-35
CL1Contig5616	sp|P35721|C560_MARPO	8e-15
CL2Contig18	sp|Q9LVI4|TIF6B_ARATH	1e-13
CL2Contig20	sp|Q9ZWS9|ARR3_ARATH	1e-07
CL2Contig21	sp|P73627|Y1770_SYNY3	1e-135
CL2Contig28	sp|Q9C912|R35A3_ARATH	4e-57
CL2Contig31	sp|O81760|P2C63_ARATH	2e-57
CL2Contig34	sp|Q9SZY1|NACA4_ARATH	1e-27
CL2Contig39	sp|P73627|Y1770_SYNY3	1e-70
CL10Contig5	sp|P04146|COPIA_DROME	3e-89
CL10Contig7	sp|Q5R7X2|SR140_PONAB	4e-21
CL10Contig22	sp|Q8H0G1|CFI2_LOTJA	3e-95
CL10Contig31	sp|Q8GUK7|RMA3_ARATH	3e-44
CL15Contig10	sp|Q0V7T5|Y1864_ARATH	6e-110
CL15Contig13	sp|Q43191|LOX15_SOLTU	4e-171
CL15Contig14	sp|P40940|ARF3_ARATH	4e-85
CL15Contig20	sp|Q7PMS9|LIG_ANOGA	5e-06
CL18Contig9	sp|P54767|DCE_SOLLC	0
CL18Contig10	sp|P54767|DCE_SOLLC	7e-40
CL18Contig16	sp|P49690|RL23_ARATH	4e-75
CL29Contig5	sp|P25795|AL7A1_PEA	2e-23
CL33Contig7	sp|Q02166|TRPD_ARATH	8e-130
CL33Contig8	sp|Q819W8|RBGA_BACCR	3e-40
CL33Contig12	sp|P27465|PISD_CRIGR	6e-29
CL40Contig10	sp|Q9ATY5|UVH3_ARATH	3e-45
CL51Contig2	sp|A3BDI8|SAP8_ORYSJ	1e-57
CL66Contig4	sp|Q6P2B1|TNPO3_MOUSE	2e-29
CL66Contig7	sp|Q9C9C5|RL63_ARATH	8e-92
CL76Contig3	sp|P35100|CLPC_PEA	0
CL82Contig9	sp|Q9SK53|COL3_ARATH	5e-67
CL82Contig11	sp|Q9FFF5|ALFL1_ARATH	7e-90
CL89Contig4	sp|P62317|SMD2_MOUSE	6e-46
CL89Contig5	sp|Q766C3|NEP1_NEPGR	3e-30
CL89Contig8	sp|B3PW56|RL1_RHIE6	6e-44
CL111Contig2	sp|Q39249|VDE_ARATH	1e-162
CL124Contig4	sp|Q05609|CTR1_ARATH	2e-17
CL124Contig7	sp|Q9FJX2|RL262_ARATH	3e-44
CL130Contig2	sp|Q4FE47|XB35_ARATH	5e-33
CL135Contig4	sp|Q9FPS4|UBP23_ARATH	1e-152
CL135Contig6	sp|Q9SM09|VATA_CITUN	0
CL145Contig6	sp|Q7NH27|AROK_GLOVI	6e-07
CL145Contig7	sp|Q9C641|EFGM_ARATH	0
CL162Contig5	sp|Q9SR79|PPA16_ARATH	6e-109
CL162Contig9	sp|P92964|RSP31_ARATH	4e-10
CL168Contig5	sp|Q498H0|PD5BA_XENLA	2e-18
CL168Contig8	sp|O49545|BAME1_ARATH	0
CL168Contig9	sp|Q94C37|HDG2_ARATH	0
CL176Contig5	sp|Q8VZB9|R10A1_ARATH	7e-93
CL176Contig9	sp|Q9LN94|EXPA7_ARATH	8e-102
CL183Contig4	sp|P27061|PPA1_SOLLC	2e-22
CL191Contig1	sp|Q9LQI7|CIA30_ARATH	5e-07
CL191Contig2	sp|Q94AX4|DLD_ARATH	0
CL199Contig3	sp|P93736|SYV_ARATH	0
CL199Contig4	sp|Q9SVD7|UEV1D_ARATH	5e-50
CL199Contig5	sp|O34524|YOCS_BACSU	1e-43
CL212Contig4	sp|Q38796|LUMI_ARATH	5e-165
CL212Contig6	sp|Q94BN2|SPSY_ARATH	1e-161
CL212Contig7	sp|P93286|CCMF_ARATH	2e-53
CL235Contig5	sp|Q55694|MNMG_SYNY3	1e-77
CL242Contig3	sp|Q9FYL3|ALB31_ARATH	2e-126
CL259Contig5	sp|O49292|PPD4_ARATH	8e-95
CL287Contig1	sp|Q9S9K4|ASPL2_ARATH	3e-17
CL287Contig2	sp|P42158|KC1D_ARATH	2e-146
CL290Contig4	sp|Q9FUY2|LEUNG_ARATH	1e-139
CL297Contig4	sp|Q9C9E3|TI11B_ARATH	2e-19
CL297Contig5	sp|Q9FYA6|BCAT5_ARATH	6e-153
CL335Contig2	sp|Q9SPE5|SNAG_ARATH	2e-15
CL352Contig3	sp|P32068|TRPE_ARATH	1e-120
CL354Contig3	sp|Q9LKL2|APRR1_ARATH	4e-40
CL360Contig4	sp|Q9SJM7|URH1_ARATH	4e-142
CL371Contig4	sp|P10978|POLX_TOBAC	2e-14
CL378Contig2	sp|O65258|BAM2_ARATH	2e-74
CL394Contig1	sp|Q7ZVR1|WDR75_DANRE	7e-21
CL430Contig3	sp|Q4R5D9|YTHD2_MACFA	7e-51
CL473Contig2	sp|Q9LFV3|Y5157_ARATH	4e-77
CL478Contig2	sp|O75937|DNJC8_HUMAN	1e-11
CL523Contig2	sp|A1CNW8|SSH4_ASPCL	7e-06
CL528Contig2	sp|Q5ASQ0|PPIL1_EMENI	4e-54
CL545Contig1	sp|P12955|PEPD_HUMAN	1e-150
CL545Contig2	sp|Q0WPR4|SCP34_ARATH	0
CL550Contig3	sp|A7RK30|QORL2_NEMVE	6e-45
CL556Contig3	sp|O80852|GSTF9_ARATH	4e-78
CL614Contig3	sp|Q9XI05|PSB3A_ARATH	1e-107
CL647Contig3	sp|O04658|NOP5A_ARATH	0
CL663Contig2	sp|Q8TBZ3|WDR20_HUMAN	1e-51
CL663Contig3	sp|Q68CP4|HGNAT_HUMAN	2e-26
CL674Contig3	sp|Q2PS26|ULP1D_ARATH	3e-47
CL694Contig2	sp|Q5N2J3|TATA_SYNP6	4e-10
CL698Contig1	sp|Q8GY87|UBC26_ARATH	2e-61
CL703Contig2	sp|Q9C6D2|MTK_ARATH	0
CL781Contig2	sp|Q84JM4|TPR3_ARATH	0
CL878Contig2	sp|Q9LFP7|Y5158_ARATH	0
CL886Contig1	sp|Q6PBA8|MNS1_DANRE	1e-09
CL896Contig3	sp|P08770|TRA1_MAIZE	4e-26
CL919Contig2	sp|Q9FM04|GDL88_ARATH	3e-42
CL957Contig2	sp|Q9FKS0|UKL1_ARATH	3e-52
CL973Contig2	sp|Q8L7H1|FBL75_ARATH	2e-12
CL978Contig3	sp|Q9SFU3|PPA15_ARATH	0
CL997Contig2	sp|Q5ZJQ8|UBAC2_CHICK	3e-11
CL1006Contig1	sp|Q9XFS9|DXR_ARATH	0
CL1070Contig1	sp|P37221|MAOM_SOLTU	5e-24
CL1070Contig2	sp|P37221|MAOM_SOLTU	3e-70
CL1096Contig1	sp|P0C8A0|PP275_ARATH	0
CL1109Contig2	sp|P48502|QCR7_SOLTU	4e-38
CL1132Contig3	sp|P40556|YIA6_YEAST	2e-34
CL1166Contig1	sp|Q9LJL3|PREP1_ARATH	0
CL1208Contig2	sp|Q8GWP3|COPT6_ARATH	2e-24
CL1208Contig3	sp|O22300|LET12_SOLLC	3e-97
CL1237Contig1	sp|Q8Z0T4|GPMB_SALTI	2e-11
CL1264Contig2	sp|Q15652|JHD2C_HUMAN	5e-13
CL1322Contig1	sp|Q58DN7|ACSF3_BOVIN	2e-105
CL1359Contig1	sp|Q84WU2|UBP13_ARATH	8e-07
CL1359Contig2	sp|Q9M1C7|AB9C_ARATH	5e-171
CL1385Contig2	sp|Q6ZQ08|CNOT1_MOUSE	8e-53
CL1403Contig1	sp|Q8GYE0|PHF1_ARATH	3e-136
CL1422Contig3	sp|Q8VYN2|VAP42_ARATH	5e-14
CL1451Contig2	sp|Q69SG5|GUN24_ORYSJ	0
CL1486Contig1	sp|P48980|BGAL_SOLLC	1e-55
CL1562Contig1	sp|O04450|TCPE_ARATH	0
CL1588Contig1	sp|Q9FGM0|FTSHB_ARATH	0
CL1598Contig1	sp|B9DFG3|ISE2_ARATH	1e-79
CL1616Contig1	sp|P94077|LSD1_ARATH	1e-06
CL1655Contig2	sp|Q9SV13|SUT31_ARATH	2e-75
CL1679Contig2	sp|O22552|VATL_VIGRR	6e-56
CL1690Contig2	sp|Q96S44|PRPK_HUMAN	1e-49
CL1719Contig1	sp|B6QHK6|FCJ1_PENMQ	2e-08
CL1750Contig1	sp|Q7XJJ7|FAAH_ARATH	6e-127
CL1789Contig1	sp|Q94JM3|ARFB_ARATH	0
CL1847Contig1	sp|Q5RFL8|YTHD3_PONAB	4e-32
CL1856Contig1	sp|Q9FVS1|FBK23_ARATH	1e-84
CL2008Contig1	sp|Q94CJ8|C3H55_ARATH	4e-29
CL2025Contig2	sp|P35684|RL3_ORYSJ	1e-144
CL2057Contig1	sp|P35207|SKI2_YEAST	9e-14
CL2089Contig1	sp|Q8RWN9|OPD22_ARATH	0
CL2119Contig1	sp|Q9DAJ4|WDR83_MOUSE	8e-91
CL2151Contig2	sp|Q498E7|SMAL1_XENLA	4e-31
CL2159Contig1	sp|Q9LH89|Y3885_ARATH	1e-13
CL2332Contig1	sp|Q43621|GSHRC_PEA	0
CL2395Contig1	sp|Q6GM29|SAC1_XENLA	2e-86
CL2428Contig1	sp|O22315|SRSF1_ARATH	5e-69
CL2435Contig2	sp|Q6RVV4|TIC32_PEA	9e-140
CL2440Contig1	sp|Q41364|SOT1_SPIOL	0
CL2447Contig2	sp|Q8LGU6|CD27B_ARATH	1e-141
CL2471Contig1	sp|Q8IY18|SMC5_HUMAN	5e-60
CL2527Contig1	sp|Q43157|RPE_SPIOL	1e-131
CL2590Contig1	sp|P24162|ECHH_RHOCB	3e-09
CL2677Contig1	sp|Q9SE51|SURF1_ARATH	1e-44
CL2812Contig3	sp|O82201|AP4S_ARATH	2e-71
CL2849Contig1	sp|O14981|BTAF1_HUMAN	2e-26
CL2875Contig1	sp|Q7YR39|DHX16_PANTR	2e-144
CL2898Contig1	sp|O04373|ILL4_ARATH	1e-88
CL2942Contig1	sp|P29500|TBB1_PEA	0
CL3051Contig1	sp|Q93XX4|C2D61_ARATH	5e-07
CL3070Contig2	sp|Q8L7A4|AGD11_ARATH	6e-33
CL3081Contig2	sp|Q8VZT0|NLAL1_ARATH	2e-44
CL3099Contig1	sp|Q94F27|B3GTB_ARATH	3e-139
CL3182Contig1	sp|Q9LXT9|CALS3_ARATH	3e-47
CL3409Contig1	sp|Q9LDH0|XYLT_ARATH	7e-171
CL3431Contig1	sp|Q9LHJ9|P2C38_ARATH	6e-42
CL3457Contig1	sp|Q5PP26|PII2_ARATH	8e-87
CL3468Contig2	sp|O24310|EFTU_PEA	0
CL3542Contig2	sp|Q9S7V4|HA22A_ARATH	3e-18
CL3572Contig1	sp|P47658|DPO3X_MYCGE	5e-26
CL3778Contig1	sp|Q9FMR5|VA714_ARATH	1e-101
CL3936Contig1	sp|Q54DU1|MCFP_DICDI	1e-37
CL4098Contig1	sp|Q8VY97|Y4213_ARATH	1e-70
CL4178Contig2	sp|P51412|RK21_ARATH	1e-42
CL4283Contig1	sp|Q54V77|PYRG_DICDI	4e-175
CL4336Contig1	sp|P0CZ23|ACOX3_ARATH	7e-99
CL4358Contig1	sp|Q43582|LSM4_TOBAC	2e-52
CL4426Contig1	sp|Q9ZPV5|NOC2L_ARATH	0
CL4450Contig1	sp|P20664|PRI1_MOUSE	3e-89
CL4478Contig1	sp|Q4KM65|CPSF5_RAT	2e-65
CL4496Contig1	sp|Q8L785|SYGM2_ARATH	8e-32
CL4506Contig1	sp|Q2PMS5|RR16_SOYBN	9e-13
CL4548Contig1	sp|Q68EH9|CRBN_DANRE	4e-34
CL4839Contig1	sp|P08452|Y1174_SYNP6	1e-38
CL4878Contig1	sp|Q54MZ4|MCFB_DICDI	7e-53
CL4907Contig2	sp|Q94F88|CMT3_ARATH	5e-82
CL4978Contig1	sp|Q9FIX3|PP407_ARATH	8e-111
CL4986Contig1	sp|Q6AXU8|METL6_RAT	2e-27
CL4996Contig1	sp|Q5S1U6|IFRD1_PIG	2e-18
CL5011Contig1	sp|P61210|ARF1_LOCMI	1e-56
CL5149Contig1	sp|P93508|CALR_RICCO	0
CL5238Contig1	sp|Q45223|HBD_BRAJA	7e-69
CL5288Contig1	sp|Q920N2|BPL1_MOUSE	5e-10
CL5372Contig1	sp|O43670|ZN207_HUMAN	4e-31
CL5488Contig1	sp|Q9M1Y3|SKI35_ARATH	2e-113
CL5778Contig1	sp|Q9SDQ3|SCL1_ARATH	1e-109
CL5829Contig1	sp|O48670|RER1A_ARATH	1e-58
CL5876Contig1	sp|Q8L770|CLPR3_ARATH	1e-96
CL5949Contig1	sp|Q8H0V6|AB3F_ARATH	2e-25
CL6019Contig1	sp|O49814|BCH2_CAPAN	2e-19
CL6041Contig2	sp|P34788|RS18_ARATH	6e-71
CL6087Contig1	sp|P35130|UBC2_MEDSA	2e-85
CL6133Contig1	sp|B0UV30|TAL_HAES2	2e-42
CL6158Contig1	sp|Q08647|PUS7_YEAST	3e-13
CL6175Contig1	sp|O48670|RER1A_ARATH	2e-63
CL6224Contig1	sp|Q9C6Z0|FBK17_ARATH	3e-161
CL6345Contig1	sp|O74913|YJ72_SCHPO	6e-26
CL6353Contig1	sp|O81283|TC159_ARATH	0
CL6460Contig1	sp|Q39445|TBB_CICAR	0
CL6526Contig1	sp|Q9ZWS6|ARR6_ARATH	2e-41
CL6698Contig1	sp|P22778|ATPO_IPOBA	2e-62
CL6721Contig1	sp|Q54F05|DHX8_DICDI	9e-10
CL6825Contig1	sp|Q9SHC8|VAP12_ARATH	5e-57
CL6900Contig1	sp|Q9FN02|PPP7_ARATH	3e-89
CL7017Contig1	sp|B6SGC5|CNR6_MAIZE	3e-90
CL7184Contig1	sp|Q8LG88|TDT_ARATH	2e-51
CL7267Contig1	sp|P55964|KPYG_RICCO	3e-71
CL7581Contig1	sp|Q8RQD1|GLND_AZOBR	1e-06
CL8445Contig1	sp|Q01745|GAOA_GIBZE	1e-12
CL8491Contig1	sp|P15001|PHYA_PEA	1e-160
CL8496Contig2	sp|P0CC89|NU2C2_LOTJA	1e-94
CL8557Contig2	sp|Q93V43|TCP2_ARATH	2e-38
CL8618Contig1	sp|O23787|THI4_CITSI	1e-152
CL8652Contig1	sp|P93472|DIM_PEA	0
CL8883Contig1	sp|O23522|PLA14_ARATH	2e-137
CL8967Contig1	sp|Q9C8M2|MSRB1_ARATH	4e-65
CL9241Contig1	sp|Q9FFP9|SRK2H_ARATH	1e-13
CL9248Contig1	sp|O65351|SUBL_ARATH	3e-14
CL9422Contig1	sp|Q80SY6|ADAL_MOUSE	2e-35
CL9461Contig1	sp|Q9ZW02|PUM3_ARATH	2e-58
CL9504Contig1	sp|P49636|RL40_NICSY	9e-64
CL9785Contig1	sp|Q55480|YZ37_SYNY3	3e-07
CL9799Contig1	sp|P62302|RS13_SOYBN	1e-79
CL9963Contig1	sp|Q8VEM8|MPCP_MOUSE	8e-88
CL10176Contig1	sp|Q8GY23|UPL1_ARATH	1e-62
CL10575Contig1	sp|Q9XHS0|RS12_HORVU	2e-50
CL10601Contig1	sp|Q8S8T8|PCR10_ARATH	7e-30
CL10698Contig1	sp|Q9CQ92|FIS1_MOUSE	1e-07
CL11131Contig1	sp|Q8L936|CAP16_ARATH	3e-07
CL11692Contig1	sp|B3DNN5|CDC16_ARATH	1e-07
CL11951Contig1	sp|P32746|PYRD_ARATH	4e-83
CL11994Contig1	sp|Q96288|STO_ARATH	5e-45
CL12103Contig1	sp|Q8L718|ALB32_ARATH	1e-31
CL12819Contig1	sp|Q8LEF6|AB11I_ARATH	5e-76
CL12910Contig1	sp|Q42967|DCUP_TOBAC	2e-176
CL13062Contig1	sp|Q55467|CHLM_SYNY3	6e-68
CL13248Contig1	sp|Q9T0G2|CYC3_ARATH	6e-56
CL13343Contig1	sp|Q9VCX3|RM45_DROME	4e-08
CL13465Contig1	sp|O74978|YQL5_SCHPO	9e-33
CL13954Contig1	sp|Q681Q7|Y1390_ARATH	2e-92
CL14296Contig1	sp|Q9D074|MGRN1_MOUSE	3e-35
CL14315Contig1	sp|Q84W55|IP5P4_ARATH	6e-25
CL15625Contig1	sp|O64948|LONP2_ARATH	7e-53
CL16448Contig1	sp|Q9SHS7|BSL3_ARATH	9e-15
CL17815Contig1	sp|Q14103|HNRPD_HUMAN	2e-21
CL17823Contig1	sp|Q8RX01|Y3567_ARATH	1e-146
CL18591Contig1	sp|P52578|IFRH_SOLTU	5e-35
CL19898Contig1	sp|P17407|21KD_DAUCA	1e-19
CL20338Contig1	sp|O22775|GT2_ARATH	0
CL20401Contig1	sp|Q9LXE3|PUB28_ARATH	3e-101
CL21311Contig1	sp|Q0J709|UP12_ORYSJ	2e-32
CL21581Contig1	sp|Q9T012|HMG13_ARATH	7e-36
CL22692Contig1	sp|P92519|M810_ARATH	3e-18
CL3Contig14	sp|Q9SZ53|P2C60_ARATH	4e-135
CL3Contig15	sp|P52409|E13B_WHEAT	2e-122
CL3Contig17	sp|Q9LRP2|PT317_ARATH	3e-137
CL3Contig22	sp|O82662|SUCB_ARATH	0
CL3Contig24	sp|Q9LIE5|FHY3_ARATH	0
CL3Contig25	sp|P52424|PUR5_VIGUN	2e-163
CL3Contig30	sp|P49597|P2C56_ARATH	4e-50
CL3Contig36	sp|Q67UP9|P2C58_ORYSJ	7e-13
CL3Contig43	sp|Q4P2B6|SEC31_USTMA	4e-52
CL11Contig14	sp|Q5U3N0|PKHA8_DANRE	2e-18
CL11Contig27	sp|O75912|DGKI_HUMAN	4e-32
CL11Contig35	sp|P19515|LIP_RHIMI	5e-08
CL17Contig5	sp|Q8LFN2|Y3037_ARATH	5e-95
CL17Contig14	sp|P72777|YC54L_SYNY3	2e-14
CL17Contig15	sp|P16002|PLAS_PEA	9e-60
CL17Contig17	sp|Q921Y4|MFSD5_MOUSE	2e-12
CL22Contig5	sp|Q18409|RSP6_CAEEL	5e-14
CL22Contig7	sp|Q0JF58|AGO4B_ORYSJ	2e-65
CL30Contig3	sp|Q3SYW1|AP1M2_BOVIN	8e-95
CL30Contig6	sp|Q2V9B0|MY1R1_SOLTU	3e-39
CL30Contig9	sp|P25794|PIP2_PEA	9e-153
CL36Contig7	sp|Q945K7|IDH5_ARATH	2e-176
CL36Contig8	sp|O80592|AAP8_ARATH	1e-120
CL36Contig10	sp|O53870|DAPC_MYCTU	2e-83
CL36Contig11	sp|Q945K7|IDH5_ARATH	2e-178
CL36Contig13	sp|Q3T062|RRP15_BOVIN	1e-07
CL42Contig12	sp|O81108|ACA2_ARATH	7e-90
CL46Contig4	sp|P11964|SODCP_PEA	4e-95
CL50Contig5	sp|B7K735|EFTS_CYAP7	3e-71
CL61Contig6	sp|Q8L7S8|RH3_ARATH	9e-100
CL61Contig7	sp|O82256|COL13_ARATH	2e-72
CL64Contig12	sp|Q6BDA0|ELF6_ARATH	2e-18
CL69Contig5	sp|P43297|RD21A_ARATH	3e-120
CL69Contig11	sp|Q41649|FKB15_VICFA	2e-65
CL73Contig5	sp|Q0JMD4|P2C03_ORYSJ	1e-68
CL78Contig4	sp|Q9LM02|SMT1_ARATH	3e-170
CL78Contig5	sp|O64973|RPS5_ARATH	8e-27
CL78Contig10	sp|O80605|SUC3_ARATH	2e-124
CL84Contig5	sp|A2Z7B3|GME1_ORYSI	0
CL84Contig8	sp|P07371|CB22_PEA	6e-144
CL87Contig4	sp|Q01859|ATPBM_ORYSJ	0
CL87Contig5	sp|Q9ZRZ8|RH28_ARATH	0
CL104Contig2	sp|Q5H7P5|EBM_LILLO	0
CL104Contig4	sp|P52914|NTPA_PEA	1e-135
CL104Contig8	sp|P42731|PABP2_ARATH	0
CL125Contig3	sp|P51135|UCRI5_TOBAC	3e-113
CL128Contig3	sp|Q8LE94|RING3_ARATH	1e-17
CL128Contig5	sp|O78328|DXS_CAPAN	0
CL128Contig7	sp|Q04655|YMA6_VICFA	2e-23
CL133Contig2	sp|Q949G3|PDR1_NICPL	2e-24
CL146Contig5	sp|P35132|UBC9_ARATH	7e-72
CL150Contig5	sp|P42158|KC1D_ARATH	8e-36
CL160Contig3	sp|Q9SL03|CALS2_ARATH	5e-117
CL185Contig4	sp|Q6NMM8|F8H_ARATH	1e-16
CL187Contig3	sp|Q94C37|HDG2_ARATH	2e-109
CL187Contig4	sp|Q94C37|HDG2_ARATH	2e-118
CL187Contig7	sp|Q9FVW3|Y1399_ARATH	2e-136
CL192Contig4	sp|Q66GT5|PTPM1_MOUSE	1e-24
CL198Contig5	sp|Q9CQK7|RWDD1_MOUSE	5e-23
CL198Contig6	sp|P28304|QOR1_ECOLI	4e-79
CL198Contig7	sp|Q8L785|SYGM2_ARATH	6e-150
CL210Contig3	sp|Q8RXK2|SDN3_ARATH	2e-43
CL210Contig4	sp|Q9LNJ5|BH013_ARATH	8e-86
CL210Contig5	sp|Q9ZTX8|ARFF_ARATH	8e-60
CL219Contig1	sp|Q84XV2|GTE1_ARATH	3e-47
CL222Contig3	sp|Q93ZL5|DOF52_ARATH	4e-17
CL251Contig4	sp|Q54II8|U553_DICDI	1e-14
CL273Contig6	sp|Q9XF89|CB5_ARATH	4e-116
CL288Contig3	sp|O65201|ACOX2_ARATH	0
CL288Contig4	sp|Q8L7A9|AP4E_ARATH	0
CL306Contig5	sp|O49203|NDK3_ARATH	7e-96
CL310Contig2	sp|Q9LUL4|SRF7_ARATH	1e-78
CL316Contig2	sp|Q9M9Y8|CRTSO_ARATH	0
CL316Contig3	sp|A5ILV5|RL25_THEP1	1e-08
CL340Contig4	sp|Q944A9|NPS11_ARATH	5e-102
CL407Contig1	sp|Q9SIV2|RPN1A_ARATH	0
CL423Contig2	sp|Q93Y39|RH13_ARATH	0
CL448Contig2	sp|Q9M8Y0|SEC_ARATH	0
CL471Contig2	sp|O04616|Y4115_ARATH	9e-43
CL471Contig4	sp|Q6AYK5|LYAR_RAT	1e-12
CL480Contig1	sp|Q9SYG9|CCX4_ARATH	7e-43
CL480Contig2	sp|Q9STX5|ENPL_ARATH	3e-150
CL499Contig2	sp|Q9SIU2|NCBP1_ARATH	2e-112
CL519Contig3	sp|P29450|TRXF_PEA	8e-67
CL527Contig3	sp|Q8LAD0|PDX2_ARATH	6e-80
CL544Contig1	sp|Q23892|GLUA_DICDI	7e-58
CL544Contig3	sp|Q43585|AG_TOBAC	5e-85
CL557Contig1	sp|Q6IR76|TMM19_XENLA	1e-21
CL596Contig2	sp|Q8GYN9|MENB_ARATH	6e-145
CL598Contig3	sp|Q9LEY9|NHP2_ARATH	1e-55
CL602Contig1	sp|Q9LV37|MPK9_ARATH	3e-113
CL626Contig1	sp|Q27GI3|NAT6_ARATH	0
CL626Contig2	sp|Q9FFN2|GLYT3_ARATH	8e-89
CL630Contig1	sp|P04825|AMPN_ECOLI	0
CL643Contig2	sp|O48905|MDHC_MEDSA	2e-132
CL643Contig3	sp|O24047|MDHC_MESCR	8e-50
CL643Contig4	sp|Q9ZVJ2|AMERL_ARATH	6e-29
CL645Contig1	sp|P36428|SYA_ARATH	0
CL659Contig2	sp|Q9M2F8|CCR4B_ARATH	0
CL682Contig1	sp|Q9SZ67|WRK19_ARATH	1e-58
CL713Contig1	sp|Q8BZI6|CV013_MOUSE	6e-20
CL728Contig4	sp|A0MFL4|LOR17_ARATH	2e-20
CL772Contig2	sp|Q8GX78|ANTR2_ARATH	8e-46
CL772Contig3	sp|Q8GX78|ANTR2_ARATH	0
CL837Contig1	sp|Q00081|GLGL1_SOLTU	0
CL843Contig3	sp|B9SL58|PURA2_RICCO	0
CL843Contig4	sp|Q7TNV0|DEK_MOUSE	4e-13
CL881Contig3	sp|Q0DCT8|G11A_ORYSJ	4e-161
CL904Contig2	sp|Q9S834|CLPP5_ARATH	1e-96
CL913Contig1	sp|O65041|UBA3_ARATH	8e-177
CL966Contig1	sp|Q43155|GLTB_SPIOL	0
CL980Contig2	sp|Q93YW0|EXEC1_ARATH	2e-136
CL986Contig2	sp|Q94KJ7|VPS33_ARATH	2e-131
CL1043Contig3	sp|Q41328|PTI1_SOLLC	1e-145
CL1048Contig3	sp|Q9SFC6|GDIR_ARATH	2e-66
CL1060Contig2	sp|P48628|FAD6C_SOYBN	0
CL1075Contig2	sp|Q9ZVI3|QKIL3_ARATH	1e-120
CL1099Contig1	sp|O08730|GLYG_RAT	2e-15
CL1112Contig2	sp|Q9SAK5|APL_ARATH	2e-30
CL1118Contig2	sp|P34811|EFGC_SOYBN	0
CL1165Contig2	sp|Q94CD5|ATG7_ARATH	1e-159
CL1226Contig2	sp|Q43814|OTC_PEA	6e-11
CL1271Contig1	sp|Q9CAA4|BIM2_ARATH	2e-11
CL1384Contig2	sp|P37193|ADXH_DROME	9e-07
CL1394Contig2	sp|Q9SS47|PUM4_ARATH	0
CL1614Contig2	sp|Q0JIL1|NRX2_ORYSJ	1e-85
CL1661Contig2	sp|Q9SZE4|VP322_ARATH	2e-57
CL1675Contig2	sp|P04146|COPIA_DROME	2e-15
CL1688Contig2	sp|Q2PMN7|NU1C_SOYBN	9e-32
CL1830Contig2	sp|Q8LAL2|IAA26_ARATH	5e-53
CL1974Contig1	sp|Q9ZQC5|ICR2_ARATH	9e-37
CL1999Contig2	sp|Q5PPL2|DCNL5_RAT	3e-20
CL2028Contig1	sp|Q940A2|P2C31_ARATH	0
CL2068Contig2	sp|Q93VG8|U326_ARATH	2e-56
CL2081Contig1	sp|O22795|RK28_ARATH	1e-45
CL2135Contig1	sp|O14099|YERG_SCHPO	5e-58
CL2180Contig2	sp|Q9C977|PP135_ARATH	2e-142
CL2189Contig2	sp|Q93ZY2|ROGF1_ARATH	1e-138
CL2196Contig1	sp|P0CJ66|Y1705_ARATH	2e-50
CL2301Contig1	sp|Q5RC21|TSNAX_PONAB	5e-32
CL2304Contig1	sp|Q9VR89|PNO1_DROME	1e-50
CL2324Contig2	sp|Q5RAS2|GLE1_PONAB	2e-25
CL2348Contig1	sp|Q37145|ACA1_ARATH	8e-141
CL2353Contig1	sp|Q4V9Y0|FFR_XENTR	2e-24
CL2365Contig1	sp|P54672|AP2M_DICDI	2e-127
CL2441Contig1	sp|O78328|DXS_CAPAN	0
CL2499Contig2	sp|Q9H501|ESF1_HUMAN	5e-28
CL2526Contig1	sp|P93024|ARFE_ARATH	0
CL2570Contig1	sp|Q8BL06|UBP54_MOUSE	3e-19
CL2641Contig2	sp|P37706|RRFC_DAUCA	5e-68
CL2799Contig2	sp|Q41062|SECA_PEA	2e-167
CL2827Contig1	sp|Q05001|NCPR_CATRO	0
CL2899Contig1	sp|Q8LPH6|MYB86_ARATH	2e-67
CL2912Contig1	sp|Q3ECW2|CCA34_ARATH	2e-20
CL2915Contig1	sp|O04904|PYRC_ARATH	3e-160
CL2961Contig1	sp|Q9S9Z7|P2C10_ARATH	9e-62
CL3001Contig2	sp|Q8LE52|DHAR3_ARATH	9e-96
CL3017Contig1	sp|Q8L796|PI5K2_ARATH	9e-37
CL3193Contig1	sp|Q9CAG8|FBK28_ARATH	2e-135
CL3260Contig1	sp|P58223|Y4837_ARATH	5e-13
CL3427Contig1	sp|Q0WNR6|ARID5_ARATH	7e-104
CL3467Contig1	sp|Q7Y223|MAN2_ARATH	3e-51
CL3574Contig1	sp|O64407|AMYB_VIGUN	0
CL3581Contig1	sp|Q55CU8|RSC5_DICDI	1e-21
CL3585Contig2	sp|Q9C8S9|RH48_ARATH	6e-127
CL3677Contig1	sp|Q8L9Y3|ARR14_ARATH	9e-13
CL3848Contig1	sp|Q9AV47|ARFV_ORYSJ	3e-107
CL3876Contig1	sp|Q94A05|B3GTA_ARATH	9e-150
CL3943Contig1	sp|Q66GQ2|Y5162_ARATH	5e-15
CL4008Contig1	sp|Q923G2|RPAB3_MOUSE	8e-32
CL4043Contig1	sp|Q9SIF5|GDL32_ARATH	3e-61
CL4152Contig1	sp|O59801|YJV3_SCHPO	2e-26
CL4157Contig1	sp|P32110|GSTX6_SOYBN	3e-42
CL4499Contig1	sp|O95239|KIF4A_HUMAN	6e-33
CL4535Contig1	sp|Q38773|CDC2B_ANTMA	4e-90
CL4775Contig1	sp|Q9D8V0|HM13_MOUSE	1e-63
CL4879Contig2	sp|P69834|ISPD_ARATH	1e-84
CL5095Contig1	sp|Q8L7G0|ARFA_ARATH	0
CL5194Contig3	sp|Q9M8U1|CML18_ARATH	5e-13
CL5323Contig1	sp|Q9FLQ7|FH20_ARATH	8e-68
CL5330Contig1	sp|Q43839|G6PDC_SOLTU	4e-34
CL5351Contig1	sp|Q42546|DPNP1_ARATH	1e-134
CL5468Contig1	sp|Q7XHL3|TYDC1_ORYSJ	1e-62
CL5669Contig1	sp|P83291|NCB5R_ARATH	3e-128
CL5721Contig1	sp|P32110|GSTX6_SOYBN	3e-55
CL5721Contig2	sp|P32869|PSAD_CUCSA	1e-90
CL5727Contig1	sp|Q5JPI9|MTL10_HUMAN	2e-33
CL5777Contig1	sp|O65874|MTF1_PEA	5e-110
CL5805Contig1	sp|Q02060|PSBS_SPIOL	7e-74
CL5870Contig1	sp|P93306|NDUS2_ARATH	5e-39
CL5893Contig1	sp|Q0WVD6|ANM3_ARATH	1e-85
CL6234Contig1	sp|Q9ZST4|GLNB_ARATH	4e-56
CL6359Contig1	sp|P70168|IMB1_MOUSE	4e-171
CL6457Contig1	sp|Q8DHV7|PRMC_THEEB	2e-16
CL6562Contig1	sp|O16810|ORC1_DROME	4e-10
CL6732Contig1	sp|O81488|ALFL4_ARATH	5e-44
CL6799Contig1	sp|B3H7G2|URM12_ARATH	2e-34
CL6920Contig2	sp|Q9LFN6|RH56_ARATH	2e-52
CL7145Contig2	sp|P40229|CSK2C_ARATH	4e-107
CL7164Contig1	sp|Q08466|CSK22_ARATH	8e-178
CL7186Contig1	sp|F4IQV7|SCY2_ARATH	3e-50
CL7203Contig1	sp|Q54BW6|TTC27_DICDI	2e-13
CL7296Contig1	sp|Q02909|CAPP1_SOYBN	1e-119
CL7646Contig1	sp|Q28BZ1|RBM8A_XENTR	2e-35
CL7793Contig1	sp|Q9ZNS1|RS7_AVIMR	4e-88
CL7867Contig1	sp|Q949Z1|PGLR4_ARATH	8e-29
CL7901Contig1	sp|Q9ZVC7|XYP11_ARATH	8e-16
CL7908Contig1	sp|Q84MC0|UGPI4_ARATH	1e-57
CL8148Contig1	sp|Q40313|CAMT_MEDSA	2e-50
CL8198Contig1	sp|Q42064|RL83_ARATH	3e-139
CL8376Contig1	sp|Q9SUJ1|SYP43_ARATH	1e-124
CL8543Contig1	sp|Q3SXM5|HSDL1_HUMAN	2e-36
CL8577Contig1	sp|P70168|IMB1_MOUSE	9e-132
CL8646Contig1	sp|Q7ZV00|OTU6B_DANRE	3e-27
CL8849Contig2	sp|Q02758|ATPD_PEA	6e-88
CL8959Contig1	sp|Q8W519|MMT1_MAIZE	4e-09
CL8983Contig1	sp|O07015|RSBQ_BACSU	7e-43
CL9054Contig1	sp|Q5UPH8|YR106_MIMIV	4e-06
CL9079Contig1	sp|Q9SWH4|SYP42_ARATH	7e-90
CL9279Contig2	sp|A9WT40|TAL_RENSM	8e-76
CL10130Contig1	sp|Q9FLF0|RS92_ARATH	7e-92
CL10694Contig1	sp|Q500W7|PIGM_ARATH	6e-72
CL10873Contig1	sp|Q8YNE3|IF3_NOSS1	1e-31
CL11635Contig1	sp|Q9JJ50|HGS_RAT	7e-10
CL11679Contig1	sp|O49453|Y4844_ARATH	3e-38
CL11703Contig1	sp|O22342|ADT1_GOSHI	7e-171
CL11861Contig1	sp|O42661|SMD1_SCHPO	6e-29
CL12036Contig1	sp|Q8L4M1|DWA1_ARATH	3e-68
CL12400Contig1	sp|Q39008|M3K1_ARATH	4e-21
CL12539Contig1	sp|Q6GPW4|TM205_XENLA	3e-24
CL12961Contig1	sp|Q84JM4|TPR3_ARATH	1e-09
CL13004Contig1	sp|Q5HZ60|MCES2_ARATH	4e-71
CL13129Contig1	sp|Q94AR4|CID2_ARATH	4e-15
CL13263Contig1	sp|O48538|RBOHF_ARATH	2e-13
CL13299Contig1	sp|Q9SGS4|CDSP_ARATH	7e-107
CL13307Contig1	sp|O23617|TPS5_ARATH	0
CL13804Contig1	sp|Q3S4A7|AHK5_ARATH	5e-33
CL14493Contig1	sp|O84849|PNP_CHLTR	5e-20
CL14947Contig1	sp|Q68F38|VAC14_XENLA	6e-31
CL15438Contig1	sp|Q9LIQ6|ING1_ARATH	2e-37
CL15506Contig1	sp|Q94B71|OBE3_ARATH	5e-20
CL15801Contig1	sp|Q9ZUU1|KADC1_ARATH	3e-79
CL17506Contig1	sp|Q0J709|UP12_ORYSJ	4e-08
CL17870Contig1	sp|Q9LXT3|MBF1B_ARATH	4e-62
CL18760Contig1	sp|P28583|CDPK_SOYBN	2e-22
CL19462Contig1	sp|P51568|AFC3_ARATH	4e-93
CL20159Contig1	sp|Q9SZ83|Y4967_ARATH	5e-89
CL20314Contig1	sp|Q8BUV8|GP107_MOUSE	8e-55
CL20342Contig1	sp|Q9FT81|TT8_ARATH	3e-82
CL20559Contig1	sp|P80470|PSBY_SPIOL	1e-23
CL20575Contig1	sp|P93043|VPS41_ARATH	4e-21
CL20925Contig1	sp|P27061|PPA1_SOLLC	1e-67
CL22396Contig1	sp|Q9Y5Z4|HEBP2_HUMAN	2e-19
CL22631Contig1	sp|Q8JHZ8|PALD_CHICK	2e-08
CL22976Contig1	sp|Q94AH6|CUL1_ARATH	9e-08
CL24203Contig1	sp|Q8VYX0|ILL6_ARATH	1e-26
CL24472Contig1	sp|Q7XJS0|ASHR1_ARATH	8e-06
CL24858Contig1	sp|Q06009|PP2A_MEDSA	0
CL4Contig13	sp|P54567|YQKD_BACSU	9e-11
CL4Contig16	sp|Q9LT08|PSDE_ARATH	2e-114
CL4Contig20	sp|Q1ACB3|HPT2_ARATH	9e-138
CL4Contig26	sp|Q96301|SPY_ARATH	1e-10
CL4Contig33	sp|O82663|DHSA1_ARATH	0
CL9Contig6	sp|O81361|RS8_PRUAR	1e-88
CL9Contig16	sp|P28012|CFI1_MEDSA	5e-83
CL9Contig20	sp|Q64M78|OML4_ORYSJ	8e-167
CL12Contig7	sp|Q55680|Y005_SYNY3	8e-76
CL12Contig11	sp|Q9M1K5|ZDH13_ARATH	9e-132
CL12Contig19	sp|Q8LJS2|HDT1_SOYBN	3e-35
CL19Contig6	sp|O22207|UBP5_ARATH	0
CL24Contig12	sp|P46668|ATHB6_ARATH	6e-69
CL24Contig13	sp|Q5ZM74|RN141_CHICK	6e-07
CL28Contig4	sp|P02398|RK12_SPIOL	3e-39
CL34Contig3	sp|Q9SAK5|APL_ARATH	1e-09
CL41Contig12	sp|Q8R344|CCD12_MOUSE	2e-10
CL41Contig14	sp|O34508|AEEP_BACSU	3e-46
CL45Contig8	sp|Q9SA52|Y1934_ARATH	6e-166
CL45Contig12	sp|O04937|DHEA_NICPL	8e-141
CL55Contig11	sp|B6IRQ7|RL4_RHOCS	2e-43
CL57Contig5	sp|P42158|KC1D_ARATH	2e-121
CL75Contig8	sp|Q9ZS34|CHLP_TOBAC	0
CL81Contig4	sp|P31006|KGUA_PIG	1e-46
CL85Contig7	sp|P62997|TRA2B_RAT	4e-10
CL98Contig10	sp|Q9M060|IF62_ARATH	2e-125
CL98Contig11	sp|Q84JR3|PP334_ARATH	6e-90
CL105Contig2	sp|P54454|YQEI_BACSU	2e-06
CL105Contig4	sp|Q86SZ2|TPC6B_HUMAN	3e-31
CL105Contig7	sp|Q1XDB4|YCF23_PORYE	7e-41
CL110Contig5	sp|Q04212|ARA2_YEAST	2e-29
CL110Contig6	sp|Q8GY60|P2C52_ARATH	1e-177
CL110Contig7	sp|Q9XEE9|ALG11_ARATH	0
CL118Contig2	sp|Q9LTF2|RS103_ARATH	1e-46
CL118Contig3	sp|O22898|LACS1_ARATH	0
CL122Contig4	sp|P29382|SEP1_ARATH	3e-92
CL122Contig5	sp|Q9LW57|PAP6_ARATH	1e-68
CL122Contig7	sp|Q86HG0|GMPPA_DICDI	2e-99
CL131Contig4	sp|P49204|RS42_ARATH	1e-126
CL131Contig7	sp|P74007|SPOT_SYNY3	5e-76
CL143Contig7	sp|P30924|GLGB_SOLTU	0
CL143Contig8	sp|Q9FLH0|NMCP_ARATH	1e-37
CL172Contig7	sp|A8XGH1|RPAB1_CAEBR	4e-58
CL189Contig4	sp|Q54G05|LRRX1_DICDI	6e-07
CL223Contig4	sp|Q9FZ06|ARK3_ARATH	0
CL241Contig3	sp|Q9SSE7|AROD2_ARATH	3e-08
CL249Contig3	sp|Q5F471|PP6R3_CHICK	9e-49
CL261Contig4	sp|Q00624|ASOL_BRANA	7e-167
CL267Contig3	sp|Q6EU10|MTA70_ORYSJ	0
CL276Contig4	sp|O32091|PNCA_BACSU	1e-07
CL282Contig4	sp|B2KI97|THOC2_RHIFE	2e-43
CL296Contig5	sp|P51110|DFRA_VITVI	2e-25
CL299Contig2	sp|Q3TQI7|CI078_MOUSE	2e-16
CL309Contig2	sp|Q43082|HEM3_PEA	1e-171
CL315Contig2	sp|B0S733|REN3A_DANRE	9e-20
CL315Contig3	sp|Q03516|RSN1_YEAST	7e-31
CL315Contig4	sp|Q9LM69|ATL80_ARATH	6e-10
CL324Contig3	sp|Q8K0V4|CNOT3_MOUSE	3e-39
CL329Contig3	sp|Q9C977|PP135_ARATH	6e-151
CL342Contig4	sp|O80362|RK10_TOBAC	8e-73
CL350Contig3	sp|O14053|YC47_SCHPO	3e-77
CL355Contig5	sp|Q5SWX8|ODR4_HUMAN	3e-16
CL372Contig3	sp|Q8S307|BZR1_ARATH	2e-49
CL389Contig3	sp|Q00583|HMDH3_HEVBR	7e-100
CL412Contig3	sp|Q8S8M9|ALFL6_ARATH	8e-50
CL413Contig4	sp|O81635|ATK4_ARATH	4e-63
CL432Contig3	sp|Q9FIJ7|KADC2_ARATH	6e-92
CL437Contig3	sp|Q38967|AAP2_ARATH	0
CL437Contig4	sp|P42620|YQJG_ECOLI	1e-78
CL440Contig4	sp|O82663|DHSA1_ARATH	2e-105
CL465Contig2	sp|Q84JP1|NFYA7_ARATH	1e-27
CL488Contig4	sp|Q9M8J9|BPM2_ARATH	1e-101
CL521Contig3	sp|Q9FFE0|RRAA2_ARATH	3e-78
CL521Contig4	sp|Q06445|CYTI_VIGUN	1e-36
CL540Contig2	sp|Q8IY37|DHX37_HUMAN	8e-21
CL549Contig1	sp|Q76C99|RF1_ORYSI	3e-46
CL580Contig2	sp|Q9FLG2|MRS22_ARATH	9e-145
CL587Contig1	sp|Q2HJF8|MIRO1_BOVIN	6e-98
CL610Contig1	sp|P37107|SR54C_ARATH	0
CL624Contig2	sp|Q09152|FPPS1_ARATH	1e-160
CL680Contig1	sp|Q7F8R0|C3H14_ORYSJ	2e-84
CL680Contig3	sp|Q03441|RMD1_YEAST	2e-07
CL693Contig1	sp|Q8S2T0|GRIP_ARATH	0
CL699Contig2	sp|Q9T0A0|LACS4_ARATH	0
CL736Contig1	sp|P36100|T2EA_YEAST	2e-09
CL742Contig3	sp|O82515|MTDH_MEDSA	7e-173
CL748Contig2	sp|Q6DEL2|CLPT1_DANRE	4e-122
CL752Contig2	sp|Q9LT67|BH113_ARATH	5e-38
CL836Contig1	sp|Q5TJF0|VPS52_CANFA	3e-121
CL841Contig2	sp|Q9SZD4|PRS4A_ARATH	0
CL912Contig2	sp|Q8T2I8|SEPA_DICDI	3e-43
CL955Contig1	sp|Q0J9X2|ROC2_ORYSJ	2e-35
CL970Contig1	sp|Q9SLI2|NEK1_ARATH	4e-132
CL1007Contig1	sp|Q9LF97|Y3295_ARATH	0
CL1019Contig2	sp|P32068|TRPE_ARATH	3e-74
CL1027Contig3	sp|P16059|PSBP_PEA	2e-127
CL1036Contig2	sp|Q02909|CAPP1_SOYBN	0
CL1074Contig2	sp|Q58DT8|WDR55_BOVIN	2e-52
CL1083Contig1	sp|Q9LRT1|Y3804_ARATH	9e-100
CL1090Contig1	sp|Q0PIT9|AIBP_PIG	5e-62
CL1103Contig2	sp|Q7TSX5|SMS1_RAT	2e-07
CL1123Contig2	sp|Q9SVZ6|RLA31_ARATH	6e-15
CL1158Contig3	sp|Q6NPP4|CMTA2_ARATH	4e-10
CL1178Contig1	sp|Q55909|Y305_SYNY3	2e-23
CL1265Contig1	sp|P84634|DCL4_ARATH	2e-61
CL1298Contig1	sp|Q54EV7|XPO1_DICDI	1e-06
CL1305Contig3	sp|P10978|POLX_TOBAC	8e-34
CL1310Contig1	sp|Q9UBL3|ASH2L_HUMAN	5e-29
CL1363Contig1	sp|P93039|NAT4_ARATH	0
CL1400Contig2	sp|Q9HD45|TM9S3_HUMAN	5e-150
CL1415Contig1	sp|Q8L7V3|PMTQ_ARATH	0
CL1437Contig3	sp|Q8RXC8|RBK2_ARATH	5e-48
CL1453Contig2	sp|Q9SAH7|WRK40_ARATH	1e-49
CL1462Contig2	sp|Q6P0I8|EXOS6_DANRE	8e-29
CL1478Contig2	sp|A7PZL3|PGLR_VITVI	1e-52
CL1479Contig2	sp|Q8IYT4|KATL2_HUMAN	5e-76
CL1497Contig4	sp|Q9MAV7|RL31_PANGI	3e-40
CL1584Contig2	sp|Q40353|MMK2_MEDSA	3e-74
CL1613Contig1	sp|Q9M8N2|RTL1_ARATH	4e-18
CL1613Contig3	sp|O80763|NRX1_ARATH	0
CL1639Contig2	sp|Q42563|APT2_ARATH	7e-76
CL1648Contig2	sp|Q9LUW0|LOX5_ARATH	0
CL1704Contig2	sp|Q9EQN5|SMBP2_RAT	1e-15
CL1739Contig2	sp|Q8LCY2|ISAM2_ARATH	9e-46
CL1833Contig1	sp|Q06445|CYTI_VIGUN	9e-20
CL1845Contig1	sp|Q55DE7|ATX2_DICDI	3e-25
CL1865Contig2	sp|Q9SAJ7|MTP9_ARATH	5e-139
CL1969Contig1	sp|P42745|UBC2_ARATH	5e-17
CL2012Contig1	sp|Q23892|GLUA_DICDI	2e-29
CL2064Contig3	sp|Q9LHJ8|SAP5_ARATH	5e-31
CL2149Contig1	sp|P41891|GAR2_SCHPO	4e-21
CL2158Contig2	sp|Q8RY73|DOM3Z_ARATH	5e-175
CL2248Contig1	sp|P55034|PSMD4_ARATH	2e-120
CL2269Contig1	sp|P46259|TBA1_PEA	0
CL2291Contig2	sp|Q9SXJ6|CLPP3_ARATH	3e-110
CL2351Contig2	sp|O65874|MTF1_PEA	2e-119
CL2397Contig2	sp|Q3A0B8|GLGA_PELCD	1e-16
CL2461Contig1	sp|Q6AWX6|SCAR1_ARATH	3e-54
CL2515Contig2	sp|Q9STT2|VPS29_ARATH	2e-92
CL2574Contig1	sp|Q9T0K7|HIBC6_ARATH	2e-122
CL2622Contig1	sp|Q6RVV4|TIC32_PEA	2e-112
CL2732Contig1	sp|P98170|XIAP_HUMAN	9e-09
CL2750Contig1	sp|Q6PEI7|PYRG1_DANRE	2e-163
CL2794Contig1	sp|Q09758|YA71_SCHPO	4e-68
CL2844Contig1	sp|Q5ZLL1|KC1E_CHICK	1e-129
CL2863Contig2	sp|Q96452|1433C_SOYBN	4e-121
CL2910Contig1	sp|O94432|YHKF_SCHPO	1e-28
CL2922Contig1	sp|O22176|WRK15_ARATH	1e-17
CL2937Contig1	sp|Q8W486|Y1491_ARATH	6e-22
CL2973Contig1	sp|Q1ZXI2|CB029_DICDI	2e-46
CL2982Contig1	sp|B9HBA8|ACCC1_POPTR	0
CL2989Contig1	sp|Q9ZQ99|U73C1_ARATH	6e-63
CL3279Contig2	sp|Q9USZ5|TRS20_SCHPO	1e-13
CL3388Contig1	sp|C0LGE0|Y1765_ARATH	1e-19
CL3456Contig1	sp|Q9SEK2|HXK1_TOBAC	0
CL3639Contig1	sp|O64827|SUVR5_ARATH	8e-40
CL3641Contig2	sp|Q3KRG3|TSR2_DANRE	5e-08
CL3782Contig1	sp|A8Z3F8|COPA_STAAT	2e-33
CL4020Contig1	sp|O80837|REMO_ARATH	1e-12
CL4324Contig1	sp|Q9M390|PTR1_ARATH	6e-140
CL4344Contig1	sp|O81916|YC22_ARATH	4e-158
CL4362Contig2	sp|Q8VXX9|BETL1_ARATH	2e-45
CL4370Contig1	sp|Q8RY67|WAKLO_ARATH	9e-25
CL4409Contig1	sp|O04354|CYB5_BOROF	5e-22
CL4538Contig1	sp|Q8LBK6|GRS15_ARATH	1e-54
CL4622Contig1	sp|O81833|SD11_ARATH	7e-79
CL4629Contig1	sp|Q9LHJ9|P2C38_ARATH	4e-123
CL4729Contig2	sp|O04012|AB19B_PRUPE	6e-50
CL4748Contig2	sp|Q5MAU8|PPA27_ARATH	5e-86
CL4855Contig1	sp|Q9LK88|NQR_ARATH	2e-66
CL4894Contig2	sp|Q8VWZ8|SMO22_ARATH	2e-132
CL4924Contig2	sp|Q6DJG6|BABA1_XENLA	5e-07
CL4977Contig1	sp|Q9ZQ34|Y2433_ARATH	7e-13
CL5030Contig2	sp|Q94G00|PIN1_MALDO	1e-50
CL5034Contig1	sp|Q8LDF9|HMGB7_ARATH	1e-37
CL5087Contig2	sp|Q8GYX0|MOB1_ARATH	2e-113
CL5132Contig1	sp|P46637|ARGI1_ARATH	3e-164
CL5186Contig1	sp|Q9SY55|ECA3_ARATH	9e-59
CL5490Contig1	sp|Q54Q31|PHB2_DICDI	1e-87
CL5608Contig1	sp|Q7XA86|ZDH11_ARATH	1e-103
CL5864Contig1	sp|Q9R0X4|ACOT9_MOUSE	9e-42
CL5935Contig1	sp|Q9SJ56|BLH1_ARATH	6e-56
CL6002Contig1	sp|O48651|ERG1_PANGI	0
CL6237Contig1	sp|Q1XDL3|YCF36_PORYE	5e-08
CL6305Contig1	sp|Q9MB46|VATE_CITUN	3e-99
CL6328Contig1	sp|Q569Z2|XPO7B_XENLA	3e-69
CL6500Contig1	sp|Q9SZR0|CHMO_ARATH	1e-43
CL6588Contig2	sp|Q9P7J5|YJNA_SCHPO	1e-28
CL6593Contig1	sp|P31165|RK15_PEA	5e-114
CL6743Contig1	sp|P53665|ACPM1_ARATH	3e-44
CL6850Contig1	sp|Q56X46|MSL2_ARATH	2e-110
CL6910Contig1	sp|O82197|VP321_ARATH	1e-07
CL6928Contig1	sp|Q9D3R9|TAF7L_MOUSE	1e-13
CL7024Contig1	sp|Q84KJ5|CRYD_ARATH	8e-147
CL7127Contig1	sp|P0C582|M2OM_NEUCR	3e-66
CL7166Contig1	sp|Q9SHI7|UBC34_ARATH	2e-98
CL7245Contig2	sp|O48722|HMOX2_ARATH	2e-53
CL7479Contig1	sp|P40215|NDH1_YEAST	7e-72
CL7673Contig1	sp|Q9SM60|PGMC_PEA	9e-18
CL7843Contig1	sp|P42814|RNS2_ARATH	2e-102
CL7958Contig1	sp|Q5R8T5|SYYC_PONAB	6e-29
CL8107Contig2	sp|Q9FNC9|TO222_ARATH	3e-22
CL8444Contig1	sp|Q8RY16|PEX6_ARATH	2e-105
CL8542Contig1	sp|Q9ZWA9|CRU2_ARATH	3e-20
CL8551Contig1	sp|Q0PHS9|DES_CAPAN	6e-140
CL8558Contig1	sp|Q8LFW6|SPL13_ARATH	2e-26
CL8673Contig1	sp|Q39108|GGR_ARATH	2e-110
CL8748Contig1	sp|P53997|SET_DROME	3e-42
CL8769Contig1	sp|B1WBB4|ENDUB_XENLA	1e-51
CL8822Contig1	sp|Q8RWE8|GGAP1_ARATH	2e-169
CL8869Contig1	sp|B0CAD2|RL7_ACAM1	9e-16
CL8947Contig1	sp|Q9FXI5|IQD32_ARATH	7e-32
CL9038Contig1	sp|Q659C4|LAR1B_HUMAN	5e-15
CL9057Contig1	sp|P38420|RPB2_ARATH	3e-127
CL9293Contig1	sp|Q1W2L8|GSH1_TOBAC	5e-16
CL9591Contig1	sp|Q9SD34|C3H44_ARATH	1e-69
CL9958Contig1	sp|Q9SD84|E13L3_ARATH	2e-31
CL10243Contig1	sp|Q8L796|PI5K2_ARATH	1e-96
CL10293Contig1	sp|Q9C514|RS71_ARATH	3e-80
CL10731Contig1	sp|Q9FKC0|R13A4_ARATH	2e-103
CL10749Contig1	sp|Q7T326|CISD2_DANRE	4e-16
CL10799Contig1	sp|Q81TT4|CLPB_BACAN	3e-06
CL11080Contig1	sp|Q43072|HIS7_PEA	3e-49
CL11465Contig1	sp|O04369|RAC1_LOTJA	5e-95
CL11839Contig1	sp|Q9LVQ0|PME31_ARATH	2e-27
CL12210Contig1	sp|O22781|SUVH2_ARATH	7e-89
CL12403Contig1	sp|Q39195|PST2_ARATH	5e-12
CL12647Contig1	sp|Q9CR80|FA32A_MOUSE	9e-09
CL13254Contig1	sp|Q84WU8|FTSH3_ARATH	6e-35
CL13484Contig1	sp|Q84K34|SIL10_ARATH	4e-50
CL13542Contig1	sp|P35614|ERF1Z_ARATH	0
CL13612Contig1	sp|P19892|RAA5E_ARATH	3e-95
CL13813Contig1	sp|Q766C3|NEP1_NEPGR	2e-32
CL13900Contig1	sp|Q9LPF6|PUP11_ARATH	2e-107
CL14559Contig1	sp|Q56XJ7|Y4276_ARATH	3e-19
CL14795Contig1	sp|Q9ZUN3|KEA4_ARATH	8e-08
CL15757Contig1	sp|Q93Y91|STP5_ARATH	4e-63
CL17754Contig1	sp|Q8VYX0|ILL6_ARATH	3e-21
CL17954Contig1	sp|Q55E45|MCFE_DICDI	7e-30
CL19902Contig1	sp|Q9C671|P4K2B_ARATH	4e-43
CL19968Contig1	sp|P50698|RST4_AVESA	3e-52
CL19990Contig1	sp|Q9S7N7|PSAG_ARATH	2e-54
CL20425Contig1	sp|P27484|GRP2_NICSY	5e-22
CL20471Contig1	sp|Q3E6P4|FB95_ARATH	4e-58
CL23248Contig1	sp|O81361|RS8_PRUAR	2e-92
CL23986Contig1	sp|Q9SUR9|SGT1A_ARATH	7e-11
CL24157Contig1	sp|Q0PGJ6|AKRC9_ARATH	5e-113
CL24314Contig1	sp|Q9LV91|DPE1_ARATH	2e-26
CL5Contig12	sp|Q0DWQ7|CCB12_ORYSJ	1e-20
CL5Contig15	sp|Q03200|LIRP1_ORYSJ	1e-19
CL5Contig22	sp|P53683|CDPK2_ORYSJ	0
CL5Contig29	sp|Q9M0M5|SCL13_ARATH	4e-170
CL7Contig18	sp|Q84RL7|PIP21_MAIZE	1e-48
CL7Contig21	sp|Q8S1X7|GT15_ORYSJ	5e-07
CL7Contig23	sp|Q8YUA3|RSGA1_NOSS1	4e-60
CL7Contig26	sp|Q9ST69|RR5_SPIOL	1e-81
CL7Contig29	sp|Q9SXU1|PSA7_CICAR	5e-120
CL7Contig35	sp|P35614|ERF1Z_ARATH	0
CL13Contig12	sp|Q8GWV5|PUB3_ARATH	6e-32
CL13Contig14	sp|O48556|IPYR_MAIZE	2e-42
CL13Contig23	sp|Q9SCY2|FKBP3_ARATH	4e-63
CL16Contig15	sp|Q93ZB2|KO1_ARATH	6e-123
CL20Contig1	sp|P47927|AP2_ARATH	2e-30
CL20Contig7	sp|Q18600|YTV2_CAEEL	3e-08
CL20Contig16	sp|P47927|AP2_ARATH	5e-08
CL25Contig10	sp|D9R4W7|HFLX_CLOSW	7e-60
CL25Contig12	sp|Q9SSV4|INO1_NICPA	0
CL25Contig15	sp|O04203|HSPR2_ARATH	7e-135
CL25Contig16	sp|Q9SU63|AL2B4_ARATH	0
CL25Contig17	sp|Q5XIE5|MARH3_RAT	8e-06
CL32Contig8	sp|Q84NP7|AMPD_ORYSJ	5e-66
CL32Contig11	sp|Q9SGZ5|BXL7_ARATH	0
CL38Contig5	sp|Q8W4J2|MPK16_ARATH	1e-78
CL38Contig10	sp|P27598|PHSL_IPOBA	9e-161
CL38Contig11	sp|Q0IU52|ASP1_ORYSJ	4e-07
CL38Contig12	sp|P53808|PPCT_MOUSE	3e-09
CL39Contig9	sp|O23372|ATXR3_ARATH	1e-124
CL39Contig15	sp|Q28CY2|EIF3G_XENTR	2e-49
CL44Contig6	sp|Q8LSN3|FYPP_PEA	7e-110
CL44Contig12	sp|Q40381|RNS7_NICAL	3e-20
CL60Contig4	sp|A7HYV8|DER_PARL1	4e-79
CL67Contig7	sp|Q9STY6|RS202_ARATH	8e-56
CL71Contig7	sp|P13443|DHGY_CUCSA	0
CL71Contig10	sp|B0JZE1|SPNS2_XENTR	2e-09
CL77Contig5	sp|Q8VHC8|MA2B1_CAVPO	2e-51
CL88Contig5	sp|Q9H553|ALG2_HUMAN	5e-68
CL88Contig8	sp|Q54Q92|LMD2A_DICDI	3e-38
CL90Contig8	sp|Q6DGG0|PPID_RAT	4e-47
CL90Contig11	sp|P93030|RMA2_ARATH	1e-17
CL107Contig2	sp|O22768|UNE12_ARATH	2e-84
CL107Contig3	sp|Q8R116|NOTUM_MOUSE	2e-21
CL107Contig5	sp|Q9SL02|RAD50_ARATH	2e-177
CL112Contig1	sp|P59326|YTHD1_MOUSE	3e-42
CL112Contig6	sp|O04630|SYTM_ARATH	2e-167
CL138Contig3	sp|Q9MAH1|TTL1_ARATH	3e-94
CL144Contig3	sp|Q9BU70|NAP1_HUMAN	2e-37
CL148Contig2	sp|Q65WT0|BD31B_ORYSJ	5e-80
CL148Contig7	sp|Q701R1|SIAT2_XENTR	7e-09
CL151Contig4	sp|Q499N3|WDR18_RAT	5e-21
CL166Contig4	sp|Q96JG6|CC132_HUMAN	2e-34
CL175Contig2	sp|Q9SFU0|SC24A_ARATH	0
CL175Contig4	sp|Q9SL29|CNG15_ARATH	1e-35
CL182Contig2	sp|Q9SB51|UBP16_ARATH	4e-102
CL195Contig2	sp|Q84WN0|Y4920_ARATH	1e-116
CL211Contig1	sp|P26861|RM06_MARPO	8e-32
CL218Contig5	sp|Q0WWW9|XYLL3_ARATH	8e-142
CL224Contig3	sp|P0AF48|YJBQ_ECOLI	2e-34
CL224Contig4	sp|Q5RDW0|FAHD1_PONAB	6e-30
CL224Contig5	sp|Q86I22|FAHD1_DICDI	3e-31
CL224Contig7	sp|O00167|EYA2_HUMAN	2e-14
CL229Contig5	sp|P28583|CDPK_SOYBN	2e-15
CL253Contig5	sp|Q9XF47|F16P2_MUSAC	5e-117
CL260Contig3	sp|Q8R2R6|MTG1_MOUSE	1e-33
CL275Contig1	sp|Q54FU9|MCFW_DICDI	1e-48
CL275Contig2	sp|Q0CNX5|TIF31_ASPTN	7e-09
CL275Contig3	sp|Q4FZT0|STML2_RAT	9e-90
CL279Contig4	sp|Q38859|RPB11_ARATH	2e-52
CL286Contig2	sp|Q9M5Q1|FUT1_PEA	0
CL318Contig1	sp|Q9LN22|PPR54_ARATH	0
CL318Contig3	sp|Q5Z8P0|P2C60_ORYSJ	6e-173
CL332Contig3	sp|Q9CA75|GT5_ARATH	0
CL332Contig5	sp|Q9XF97|RL4_PRUAR	2e-177
CL344Contig4	sp|P51281|YCF45_PORPU	2e-100
CL348Contig2	sp|Q9SS94|CD48C_ARATH	2e-123
CL351Contig4	sp|P93009|CUTA_ARATH	1e-10
CL356Contig4	sp|Q8H5X5|SCAM1_ORYSJ	1e-08
CL358Contig4	sp|Q6GP89|LSM12_XENLA	4e-12
CL362Contig2	sp|Q9M3A3|ABIL2_ARATH	1e-06
CL366Contig5	sp|Q05609|CTR1_ARATH	5e-43
CL376Contig1	sp|Q9ZRA2|HGD_ARATH	0
CL383Contig2	sp|C0LGI2|Y1677_ARATH	0
CL393Contig2	sp|Q9X0Y1|P1254_THEMA	2e-08
CL393Contig3	sp|Q9FX83|NDS8B_ARATH	9e-83
CL425Contig1	sp|P43282|METK3_SOLLC	0
CL441Contig5	sp|O80366|ARR9_ARATH	2e-24
CL469Contig3	sp|Q9FKT0|ARP8_ARATH	5e-170
CL479Contig3	sp|Q86H36|RPA1_DICDI	2e-82
CL483Contig1	sp|P29144|TPP2_HUMAN	1e-35
CL502Contig4	sp|Q9FJS2|HDG5_ARATH	2e-60
CL513Contig1	sp|Q9FFN4|BGAL6_ARATH	9e-81
CL513Contig3	sp|Q8GY55|TIF4B_ARATH	2e-16
CL513Contig4	sp|Q8GX69|BGA16_ARATH	1e-46
CL517Contig3	sp|Q8CPI3|FABG_STAES	6e-16
CL533Contig3	sp|Q9SFC6|GDIR_ARATH	5e-86
CL538Contig3	sp|Q8H1Q1|TL225_ARATH	4e-100
CL574Contig3	sp|B8B5U8|BAHL2_ORYSI	1e-124
CL595Contig1	sp|Q9S7G7|MB3R1_ARATH	4e-38
CL604Contig3	sp|Q9FFB3|VP241_ARATH	3e-76
CL613Contig1	sp|O64733|U87A2_ARATH	5e-40
CL613Contig2	sp|Q00624|ASOL_BRANA	2e-139
CL633Contig3	sp|O82390|ANTR1_ARATH	3e-25
CL644Contig3	sp|Q8W496|PTC52_ARATH	0
CL654Contig1	sp|Q9FUS9|GSTUI_ARATH	2e-17
CL688Contig2	sp|P30124|HEM2_PEA	1e-101
CL771Contig3	sp|P10708|CB12_SOLLC	2e-128
CL793Contig2	sp|Q07404|UREH_BACSB	3e-07
CL793Contig4	sp|Q9SYM5|RHM1_ARATH	4e-139
CL835Contig2	sp|Q9C5U1|AHK3_ARATH	0
CL915Contig3	sp|Q9ERA6|TFP11_MOUSE	3e-109
CL984Contig1	sp|Q9SW96|SYNC1_ARATH	0
CL998Contig2	sp|O80585|MTHR2_ARATH	0
CL1005Contig3	sp|Q54MI3|SUN2_DICDI	4e-34
CL1013Contig2	sp|Q84K00|NAC78_ARATH	9e-46
CL1025Contig3	sp|Q8S4W7|GAI1_VITVI	0
CL1033Contig2	sp|P62302|RS13_SOYBN	2e-79
CL1040Contig2	sp|Q94B74|NUDT2_ARATH	4e-80
CL1067Contig2	sp|O76094|SRP72_HUMAN	3e-66
CL1073Contig3	sp|A4QND5|NIP7_XENTR	2e-56
CL1078Contig2	sp|Q944A6|SNF4_ARATH	3e-78
CL1087Contig1	sp|A5JTQ3|XYL2_MEDSV	0
CL1151Contig3	sp|O22591|PSBQ_ONOVI	2e-65
CL1213Contig2	sp|Q94B77|FH5_ARATH	4e-161
CL1269Contig3	sp|Q8W486|Y1491_ARATH	2e-36
CL1276Contig2	sp|Q94AG2|SERK1_ARATH	8e-61
CL1386Contig1	sp|P54776|PRS6A_SOLLC	0
CL1450Contig2	sp|Q40784|AAPC_CENCI	1e-32
CL1489Contig1	sp|Q9M3H5|AHM1_ARATH	0
CL1504Contig3	sp|Q39017|DGK1_ARATH	3e-67
CL1529Contig2	sp|P20144|WUN1_SOLTU	7e-26
CL1644Contig1	sp|O65351|SUBL_ARATH	4e-146
CL1658Contig1	sp|P0C899|PP271_ARATH	4e-140
CL1667Contig2	sp|O48905|MDHC_MEDSA	6e-174
CL1667Contig3	sp|Q8W3Y4|METK_PHALU	0
CL1689Contig1	sp|A4FLF6|Y5696_SACEN	2e-73
CL1738Contig1	sp|O04376|2A5B_ARATH	0
CL1760Contig2	sp|P34091|RL6_MESCR	1e-91
CL1772Contig1	sp|Q9FX08|P2C12_ARATH	0
CL1777Contig1	sp|Q9M352|RL362_ARATH	4e-44
CL1806Contig2	sp|Q9P6Q3|BCS1_SCHPO	4e-24
CL1849Contig2	sp|Q05609|CTR1_ARATH	4e-129
CL1853Contig1	sp|Q9ZT91|EFTM_ARATH	0
CL2099Contig1	sp|Q8VXX5|SKS1_ARATH	0
CL2113Contig1	sp|P81748|MIFH_TRITR	2e-07
CL2138Contig3	sp|O22212|PRP4_ARATH	3e-145
CL2142Contig1	sp|Q9C944|H2AV3_ARATH	3e-51
CL2171Contig1	sp|Q9SRE4|UGAL2_ARATH	1e-59
CL2177Contig2	sp|A0LNQ8|WRBA_SYNFM	4e-26
CL2236Contig2	sp|Q40863|EMB8_PICGL	3e-30
CL2258Contig2	sp|P48620|FAD3C_SESIN	0
CL2287Contig1	sp|Q9FWR2|AVPX_ARATH	0
CL2317Contig1	sp|Q9SFU6|CALS9_ARATH	2e-79
CL2344Contig2	sp|O82480|RAC7_ARATH	3e-104
CL2367Contig1	sp|Q94AA9|XGD1_ARATH	1e-102
CL2376Contig2	sp|P25776|ORYA_ORYSJ	7e-110
CL2442Contig1	sp|Q641W2|MYG1_RAT	1e-24
CL2530Contig1	sp|Q8W486|Y1491_ARATH	5e-68
CL2608Contig1	sp|Q9SU08|AUXI1_ARATH	7e-50
CL2632Contig1	sp|Q949Y0|UBP6_ARATH	0
CL2639Contig2	sp|Q9FKZ1|DRL42_ARATH	6e-54
CL2679Contig1	sp|O65743|RL24_CICAR	9e-61
CL2682Contig1	sp|Q9T076|ENL2_ARATH	6e-16
CL2701Contig1	sp|Q43785|GLNA3_MEDSA	0
CL2803Contig1	sp|P41382|IF410_TOBAC	0
CL2901Contig1	sp|Q6NVM6|NOL10_XENTR	5e-43
CL2918Contig2	sp|Q9P2S5|WRP73_HUMAN	5e-110
CL2990Contig1	sp|Q9WTU0|PHF2_MOUSE	6e-12
CL3091Contig2	sp|Q7SGP2|PEX6_NEUCR	5e-07
CL3141Contig1	sp|O88480|CABIN_RAT	8e-08
CL3242Contig1	sp|Q6ZEZ5|NEK3_ORYSJ	3e-26
CL3396Contig2	sp|O80739|POT12_ARATH	3e-104
CL3443Contig1	sp|P93654|SYP22_ARATH	6e-78
CL3503Contig1	sp|P51137|MSK1_MEDSA	0
CL3670Contig2	sp|Q3E6T0|PT525_ARATH	2e-155
CL3715Contig2	sp|Q8GT20|BEBT_TOBAC	7e-98
CL3724Contig1	sp|Q5RDD2|PR38A_PONAB	6e-68
CL3760Contig1	sp|Q9SP32|DCL1_ARATH	4e-47
CL3788Contig1	sp|Q42593|APXT_ARATH	3e-142
CL3830Contig1	sp|Q941D3|PAP8_ARATH	2e-77
CL3851Contig1	sp|P42158|KC1D_ARATH	3e-147
CL3969Contig1	sp|Q5BU09|EAPP_MOUSE	1e-23
CL3984Contig1	sp|O82660|P2SAF_ARATH	4e-168
CL4075Contig1	sp|Q75LU8|CNBL3_ORYSJ	1e-114
CL4494Contig2	sp|P19595|UGPA_SOLTU	4e-84
CL4498Contig2	sp|Q8BL97|SRSF7_MOUSE	5e-12
CL4578Contig1	sp|C3K2V9|RS5_PSEFS	1e-25
CL4689Contig1	sp|Q110D7|RF1_TRIEI	2e-131
CL4703Contig1	sp|Q99L90|MCRS1_MOUSE	7e-07
CL4823Contig1	sp|Q9LTW0|ALIS1_ARATH	4e-42
CL4881Contig1	sp|Q9ZPR1|CD48B_ARATH	4e-54
CL4963Contig1	sp|Q9ZTZ7|KEA1_ARATH	4e-72
CL4993Contig1	sp|Q9XES5|DFRA_MALDO	2e-61
CL5129Contig1	sp|Q5E9D6|HDHD3_BOVIN	3e-15
CL5139Contig2	sp|O31607|TRHBO_BACSU	3e-12
CL5493Contig1	sp|Q9FIK7|THIC2_ARATH	6e-61
CL5948Contig1	sp|O67444|Y1464_AQUAE	2e-31
CL6000Contig1	sp|Q9LE22|CML27_ARATH	1e-43
CL6023Contig1	sp|Q8VYT3|Y4052_ARATH	3e-20
CL6055Contig1	sp|O65717|CNGC1_ARATH	0
CL6105Contig1	sp|Q8VYR9|KEA5_ARATH	0
CL6156Contig1	sp|O48850|VA725_ARATH	2e-90
CL6247Contig1	sp|Q9SJI7|PLA20_ARATH	2e-133
CL6326Contig1	sp|Q9SY55|ECA3_ARATH	4e-73
CL6365Contig1	sp|Q00594|ALKK_PSEOL	6e-49
CL6405Contig1	sp|Q1PFE1|AIL1_ARATH	9e-13
CL6479Contig2	sp|O22040|ANP1_ARATH	1e-23
CL6509Contig2	sp|Q9SV01|FBW4_ARATH	2e-58
CL6564Contig1	sp|Q54S31|PEX10_DICDI	3e-06
CL6569Contig1	sp|Q9SYK1|PPR11_ARATH	2e-55
CL6668Contig2	sp|Q9LS39|CCR4C_ARATH	9e-17
CL6757Contig1	sp|Q7ZXB8|PAB2B_XENLA	5e-12
CL6809Contig1	sp|O65351|SUBL_ARATH	1e-40
CL6878Contig1	sp|Q9M5W4|H1_EUPES	2e-07
CL6979Contig1	sp|Q40191|RB11A_LOTJA	1e-111
CL7404Contig1	sp|Q8VYZ3|PME53_ARATH	2e-166
CL7540Contig1	sp|A7SLC8|NAT9_NEMVE	3e-49
CL7551Contig1	sp|Q9LJD7|COP10_ARATH	6e-67
CL7693Contig1	sp|Q2EF88|YSL3_ARATH	3e-86
CL8070Contig1	sp|Q66GP4|PP379_ARATH	4e-39
CL8075Contig2	sp|Q9ZVH0|FEZ_ARATH	3e-43
CL8266Contig1	sp|Q8L7T3|UBC20_ARATH	6e-47
CL8287Contig1	sp|Q8MA03|ODPB_CHAGL	9e-132
CL8474Contig1	sp|O80341|EF102_ARATH	4e-42
CL8540Contig1	sp|Q8RYJ8|CML19_ORYSJ	6e-19
CL8563Contig1	sp|Q9C882|GTL1_ARATH	4e-51
CL8697Contig1	sp|Q9M069|E137_ARATH	2e-87
CL8717Contig1	sp|Q05212|DR102_ARATH	8e-111
CL8740Contig1	sp|Q8VEH3|ARL8A_MOUSE	1e-68
CL8767Contig1	sp|O82368|Y2988_ARATH	5e-07
CL9090Contig2	sp|Q9U3H8|TAPT1_CAEEL	4e-19
CL9232Contig1	sp|O35459|ECH1_MOUSE	1e-50
CL9352Contig1	sp|Q6J163|5NG4_PINTA	1e-22
CL9526Contig1	sp|P32361|IRE1_YEAST	2e-27
CL9533Contig1	sp|Q38909|XTH28_ARATH	1e-121
CL10972Contig1	sp|Q54EW1|GLYC2_DICDI	4e-79
CL11044Contig1	sp|Q39250|ADF1_ARATH	6e-39
CL11287Contig1	sp|Q72GF9|SYP_THET2	4e-56
CL11389Contig1	sp|P34788|RS18_ARATH	6e-71
CL11500Contig1	sp|B3QQ83|PHS_CHLP8	4e-18
CL11563Contig1	sp|Q9SDN0|DNJ20_ARATH	8e-31
CL11794Contig1	sp|Q9FGN3|FB290_ARATH	3e-22
CL12321Contig1	sp|O64780|Y1614_ARATH	8e-20
CL12468Contig1	sp|Q9SAH7|WRK40_ARATH	3e-15
CL12662Contig1	sp|Q8GY31|CDC25_ARATH	4e-52
CL13449Contig1	sp|P13254|MEGL_PSEPU	2e-44
CL13609Contig1	sp|Q9M126|NAC69_ARATH	1e-43
CL13866Contig1	sp|Q9P6Q3|BCS1_SCHPO	6e-28
CL14010Contig1	sp|Q9S7C9|ESCA_ARATH	7e-41
CL14013Contig1	sp|Q84L31|RD23C_ARATH	3e-18
CL14047Contig1	sp|Q940T9|COL4_ARATH	8e-89
CL14247Contig1	sp|Q5RC80|RBM39_PONAB	8e-68
CL14522Contig1	sp|Q7KVA1|XYLT_DROME	2e-08
CL15905Contig1	sp|Q9ZVJ2|AMERL_ARATH	9e-54
CL16019Contig1	sp|Q9LVK9|ALA7_ARATH	2e-10
CL17734Contig1	sp|Q39008|M3K1_ARATH	1e-31
CL18416Contig1	sp|Q8LE94|RING3_ARATH	3e-12
CL19962Contig1	sp|P48384|TRXM_PEA	8e-49
CL20199Contig1	sp|Q9C5D2|FBL4_ARATH	1e-37
CL20271Contig1	sp|Q9LDE4|ERF83_ARATH	2e-40
CL20326Contig1	sp|Q8L868|E1311_ARATH	1e-79
CL20455Contig1	sp|O22827|MOC2B_ARATH	2e-63
CL21468Contig1	sp|P70371|TERF1_MOUSE	1e-06
CL22201Contig1	sp|O81004|Y2287_ARATH	2e-46
CL22357Contig1	sp|Q949R4|DIOXL_ARATH	6e-101
CL6Contig19	sp|Q4V7Z0|GPN3_XENLA	6e-21
CL6Contig37	sp|Q9AT35|RL23A_DAUCA	2e-60
CL8Contig12	sp|P42731|PABP2_ARATH	0
CL8Contig27	sp|Q9ZU96|Y2168_ARATH	0
CL8Contig35	sp|Q4U2R1|HERC2_MOUSE	8e-46
CL14Contig20	sp|Q5SRX1|TM1L2_MOUSE	4e-19
CL27Contig10	sp|Q5U4I3|CCDB1_XENLA	2e-12
CL27Contig16	sp|P37225|MAON_SOLTU	3e-70
CL31Contig11	sp|Q9FX93|CXE4_ARATH	3e-55
CL31Contig16	sp|P82413|RK19_SPIOL	2e-20
CL35Contig6	sp|O60177|YG42_SCHPO	5e-62
CL35Contig10	sp|Q2QMH1|NEK2_ORYSJ	1e-48
CL48Contig5	sp|Q8RWB8|UPL6_ARATH	0
CL54Contig1	sp|Q54LN2|VP13D_DICDI	2e-08
CL54Contig4	sp|P35685|RL7A_ORYSJ	1e-116
CL54Contig5	sp|Q8RWS8|PP199_ARATH	0
CL54Contig8	sp|P42856|ZB14_MAIZE	1e-46
CL54Contig10	sp|Q54JC2|Y2881_DICDI	1e-41
CL58Contig11	sp|Q3E9A4|GLYT5_ARATH	6e-09
CL58Contig15	sp|Q9LMP7|GOS11_ARATH	1e-23
CL58Contig16	sp|Q9LMP7|GOS11_ARATH	1e-44
CL59Contig4	sp|Q6Z2G9|TLP5_ORYSJ	3e-91
CL65Contig4	sp|Q9LDA9|CAF2P_ARATH	0
CL65Contig5	sp|O24412|PSD7_ARATH	1e-156
CL65Contig7	sp|Q92373|RFA2_SCHPO	2e-06
CL65Contig8	sp|Q9FKC0|R13A4_ARATH	2e-103
CL70Contig7	sp|P42620|YQJG_ECOLI	8e-57
CL70Contig9	sp|Q32NW2|LENG8_XENLA	2e-57
CL80Contig3	sp|O82481|RAC10_ARATH	3e-104
CL83Contig13	sp|P50651|RIR2A_ARATH	2e-105
CL91Contig2	sp|Q8NBP0|TTC13_HUMAN	3e-45
CL91Contig5	sp|Q3MIF4|XYLB_RAT	3e-133
CL91Contig7	sp|O04249|STP7_ARATH	3e-55
CL108Contig8	sp|P48261|TRPG_CYAPA	7e-53
CL113Contig2	sp|Q54UJ0|PSD12_DICDI	2e-98
CL113Contig6	sp|Q8RXL8|Y1689_ARATH	8e-128
CL142Contig1	sp|Q40977|MDAR_PEA	0
CL147Contig2	sp|Q5R4J1|SYWC_PONAB	2e-137
CL154Contig5	sp|Q8GYD9|SDE3_ARATH	3e-70
CL157Contig3	sp|Q9FNC7|SUVR2_ARATH	8e-42
CL165Contig2	sp|Q9SIU2|NCBP1_ARATH	2e-105
CL165Contig6	sp|Q09893|YAI5_SCHPO	1e-15
CL181Contig3	sp|Q8IUF1|CBWD2_HUMAN	2e-56
CL181Contig6	sp|P34922|G3PC_PEA	3e-174
CL194Contig2	sp|Q93Y35|PSMD6_ARATH	5e-177
CL194Contig5	sp|O54922|EXOC7_RAT	4e-12
CL209Contig2	sp|Q9XIB4|Y1475_ARATH	2e-12
CL209Contig3	sp|O29445|SERA_ARCFU	5e-27
CL226Contig4	sp|P50163|TRN2_DATST	4e-20
CL231Contig3	sp|Q39017|DGK1_ARATH	0
CL248Contig2	sp|O81852|AKH2_ARATH	0
CL255Contig4	sp|Q9ZWJ9|ARR2_ARATH	1e-160
CL277Contig6	sp|Q9ZU38|RPIA_ARATH	4e-73
CL295Contig5	sp|Q84WV9|QPCT_ARATH	4e-93
CL322Contig2	sp|Q8VZI8|FTSHA_ARATH	0
CL330Contig1	sp|Q02440|MYO5A_CHICK	1e-08
CL330Contig3	sp|P20026|MYB1_HORVU	2e-36
CL363Contig3	sp|Q58E77|WD82B_XENLA	6e-55
CL365Contig4	sp|Q2V9B0|MY1R1_SOLTU	3e-17
CL370Contig2	sp|P27612|PLAP_MOUSE	3e-63
CL381Contig4	sp|P08799|MYS2_DICDI	6e-47
CL403Contig4	sp|Q9VQX4|PNCB_DROME	3e-177
CL464Contig4	sp|O60306|AQR_HUMAN	6e-108
CL489Contig2	sp|Q9T0D3|HFB2B_ARATH	7e-63
CL501Contig2	sp|Q56WD9|THIK2_ARATH	0
CL570Contig1	sp|Q60700|M3K12_MOUSE	5e-27
CL570Contig4	sp|Q8H1E4|RAP24_ARATH	5e-57
CL609Contig1	sp|O04057|ASPR_CUCPE	0
CL686Contig1	sp|O04379|AGO1_ARATH	0
CL715Contig1	sp|P80030|FABI_BRANA	5e-142
CL750Contig1	sp|Q84N64|ARC5_ARATH	2e-163
CL762Contig2	sp|Q9M291|SC24C_ARATH	0
CL774Contig3	sp|Q94KT8|COBRA_ARATH	0
CL806Contig1	sp|Q9MB58|F26_ARATH	2e-76
CL807Contig1	sp|P26969|GCSP_PEA	0
CL834Contig2	sp|Q8R1R3|STAR7_MOUSE	9e-10
CL853Contig3	sp|Q9ATM4|PIP27_MAIZE	6e-141
CL884Contig2	sp|Q9C8Z9|BH148_ARATH	2e-27
CL902Contig3	sp|Q8BY89|CTL2_MOUSE	4e-19
CL903Contig2	sp|Q93ZY7|NUD12_ARATH	3e-50
CL917Contig2	sp|Q94738|HSP97_STRFN	3e-114
CL925Contig1	sp|P06585|PSBA_PEA	0
CL951Contig1	sp|Q9ST43|PH1_ARATH	1e-51
CL968Contig1	sp|Q8R323|RFC3_MOUSE	9e-103
CL971Contig1	sp|Q9R1C7|PR40A_MOUSE	5e-46
CL977Contig1	sp|Q84MB3|ACCH1_ARATH	1e-93
CL1030Contig2	sp|Q10MJ1|CGEP_ORYSJ	0
CL1055Contig3	sp|Q9ASV6|RR20_ARATH	1e-42
CL1121Contig2	sp|Q9XIC7|SERK2_ARATH	7e-33
CL1140Contig4	sp|Q9WUU9|MCM3A_MOUSE	4e-16
CL1179Contig2	sp|Q10411|SPO15_SCHPO	7e-06
CL1179Contig3	sp|Q7XSQ9|PIP12_ORYSJ	3e-119
CL1244Contig1	sp|Q7X659|VP35A_ARATH	0
CL1259Contig2	sp|Q2TBW5|ZNHI2_BOVIN	2e-07
CL1277Contig2	sp|O94260|G3BP_SCHPO	8e-15
CL1309Contig1	sp|A4IF69|NHLC2_BOVIN	2e-125
CL1325Contig2	sp|Q94502|GANAB_DICDI	0
CL1341Contig1	sp|O04421|SRP14_ARATH	7e-37
CL1361Contig1	sp|P38811|TRA1_YEAST	2e-56
CL1511Contig1	sp|Q9ZWA6|MGP_ARATH	6e-80
CL1538Contig1	sp|Q4R4T0|RPN1_MACFA	3e-77
CL1583Contig2	sp|O64948|LONP2_ARATH	4e-90
CL1647Contig1	sp|Q9SWG3|FAR1_ARATH	4e-82
CL1663Contig3	sp|Q9SV15|WRK11_ARATH	9e-68
CL1693Contig1	sp|Q93ZH0|LYM1_ARATH	1e-153
CL1718Contig1	sp|Q93W93|FBK22_ARATH	6e-132
CL1831Contig3	sp|Q8LDP4|CP19D_ARATH	6e-62
CL1933Contig2	sp|Q9FYP9|IMA2_ORYSJ	1e-65
CL1963Contig1	sp|P0C7P8|Y1615_ARATH	2e-34
CL1971Contig1	sp|Q93YF5|SUVH1_TOBAC	4e-175
CL2034Contig1	sp|P34106|ALA2_PANMI	0
CL2039Contig1	sp|Q9NX74|DUS2L_HUMAN	1e-67
CL2077Contig1	sp|Q6S001|KIF11_DICDI	3e-30
CL2302Contig2	sp|Q9LX20|ASPL1_ARATH	1e-121
CL2337Contig2	sp|Q9ZVM9|Y1461_ARATH	1e-123
CL2492Contig1	sp|Q9LV33|BGL44_ARATH	0
CL2507Contig1	sp|Q8GUM4|Y3739_ARATH	7e-38
CL2528Contig1	sp|Q9SJ12|ATP7_ARATH	2e-82
CL2545Contig1	sp|P10978|POLX_TOBAC	2e-40
CL2620Contig1	sp|Q6PAM1|TXLNA_MOUSE	3e-36
CL2626Contig1	sp|Q84K00|NAC78_ARATH	3e-06
CL2661Contig1	sp|Q9LDD4|ARID2_ARATH	5e-06
CL2706Contig2	sp|P84516|PER1_SORBI	3e-33
CL2735Contig1	sp|O34524|YOCS_BACSU	7e-13
CL2743Contig2	sp|P55195|PUR6_VIGAC	4e-49
CL2747Contig1	sp|P50143|TCPG_XENLA	0
CL2765Contig2	sp|P51139|MSK3_MEDSA	0
CL2882Contig1	sp|Q8GY23|UPL1_ARATH	1e-34
CL2900Contig1	sp|Q9C6M2|LHTL6_ARATH	3e-25
CL2997Contig1	sp|Q551H4|FRAY2_DICDI	4e-08
CL3024Contig1	sp|Q2MHE4|HT1_ARATH	2e-55
CL3160Contig1	sp|Q9SSR6|PPR78_ARATH	9e-88
CL3280Contig1	sp|Q6YPG5|NOS_ORYSJ	2e-131
CL3352Contig1	sp|Q9MA55|ACBP4_ARATH	9e-87
CL3416Contig1	sp|P34091|RL6_MESCR	6e-43
CL3479Contig2	sp|Q9FGR7|PP426_ARATH	2e-127
CL3511Contig1	sp|Q9SD12|P2C46_ARATH	1e-172
CL3537Contig1	sp|Q52T38|ZDH22_ARATH	3e-68
CL3537Contig2	sp|Q52T38|ZDH22_ARATH	2e-13
CL3720Contig1	sp|P85200|PRS6B_HELAN	2e-116
CL3825Contig1	sp|Q7FRS8|CNBLA_ARATH	4e-86
CL3843Contig1	sp|P60027|TF2H4_PANTR	2e-61
CL4193Contig1	sp|Q28G05|SYF2_XENTR	2e-20
CL4348Contig1	sp|Q5ZHX9|DPH1_CHICK	9e-86
CL4386Contig1	sp|P09911|FER1_PEA	4e-49
CL4392Contig1	sp|Q9Y7K5|YGI3_SCHPO	5e-32
CL4423Contig1	sp|Q9SK66|NDUA9_ARATH	1e-161
CL4443Contig2	sp|O48782|HMOX1_ARATH	2e-108
CL4488Contig1	sp|P19813|TREA_RABIT	1e-77
CL4495Contig1	sp|P52855|RLA1_MAIZE	1e-18
CL4716Contig1	sp|O27555|ARSA_METTH	1e-50
CL4790Contig1	sp|Q5BK48|TTC5_RAT	7e-47
CL5086Contig1	sp|Q07123|AMO2_ARTS1	5e-91
CL5240Contig1	sp|Q9FJV0|M2K6_ARATH	2e-104
CL5336Contig2	sp|P31839|NU1M_OENBE	1e-18
CL5620Contig1	sp|Q8W4H1|GAT26_ARATH	1e-69
CL5796Contig1	sp|Q54P70|Y4757_DICDI	1e-20
CL5813Contig1	sp|Q8H7U8|LOGL3_ORYSJ	5e-06
CL5861Contig1	sp|Q39211|RPB3A_ARATH	3e-150
CL5867Contig1	sp|Q9SJ44|UEV1C_ARATH	2e-18
CL6012Contig1	sp|Q94JX9|NACA2_ARATH	3e-39
CL6185Contig1	sp|Q9SQI3|FATB_GOSHI	1e-55
CL6216Contig1	sp|Q9M0E0|R15A5_ARATH	1e-57
CL6325Contig1	sp|Q9MAT6|HMG15_ARATH	1e-34
CL6410Contig2	sp|Q9FLF4|PUB27_ARATH	1e-102
CL6592Contig2	sp|O82628|VAGT1_ARATH	3e-22
CL6611Contig1	sp|Q9SA05|POT10_ARATH	1e-39
CL6869Contig1	sp|P82869|CYP37_ARATH	5e-117
CL7034Contig1	sp|A1A4Q2|PRXD1_BOVIN	9e-24
CL7115Contig2	sp|Q9BBT5|RR4_LOTJA	8e-96
CL7202Contig1	sp|Q9SP02|CP20A_ARATH	4e-97
CL7309Contig2	sp|Q9LW83|CE101_ARATH	1e-30
CL7524Contig1	sp|Q9CAG3|LOX6_ARATH	0
CL8322Contig2	sp|Q6NPN9|DWA2_ARATH	5e-86
CL8402Contig1	sp|Q8BG58|P4HTM_MOUSE	1e-12
CL8559Contig1	sp|O04536|GATL9_ARATH	5e-149
CL8605Contig1	sp|P0C1J6|FKBP4_RHIOR	2e-10
CL8608Contig2	sp|Q96H78|S2544_HUMAN	8e-24
CL8694Contig1	sp|Q9CPW7|ZMAT2_MOUSE	4e-33
CL8710Contig1	sp|Q68EY7|C124A_XENLA	7e-17
CL8722Contig1	sp|Q39732|GCSH_FLAAN	6e-66
CL8761Contig1	sp|Q6P8D9|UBC12_XENTR	3e-57
CL8834Contig1	sp|O50061|RK4_ARATH	6e-74
CL8850Contig1	sp|Q38970|ACC1_ARATH	4e-142
CL8897Contig1	sp|Q42539|PIMT_ARATH	5e-97
CL9020Contig1	sp|Q84W04|CNIH4_ARATH	1e-51
CL9138Contig1	sp|Q9M5L0|RL35_EUPES	1e-52
CL9268Contig1	sp|Q9LTI3|MPU1_ARATH	1e-88
CL9393Contig1	sp|Q9SP02|CP20A_ARATH	5e-71
CL9760Contig1	sp|Q9ZSA2|CDPKL_ARATH	7e-14
CL9847Contig1	sp|A3DF24|DNAJ_CLOTH	9e-09
CL10253Contig1	sp|P46015|Y1601_NOSS1	3e-18
CL10487Contig1	sp|P46301|RS25_SOLLC	1e-29
CL10627Contig1	sp|Q41651|CYPB_VICFA	1e-78
CL10713Contig1	sp|Q9SKT3|SCAM1_ARATH	4e-109
CL10720Contig1	sp|Q8H0W1|PLSP1_ARATH	6e-40
CL10784Contig1	sp|Q94C12|NDBAB_ARATH	2e-47
CL10973Contig1	sp|O65751|RSSA_CICAR	2e-21
CL11028Contig1	sp|Q9H4I3|TRABD_HUMAN	5e-13
CL12369Contig1	sp|O23049|RK6_ARATH	2e-89
CL12942Contig1	sp|Q68F38|VAC14_XENLA	2e-08
CL12966Contig1	sp|P0CG89|H4_SOYBN	1e-39
CL13229Contig1	sp|Q5ZI57|TPPC3_CHICK	2e-53
CL13238Contig1	sp|B1LLJ9|RHMA_ECOSM	7e-34
CL13284Contig1	sp|P32980|ATPD_TOBAC	1e-11
CL13326Contig1	sp|Q9S7C9|ESCA_ARATH	1e-11
CL13436Contig1	sp|Q5PPV4|CHAC2_XENLA	1e-27
CL13526Contig1	sp|O04235|SSRP1_VICFA	2e-17
CL13531Contig1	sp|O23693|MLO4_ARATH	1e-13
CL13573Contig1	sp|Q9FDW1|MYB44_ARATH	1e-45
CL14480Contig1	sp|Q9LS01|AOC3_ARATH	2e-59
CL15207Contig1	sp|Q42551|SCE1_ARATH	3e-76
CL15799Contig1	sp|Q8VYN2|VAP42_ARATH	1e-84
CL15974Contig1	sp|Q0WKV3|PPR36_ARATH	9e-58
CL19824Contig1	sp|Q07473|CB4A_ARATH	7e-140
CL20156Contig1	sp|P29675|SF3_HELAN	1e-23
CL20434Contig1	sp|O80337|EF100_ARATH	3e-60
CL20498Contig1	sp|P35016|ENPL_CATRO	1e-09
CL22228Contig1	sp|Q8L707|IRX14_ARATH	7e-18
HA3G4BC01DVVWM	sp|Q1ECE0|VAP41_ARATH	4e-07
HA3G4BC02FFN2G	sp|Q9C8G9|AB1C_ARATH	6e-25
HA3G4BC02FXQ12	sp|Q42093|AB2C_ARATH	2e-29
HA3G4BC02JE9RB	sp|Q8L7E5|WIT1_ARATH	6e-06
contig00729	sp|Q8GVE8|CAPP4_ARATH	2e-48
contig01045	sp|P28186|RAE1C_ARATH	1e-77
contig01061	sp|Q40392|TMVRN_NICGU	1e-31
contig01167	sp|Q8W035|FPGS3_ARATH	4e-34
contig01281	sp|Q9T012|HMG13_ARATH	9e-37
contig01335	sp|Q2N2K0|PHYK3_SOYBN	9e-100
contig01737	sp|O48920|ARF_VIGUN	7e-20
contig01796	sp|Q9FLP0|MA651_ARATH	1e-44
contig01906	sp|P73627|Y1770_SYNY3	3e-71
contig01920	sp|Q7Y214|GTE7_ARATH	4e-78
contig01973	sp|O35980|NTHL1_MOUSE	5e-10
contig01981	sp|Q5M757|ZDH15_ARATH	3e-10
contig02059	sp|O64937|EF1A_ORYSJ	3e-54
contig02214	sp|O48686|SNL3_ARATH	7e-31
contig02216	sp|O04539|SNL4_ARATH	3e-48
contig02293	sp|Q99LH1|NOG2_MOUSE	2e-51
contig02409	sp|Q0WU02|MTP10_ARATH	9e-58
contig02411	sp|Q0WU02|MTP10_ARATH	4e-87
contig02453	sp|P34913|HYES_HUMAN	8e-06
contig02468	sp|P29610|CY12_SOLTU	3e-112
contig02554	sp|Q54MZ4|MCFB_DICDI	2e-28
contig02810	sp|Q8GZB6|SUVH4_ARATH	2e-70
contig02886	sp|Q9ZRI8|FDH_HORVU	2e-92
contig03047	sp|Q42533|BCCP1_ARATH	4e-12
contig03170	sp|O04940|CDS1_SOLTU	1e-98
contig03189	sp|Q7NPM5|RPIA_GLOVI	3e-09
contig03190	sp|Q111U2|RPIA_TRIEI	6e-09
contig03208	sp|Q9LPC4|PPR1_ARATH	3e-86
contig03248	sp|Q9Y7K5|YGI3_SCHPO	5e-21
contig03655	sp|Q9ZQ34|Y2433_ARATH	8e-34
contig04236	sp|Q67YI9|EPN2_ARATH	3e-08
contig04275	sp|Q9UPN7|PP6R1_HUMAN	5e-23
contig04293	sp|Q9SL03|CALS2_ARATH	0
contig04301	sp|Q76E23|IF4G1_ARATH	5e-143
contig04304	sp|Q9C671|P4K2B_ARATH	0
contig04454	sp|Q6ZQ58|LARP1_MOUSE	9e-33
contig04621	sp|P93836|HPPD_ARATH	2e-12
contig04694	sp|Q9SKX5|PAO2_ARATH	1e-40
contig04788	sp|O82627|SSG1_ANTMA	1e-60
contig05159	sp|P40691|A115_TOBAC	5e-72
contig05161	sp|P49249|IN22_MAIZE	1e-59
contig05384	sp|O04492|DRB1_ARATH	1e-59
contig05444	sp|Q6PH85|DCNL2_HUMAN	3e-51
contig05451	sp|Q2QM47|BSL2_ORYSJ	6e-38
contig05480	sp|P0CB26|Y1089_ARATH	4e-19
contig05673	sp|Q6NKW9|E138_ARATH	2e-31
contig05804	sp|Q9M2P4|SINA2_ARATH	9e-45
contig05858	sp|Q502K2|SAMH1_DANRE	2e-28
contig05922	sp|Q8GW72|FUCO1_ARATH	9e-74
contig06147	sp|P27450|CX32_ARATH	3e-82
contig06384	sp|Q8NE86|MCU_HUMAN	8e-13
contig06401	sp|O22769|NDUV2_ARATH	2e-40
contig06414	sp|Q9LYV6|GEML5_ARATH	7e-62
contig06425	sp|Q6NQK2|NAC8_ARATH	3e-17
contig06426	sp|Q6NQK2|NAC8_ARATH	3e-29
contig06456	sp|Q54Y55|SHKC_DICDI	3e-13
contig06519	sp|P49245|FABH2_CUPWR	1e-31
contig06609	sp|P04353|CALM_SPIOL	2e-65
contig06669	sp|Q5RDW9|CSTF3_PONAB	8e-31
contig06702	sp|Q56WF8|SCP48_ARATH	1e-53
contig06763	sp|O22424|RS4_MAIZE	5e-77
contig06773	sp|Q93ZC9|GLAK1_ARATH	2e-98
contig06788	sp|Q94F00|IMPL1_ARATH	5e-42
contig06789	sp|Q94F00|IMPL1_ARATH	1e-85
contig06801	sp|Q9LII9|GDL54_ARATH	9e-15
contig06882	sp|Q0P5H2|TDIF2_BOVIN	1e-16
contig06957	sp|P22196|PER2_ARAHY	3e-76
contig06963	sp|P28829|BYR2_SCHPO	1e-21
contig07047	sp|Q9SSL9|PEPR1_ARATH	2e-34
contig07262	sp|Q9M3C3|R23A2_ARATH	1e-58
contig07445	sp|Q9ZVI7|GAUT7_ARATH	2e-39
contig07496	sp|P52577|IFRH_ARATH	2e-48
contig07502	sp|P85801|TRXH_POPJC	1e-09
contig08721	sp|Q9SZ11|GLPQ2_ARATH	0
contig08952	sp|Q41144|STC_RICCO	6e-51
contig08962	sp|A1XQR9|RUXE_PIG	3e-29
contig08984	sp|Q05370|YAT4_SYNP1	4e-11
contig09017	sp|Q8VY01|SCP46_ARATH	4e-12
contig09031	sp|Q6WKZ8|UBR2_MOUSE	3e-28
contig09079	sp|Q54JE4|ODO1_DICDI	0
contig09084	sp|O65570|VILI4_ARATH	0
contig09111	sp|Q8YQL2|CARB_NOSS1	0
contig09151	sp|P00693|AMY1_HORVU	2e-110
contig09232	sp|Q9ULD4|BRPF3_HUMAN	2e-17
contig09428	sp|Q9FJ70|FIMB3_ARATH	0
contig09467	sp|Q6R2K3|SRF3_ARATH	1e-150
contig09477	sp|B9SQR9|GATB_RICCO	0
contig09511	sp|Q9FZD1|PPR58_ARATH	0
contig09607	sp|Q0WUU6|PLT4_ARATH	0
contig09649	sp|B2J5F1|G6PI_NOSP7	0
contig09713	sp|Q5ZJK8|TCPH_CHICK	0
contig09723	sp|Q9SG80|ASD1_ARATH	0
contig09739	sp|Q93ZX7|GAUT4_ARATH	0
contig09746	sp|P37225|MAON_SOLTU	0
contig09787	sp|Q9C522|ACLB1_ARATH	0
contig09820	sp|O23463|CMTA5_ARATH	0
contig09882	sp|Q54MJ7|ALAM_DICDI	6e-138
contig10066	sp|Q3MHL7|TCPZ_BOVIN	0
contig10083	sp|Q93Y22|COPD_ARATH	0
contig10101	sp|P56820|EIF3D_ARATH	0
contig10126	sp|Q9RAE4|GLND_RHILV	2e-09
contig10181	sp|Q8RXK6|RH8_ARATH	0
contig10210	sp|Q9H841|NPAL2_HUMAN	2e-12
contig10226	sp|P49298|CISY_CITMA	0
contig10240	sp|Q86HG9|Y9871_DICDI	2e-37
contig10290	sp|Q9LFR1|PTR50_ARATH	2e-166
contig10324	sp|P04635|LIP_STAHY	3e-27
contig10340	sp|Q9FLQ4|ODO2A_ARATH	1e-136
contig10372	sp|Q9LMX4|PPA1_ARATH	0
contig10396	sp|Q42961|PGKH_TOBAC	0
contig10399	sp|Q84VX0|RFS1_ARATH	0
contig10411	sp|P08281|GLNA2_PEA	0
contig10435	sp|P93111|HEM11_CUCSA	0
contig10445	sp|O74462|TAF6_SCHPO	3e-73
contig10454	sp|Q8RWW0|ALE2_ARATH	7e-99
contig10625	sp|Q9S7C9|ESCA_ARATH	3e-09
contig10645	sp|Q55CD9|NDH_DICDI	1e-79
contig10648	sp|Q42919|G6PD_MEDSA	0
contig10687	sp|Q04869|YM94_YEAST	1e-16
contig10738	sp|Q9SZJ5|GLYM_ARATH	3e-150
contig10746	sp|Q15042|RB3GP_HUMAN	2e-39
contig10834	sp|B2IT89|TIG_NOSP7	3e-36
contig10903	sp|Q7X9A0|RCA1_LARTR	0
contig10953	sp|Q9C7U5|E132_ARATH	0
contig11005	sp|Q8RWU6|NHX6_ARATH	1e-132
contig11027	sp|Q9LTB2|MMT1_ARATH	0
contig11032	sp|Q5VNM3|RH2_ORYSJ	0
contig11045	sp|P93162|CHLI_SOYBN	0
contig11092	sp|Q62209|SYCP1_MOUSE	4e-09
contig11119	sp|A4ULF8|METK_MEDFA	0
contig11130	sp|P43291|SRK2A_ARATH	8e-165
contig11148	sp|Q9ZVM9|Y1461_ARATH	5e-164
contig11163	sp|Q42671|G3PC_CRAPL	5e-135
contig11213	sp|Q9SGY2|ACLA1_ARATH	0
contig11405	sp|Q9ZW07|PUM1_ARATH	2e-178
[truncated: 400 more rows]

## Sheet: cluster K1 sequences
>CL1Contig31
ATATAATTGCAATTCCACCTGGAATTCCTTACTGGAGCTATAACAACGGTGATGAACCTG
TTGTTGCCATCACTCTTCTTGACACTTCCAATTTTGCAAACCAGCTTGATTCAACCCCCA
GAGTATTCTACCTTGGAGGGAATCCAGAGGTTGAGTTCCCAGAGACTCAACAACAACAAC
AACAACAAAGAGACACAGTTTGCCTTTCCCTNGGTGGACGTAAGGGAGGGAAAACCAACA
AGAGGAGACAAATAGAAGGTAACAGCGTCTTGAGTGGCTTTAGCTCTGTAGTTTTTAGCA
CAGGCGCTCAACACCGACGAGGATACTG
>CL1Contig38
CGCATGTTGTTTGCTGCATCACCGAATATTATTGCTCCGTTTGATTTAGGGTAACGAGAT
AGGCACGTTGTGAATTGGTGTTTTAGTCCAAAGTGTGAAGAGAGTTGATTTGGTAGTAGA
AATAGGTGAATGGGCCAGCCCAGCAACTCCTGAACGTTGTTGGTTAACGTTTTGGACCAA
AAGGAAGGTGCACAAGAGAAGAGGAATTGAGGGACGGTAACCATTGGGCCGAGTTTAGGC
CCACGGGTGG
>CL1Contig42
CTCCAGTAAGGAATTCCAGGTGGAATTCCAATTATATCACCTTTAGAGAATCGCCGAATC
TTCTGGTGATTGTCGAAATGTTGTCGTTGCTCTTCAAAAGTCGTTGGACAACCAGGAATT
GAAAGTCCTAAAACACCCTTTCCTTCTCACCCTCTCCTCAGTTGATTTTCATCGTCCAAG
GAAAGGGTGTTTTAGGACAACCAGGAATTGAAAGTCC
>CL1Contig85
GAACTACAAGTGATGGCTACCACAACCAAAACACGATTTCCACTTTTGTTATTGCTTGGA
ATTATATTCCTAGCCTCAGTTTGTGTCTCTTATGGCATTGTCCAATATGAACAGGGGAAC
CCCTGTCTTAAGAAGTGCATGCAGCGATACAACAAAGTGAATGAAGCATTTAAACGCCGT
GAGGAGGAAGAATATGAAGAACGTTCAGAACATAGTGTACCTGGACAAAGAGAACGAGGT
CGCCAAGAGGGTGAGAAGGAGGAAGAGCATCGGGAACAACGGAGATCTCGACGTGAAAGT
GAAAGGGAAAGGGAAGAAGATGAGCAAAAACAGCGTCAATCCTCACCATGAAAGAGAGGA
AGAGGAGGACGAAGAGTTTAGAGAACGGCGTCATCGTGGAGATACAGAAGAGACGAGGTT
CAGGCGAAGAAAGGAGAGGAGGCAAGAGCAACAAGAAAAAAAGAGTGAGAGTAAAGAAGA
TGAAGAAGAAAGTTCTTCAGAGTCACAAGGACGGAGGAACCCCTTTTTCTTTAGGTCTAA
CAAATTCCAAACTATATTCGAGAACCAACACGGTCACATTCGTCTTCTTCAAAATTTCGA
CAAACGTTCTAACTTATTTCAAAATCTTCAAAACTACCGCTTTTTGGAGTATAAGGCCAG
GACCTNACACACTTCTACTCCCCCAANACATAGA
>CL1Contig134
GGGATGTGGTGTGTGTGTATTGATTGTTTGTTTTCTTCTTCATCTTCATCTTGTCTGCTG
TGGCGGCGTGGCCGTCTCTTTTCATCTTCATCTTCATCTTGTCTGCTGTGGCGGCGTGGC
CGTCTCTTTTCATCTTCATCTTCATCTTGTCTGCTGTGGCGGTGTGGCTGTCTCTTTTCA
TCTTCGTCTTCGTCTTCATCTTCTTCTTGTCTGCTTTTTTATTCTCTTGTTCATTCTCAT
TTCTTAATCCCACAAGTTCAACCTCTCCTTTTCCTTCATTAACAACTAGTATCACTGTGG
CTCTTGAATTGAAGTGTGGTAGCAAAAGTGATCCCTCCTTGATCTCCACAGAGTTGACAA
ATATATCTAAGTCTTTGAGTTGAGGATTTTTCTCTGGGGTGATCTCAAAGAAGTTTCCAA
ACCTGTTGGAATAGATAGGGCTGCGGCTTCTCAAGTTGAATGGCTCAGACTCAGAAGATA
CACTTTTTTTACAGTTAGATTTGGACATTTTTGCTTAGTTCTTCAATTTGTTCCCTTGAT
ATTTTTACTATCACATCTGTTTCCTGGCTCTGCTGCCTACCC
>CL1Contig141
CACGCGCTCGTGAAGAGCAAGAAGCAAAGAGAAAGTGAAGATAGATAGGAGTTTGCTTCT
TCCCTTCGTCCCTCTTGTTGTTGATATTGTAGAAACTCTTGTTCTTGGTTCCCAGCAAGG
TAGAATCTCCTAGGCATTTGATCAAGCTGGTTTTGGAAGCTGCTGGTGTCAATAAGAGAA
ACAGCAATAACTGGAGTGTCTTGGTCATTGTACATCCAGAAAAAACACCGGTAGGAACTG
CAATGATATCACCCTNTCTGAAACGGTTAACCTTTGGTGACTGTCTCTGAATCTGCGGCC
CTNTCTTTGTCAGATTCCCGTGGCTCCATAAAGGTCTCAGGAC
>CL1Contig158
GTCAGAAGGTGGAATTGTCTGTTGTTTGGGTTCCAAGTCTCAATAAGTACCACCTTCTGA
CTCTATACGGTTATCGGGTTCAAGGGCATTGAGGCTTGGAACCCAAACAACAGACAATTC
CGATGTGCTGGTGTTGCCCTCTCTACGTGCTACCCTTCAACGCAATGCCCTTCGCAGACC
TTTCTACACCAACGCTCCCCAGGAAATTTTCATCCAACAAGGTAATGGATATTTTGGCAT
GGTGTTCCCTGGTTGTCCTGAGACCTTTATGGAGCCACGGGAATCTGAACAAAGAGAGGG
CCGCAGATTCAGAGACAGTCACCAAACGGTTAACCTTTTGGTGACTGTCTCTGAGAGGGT
GATATCATTGCAGTTCCTACCGGTGTTGTTTTCTGGATGTACAATGACCAAGACACTCCA
GTTATTGCTGTTTCTCTTATTGACACCAGCAGCTTCCAAAAC
>CL1Contig173
CTTTTTCAATATCTGTCATCATGGCTAAGCTTCTTGCACTCTCTCTTTCATTTTGTTTTC
TACTTTTTGGTACCTGTTTTGCTTTGAGAGATCAACCTCAACAAAATGAGTGTCAGCTTG
AACACCTCAATGCCCTTGAACCTGATAACCGTATAAAGTCAGAAGGTGGACTTATTGAGA
CTTGGAACCCAAGCAACAAGTCCACCTGATAACCGTATAAAGTCAGAAGGTGGACTTATT
GAGACTTGGAACCCAAGCAACAAGCAATTCCGATGTGCCGGGGTAGCACGAGAGAGGGCC
ACACCG
>CL1Contig184
ATTAAACACCAAAACAAACAATCAATACACACACACCACATTCCACAAAACAATGGCCAA
ACACATTTTCCTCGTAACTTTCTTTGTAGCTTTAATTCTCTTCATTGCTCACACCAACGC
CTCAAAGGACGAAAAAGAAGAAATTCCAGAAAGTTGCCACAAGCAACTCAAGAGTTTGAA
CCTAAAACATTGTGAGAAATTCCTCATGAAGAGGATGCAGAAGGACGAAGATGAGGAGAA
GGGAGCCATTGTCAAAGTTAAAGGAGGTCTCAGCTTCATAAGCCCATCAGAGAAGCAGCC
ACGTCACCAAAGAGGCAGCAGACAAGAAGAAGATGAAGACGAAGACGAAGATGAAAAGAG
ACAGCCACACCG
>CL1Contig204
ATGATCCTACTCGTGTAGAGCCTGGAGGCGGTGGAGGTGGAGTGGAGGGGATGAACTTTT
CAGTACCGAACCTGGAGGAGGTGGGGCTGAACCTGTTCGTATTGGAAGTGGAGGAGGAGG
TGGCGGGCGGCGGGGGGGTTAAACCTAGTTTGTGTAGGACCTGGTGGTGGAGGAGGAGGA
GGTGGTGGTGCTGACCGTGTAGGACCAGAAAAGGGTGGAGGTGGAGGTGGAGGGATTGAA
CCTTTTTCGGACAAGACCTGGAGGAGGGGGAGGTGGGGGAGGGGGAGCCGAACCTGTCTG
TACTAGACCAGGAGGTGGAGGTGGAGGTGGTGGGGCTGAACCTGTCCGAGCAAATCCTGG
AGGAGGTGGTGGGGGTGGAGGTAATGGGACTGAACTTGTATGTACAGGTGCTAGAAGAGG
AGGCGAAGGCAATGCGGAAGCACTGCTAGCATTGCTGGCCATGGAGGGGGGAGGGGGTGG
AGGTGGACCACCAGCATTATTATCAATCAATAACTGATCAGGCATTCTAGAAACGAGATT
TACACAATTTTCAGCATTGTTTTCAAAAGCTAAATGATCCAAATCAGGGGTGTCCGACGT
CCATAATTTTGAAGGATCAGCAAAAGACTTGGGAGTAACATCAGAGACCTCGTCTGAACT
ATCAGCAATACTTGATTCATTATTTTCTTCTTCGGAGTCAGCAGGCGATGAATACCAACT
TCCTTTACCTTGCAACCTCGAAAACTCTTTCGCGTCATTTAAGACAGTAAGCTGTCTAAG
CAGCCAGACTGCTGCAGCATCACCGTTGTCAATCCATTCCACTCCACTAAAAAGTTCTTG
AACTCTTGAAAACGCTTCTATCGGCAATCCACCTTTCTCCTCACCGTTCAAAATGGTTGT
TTCCGTCGGAGCTCTCTGAGGACTTATGTTTTCAACCTCCCCAAATAAAACCTCAGCACG
AAAGCCTTTCGGGTACCGCTCCTTTGAATCCCAAAGGATGTCCAAGTTTTCAGTGTTCAA
CATCAGTATGTTGGATCGAATAAAAGCCGTGCTAAACATCACACGAAACATCATTACTTC
CCTCTCTGGATCCAAATCCAAATGAACACATTCCAAAACCACATCTCCTTGCACTAAACA
TTGAATATCAATCTTAATCACATCACAGTCTACCTGACGATAATGCCTCAAGTGCTTCTT
CTTCTTGTGCATATTATAAATCATCTGAGTAGAAACTCCACCTTTACTAAGCAAATTCCT
ACCAAAAATCCTAAACATTGGCCTACACCCATTAGATGAATCAAAACAAGGAATTCCCCT
AATAATAACACAATCCAAAGACAAAGCCCTCTCAGGTGGGGGCCACTCAGGAGCAATATT
CCTCCTAGCAACATATTGAATATAACGAAGTTGTGAAGGCAAAGGATTCAAAGGTGATAA
TAACTTTAACAAACCCTTAGGTGCTTCTCTATGAACCATTTCAAGTGTCTTTTTTTCACC
ACTATGAACCCTTTTGAAAATCAACAAACTTGCCAATAAAAAGCCAAAAGAGGCCAACCA
CCTCTCTCACAATGAAGCAAAATCACGTTATGATGATTCTTAAGCATAAGCCAACTCTCA
CAAACGCGAAGAAAATGCTGAACGAGAGAGAGTGGCAAAAGAGGACAACCCTCATATTGT
TTTGGATAATCCATAACGATTACATCGTAATCACACATTAATTCGGCGAAATTGCTACGC
TTCTCTCCGTCGCGAAAATTGATGGCGAGGAACGAAGATTCTGGAAACTCTTCGTGTAAC
TCCGTTACGATTTCGTGCAAGTACAACTGGTACATTCCGTCTGGTAATGCTTCTGTGGAG
AAGCATGAATCGAAAACGTAAACTCTATCGATGAATTCAAGTAAGCCATCTGGGGGTCTT
TTGTAGAAGAATCTGCTGAGGAGGGACATGGTAATTGCATGTGGGTCGAATCAAGCTCAG
AAAGTGGAGTTTGTAGCTATGGAGTTTAGAAG
>CL1Contig206
ATCATACTTCCAGGGTTTCAGCAAGAAAATTCTAGAGGCTTCCTTCAATAGCGATTATGA
GGAGATAGAGAGGGTTCTTTTAGAAGAGCAAGAGACAAAAGACCAAAACAAAGAAGAGGC
CATAAAGATAGGCAGCAGAGCCAGAGCCAGAGCCAGCAGGAAGCAGATGTGATAGTGAAA
ATATCAAGGGAACAAATTGAGGAACTAAGACAAAAATGACCAAATCAAGCTACTAAAAAA
AGTGTATCTTCTGAGTCTGAGCCATTCAACTTGAGAAGCCGCAATCCTATCTATTCCAAC
AAGTATGGCAAC
>CL1Contig210
CCAGTTCCAGCTTACTGTCAATGTTGCTGCTCTTGTAATAAATGTTGTGGCAGCAATAAC
TTCTGGTGATGTACCTTTAAATGCAGTACAGCTTTTGTGGGTCAACCTTATCATGGATAC
ACTCGGGGCCCTTGCACTGGCTACTGAACCACCAACAGACCACCTAATGGACAGATCACC
TGTTGGTCGAAGAGCCTGTTCACGTTCAAGGCATCTTCCAAGAAATCCCTCTTGAAGCCA
CTGAAAAATGTTGCCACCTTCATTTTCCTCTTCTTCACTTCCTTCCTGCTGATACCGTAG
AAAGGAAGTGAAGAAGAGGAAAATGAAGGTGGCAACATTTTCAGTGGCTTCAAGAGGGAT
TTCTTGGAAGATGCCTTGAACGTGAACAGGCGTATAGTGAACAAACTTCAAGGTAGGAAC
GAAGATGAGGAGAAGGGAGCCATTGTCAAAGTGAAAGGAGGTCTTAGCATCATCACTCCA
CCAGAGAAGGAGCCACGTCAAAAGAGAGGCAGCAGACAAGAGGAAGATGAAGATGAAGAT
GAAAAGAGACAGCCACACCGCCACAGCAGACAAGATGAAGACGAAGATGAAAAGAGACAG
CCACGCCGCCACAGCAGAGGTGGAAGCAAAAGCCAAAGAGACAATTGGGTTTGAGGAAAC
CATTTGCACTGCAAGACTACACCAGAACATTGGC
>CL1Contig225
GTNGGGCTTTTCTCTGGAGTAATCTCAAAGAATTTGCCAAATTTGTTGGAATAAATGGGG
TTTCGACTTCTCAAGTTAAATGGTTCCGATTCTGAGGATATGGTTTTCCTTGAGCTTGAT
TTGGCATGTTTACTTAGTTCCTCAATTTGTTCCCTTGACACTTTAACAATTGCATCTCCT
TCTTCGCTTTCTTCACTTCCCCTACGTCCTCTGCTTTGTTCTGGCTCTTGCTCTTCTAAG
AGAACCCTCTCTATGGTCTCATATTTTGTATTGAAGGATGCCTCTAGAATACTCTTGCTG
AACCCATTGAAGTAGGATTGTTGGTTTTGATTGCTAGATGGGAAGAAAGACTGAAATTTA
CCAGGTCTGTTAACAGGTATGGCGAGTTCTACTACTCTCAGATCCTCCTCATCGTCATGG
TTAGCTAAATAAGCAGTGGTGCCTGCAGGGAGTTTGATAGTATCGCCACGTTCAAGGTTG
AACGAGTTTCTGTCGTTGGGGTTCAACACAGTAAGTATGGCTTTCCCGCTAAGAACTACA
AGGATGAAGTCAGCATCTATGTGTTGGGGGAGTAGAAGAACTCGCCATACCTGTTAACAG
ACCTGGTAAATTTCAGTCTTTCTTCCCATCTAGCAATCAAAAACCAACAATCCTACTTCA
ATGGGTTCAGCAAGAGTATTCTAGAGGCATCCTTCAATACCAAAAATATGAGACCATAGA
GAGGGTTC
>CL1Contig228
GCCCCTTGGCTCACAAATTATTGCTGGAGCTGACTTTATAGTGATCCCAAGTAGATTTGA
GCCATGTGGTCTAGTTCAGTTGCATGCCATGCCATATGGAACGGTGCCAATAGTTTCCTC
AACTGGCGGCCTCGTTGACACTGTGAAAGAAGGTTATACTGGATTCCACGCCGGACCATT
CAGCGCACAGTGTGATACTCTTTTTACGGTATTTGCTAACTTATTTACATCATCGGGATC
AAGAGTATCACACTGTGCGC
>CL1Contig265
TACAAAAGCAAAGAGATAGCTTAACTAATGTGTAATAAAGATCATTAATCATATGATCAT
AAAACAAAAGCAAAGAGATAGCTTAACTAAGTTTAGAATAATTAAGCCATCACATGACCC
CTTACCCCTTTTTTAGTTATCAAAGCTCAAGTCACACCCAAGAGGTGGTGTAATACCACA
CCTCAAAGGCAAAATCTTTAACTCCCTTTCCATTTCTTCCATCTCCTTCTTATCACACTT
ATCACTCAAATTATCTCCTATCTTTTGCAAAGCTTCACACCTACAATCCAAGAAATTCAC
TTCACTAAGTTGTGCACAACAGTTCTCCTTTAGTCCTTCTTCGCGGTTTCGAATGTAGTT
GACTCCCCTCATTTTTATAACATTATCGTCGTCCTCGTCTTCGTCCTTCTGCATCCTCTT
CATGAGGAATTTCTCACAATGTTTTAGGTTCAAACTCTTGAGTTGCTTGT
>CL1Contig272
CATAGATTGGTCGAATACTACCGAATCAGAGAAACTCGGAATCTGCGTACATGAAACGAC
ACCGTTTACATCATACAAAGAGAGAGAACATATTCCTTCTCCATCTCCATCTCTTCGCCA
TTCATTTCCCACAAATTCCTCTCTCTTCAATCCCTTCCTCGCCACTTATTCCTCTTCTTT
CCTTTCAAGGGAGTTCTGAAGTACCATGAGATTTATCTTTTAAATCCAACAAACAGATGG
ATCACAAAGAGCATATTGCAATTTTTACTACTGCTAGCCTTCCATGGTTGACCGGAACAG
CAGTGAACCCT
>CL1Contig275
GGTTGTCCTGAGACCTTTATGGAGCCACGGGAATCTGAACAAGANAGGGCCGCAGATTCA
GAGACAGTCACCAAAAGGTTAACCGTTTCCAGAGAGGGTGATATCATTGCAGTTCCTACC
GGTGTTGTTTTCTGGATGTACAATGACCAAGACACTCCAGTTATTGCTGTTTCTCTTATT
GACACCAGCAGCTTCCAAAACCAGCTTGATCAAATGCCTAGGAGATTCTACCTTGCTGGG
AACCAAGAACAAGAGTTTCTACAATATCAACAACAAGAGGGACGAAGGGAAGAACAAGAA
AATGAAGGAAACAACATTTTCAGTGGCTTTAGGAGGGATTTCTTGGAAGACGCCTTGAAC
GTGAACAGGCATATAGTGGACAAACTTCAAGGCAGGGACGAAGATGAGGAGAAGGGAGCC
ATTGTCAAAGTTAAAGGAGGTCTCACCAGCGTCATCCTCACCATGAAAGAGAGGAAGAGG
AGGACGAAGAGTTTAGAGAACGGCGTCATCGTGGAGATACAGAAGAGACGAGGTTCAGGC
GAAGAAAGGAGAGGAGGCAAGAGCAACAAGAAAAAAGAGTAGAGAGT
>CL1Contig276
TAACTCATGCAAAGACACCCCTTTAGAACACACAAATTAGGAATTGAACACTCTTCCTTT
TCATAATCAGGTGGAAGAACTTCCCTATATGTTTCCTTCTCCAAATCCAAAGAAACAATA
AGCCAAAAAGAACTAGCACCACCAAGTGAGTAATTAGCAGCCCAATTAAGAGTTCCACTA
ACAAATTTTCCAGATGAATTTTGATAAGGTGAAACGCCACGAGGGAAATCATGAATCTTT
CTCCAAGAATTAGTAGCCAAGCTAAAAACCTTAACTTTAGATTCACTGAAAATCTGATTA
GGATCACAAAACACAGCAACCACTTTGTAATCTTCATCAACATGATCATAACCAAGTCCA
AAAGAAGTGAAACAACCAGGTCTCCAATTATTCCCTAAAGGTGGTGACTTTTTAGAAACC
CTAATGGAAGGGTTCCAAAGAAGAACACAATCACCTTTTATAGCAAAACAGAGGAACCCA
N
>CL1Contig297
TTTTGTTGAGGTTGAGCATTTGCGAAATGAGATTGTCTCTGATTCTTAAGAAGTCTATCA
ACCTCTTCAGCAGATCCGGGGAATGCAACTTCTTTCACTGGTCTTTGTATCTGACTTATC
ACATTGTCCTCCTCCCCTGCAAGGAAGTTTCTCTGGTTGTTTTGAGCATTAATACCAAAT
CCAAGTAAAAAGAGATCTGAGGAGAAAGAGACAATGGGTTTGAGGAAACCATTTGCACTG
CAAGACTTCACCAGAACATTGACTCATCTTCATCACCTGACATCTACATCCCTCAAGCTG
GTAGAATCAAAACTATTACCAGCTTTGACCTCCCAGCTCTCAGATGGCTCAAACTCAGTG
CTGAGCATGGATCTCTCCACAAAGTATGCCATTTCTATTTTCTCCCTTTGAATTTGTTGT
GCATGGTTATATTATAACCATCTTTTTATATGAAACAGAATGCTATGTTTGTGCCTCACT
ACAACCTCAATGCAAACAGCATACTTTACGCATTGAAGGGACGTGCAAGATTACAAGTTG
TGAACTGCAATGGCAACAATGTGTTCGACGGGGAACTAGAAGCAGGTCGGGCATTGATAG
TGCCA
>CL1Contig327
CCCATTTATTCCAACAAATTTGGTTTCGACTTCTCAAGTTAAATGGTTCCGATTCTGAGG
ATATGCTTTTCCTTGAGCTTGATTTGGCATGTTTACTTAGTTCCTCAGAATCGGAACCAT
TTAACTTGAGAAGTCGAAACCCCATTTATTCCAACAAATTTGGCAAATTCTTTGAGATTA
CTCCAGAGAAAAGCCC
>CL1Contig328
ATTATTCTCTCTCTCCAATGGCTAAGCTTCTTGCGCTCTCTCTTTCACTTTGTTTTCTAC
TTTTTGGTGGCTGTTTTGCTTTTAGAGAACAGCCTCAGCAAAATGAGTGCCAGCTTGAAC
ACCTCAATGCCCTTGAACCCGATAACCGTATAGAGTCAGAAGGTGGACTTATTGAGACTT
GGAACCCAAACAACAGACAATTCCGATGTGCTGGTGTTGCCCTCTCTCGTGCTACCCTTC
AACGCAATGCCCTTCGCAGACCTTTCTACACCAACGCTCCCCAGGAAATTTTCATCCAAC
AAGGTAATGGATATTTTGGCATGGTGTTCCCTGGTTGTCCTGAGACCTTTATGGAGCCAC
GGGAATCTGAACAAAGAGAGGGCCGCAGATTCAGAGACAGTCACCAAAAGGTTAACCGTT
TCAGAGAGGGTGATATCATTGCAGTTCCTACCGGTGTTGTTTTCTGGATGTACAATGACC
AAGACACTCCAGTTATTGCTGTTTCTCTTATTGACACCAGCAGCTTCCAAAACCAGCTTG
ATCAAATGCCTAGGAGATTCTACCTTGCTGGGAACCAAGAACAAGAGTTTCCTTCATTTT
CTTGTTCTTCCCTTCGTCCCTCTTGTTGTTGATATTGTAG
>CL1Contig362
AACGTAGCACTATAGGAAGTGAACACTGTTTTCCCCTGTATTGTATCTTCAAAAATCACA
TAAGCCACCCAACTTGCAAAAACAAGAAACAGAAGCCCCAAAGCCAAGATATTTAAGTAT
GTATCAAGCATTCCAACCAAGATGATGATGGTTTCTCGTAGCTCCCTTATATTCAGAACG
AAAAGAATAACTCTGACATAAGGTGCAATTCTGAAAGGTAGATAATCAAAAAGCCAATGG
AGACATATACAGAGCATAAACCAGCATATCAGCAATGATTACTAACAGACAGAACGCCTT
TAATAGATTAATAGCATTTTTCCAATATATTTGGGATCCTTCGTATGATAATGGCCAGAG
GGTATGAATGATTAGCAAAATAAGGACTATTCCCTCATAAATAAGACACTCTGCGGCAGT
TAGATATGGCAACTCCCCCAAAAGAAATATTCCCTATCTTTGCAAGAATGTAGGGTATTC
TTTTCACACCATAGAGGTTTCTCCAGGAAATTCAGGACTATCAAAGCAAAATAACTAAGA
GACCAGATGAGGTTGCATTTAGTAAACATAAAATAATATCTTGCATAACTTTGAAAGCTT
GATGAGTCCAGAATTTGCTCGGGTATACCAACACCATCTTCAGCCAGATCGACGAGTGCG
GCGGCTTTTTCGTAATTGGAGCCGTAGGTGAAAGCATCGGTGCGGCGGAATATTCTTTTG
GAACGGTTTCTGGGGCCACTGTTTTCGCCTCTGAGCAAAGGCTCCATC
>CL1Contig369
CTTTGCTCTCACTTTGTTTTCCACATTATAATAATAATATACAATCATGTCTGGCGAGGA
GTATTCAGAGAAAAAGTTTGACGGAGAAGCGGCTTCGTCGCTGGTGAAGGAGTTGAGAGG
GAGTTTCAGTTCCGGTAAGACTCAAAGTTATGAATGGAGAATTTCACAAGTTAAGGCTCT
TTTGAAAATGGTTGTGGAACAACAGGATCAAATAATTCATTGCTCTGCGTTCCGACCTCG
CCAAGCCACCGCTCGAAACTGTCGTGTACGAGATTGGTATGTTTAAAAACTCATGTGAAG
TCACGCTAAAGGAATTGAAACAATGGATGGCACCAGAAAAGGTTAAATCTTCAATCACAA
CTTTTCCTTCTTCAGCTGAAATAGTACCTGAACCCACTTGGTGTTGTGTTAGTCATCTCT
GCATGGAACTATCCATTTTTGCTATCCCTTGATCCAGTTGTTGGAGCTATAGCAGCAGGT
AATGCTGTGGTTCTAAAACCATCAGAAATTGCTCCAGCATCATCTTCACTGCTGGCAAAA
TTGTTAGGGAAGTACATGGATAACTCATCTATAAGAGTTGTTGAAGGGGCAGTTGATGAA
ACTACTGCATTGTTGCAGCAAAAGTGGGACAAAATTTTCTATACAGGTAATGGAAAAGTG
GGAAGGATAGTGATGGCTGCAGCTGCAAAACACCTTACACCAGTTGTTCTTGAGCTTGGA
GGAAAATCTCCAACTGTTGTTGATTCAAATGTCAATTTAGAGGTTACAGCTAGAAGGATA
ATTTCTGGCAAGTGGGGCTGTAACAACGGACAAGCCTGCATTTCTCCTGATTACATTATA
ACAACAAAAGACTTTGCTCCATTGTTGGTAGATGCCTTAAAGACTGAGTTGGAAAACTTC
TTTGGAAAGAATCCATTAGAATCAAATGATCTGTCGCGGATTGTGAGTTCTAACCACTTC
AATCGCTTGATAAAGCTCATGGATGAGGATAAGGTTTCTGACAAAATTGTTTAATGGTGG
TGCAAAAGGATGAAAGCAAAATTGAGGATTGCTCCTACTATTTTATTAGACGTTCCACGA
GATTCACTGATAATGAGTGAGGAGATCTTTGGTCCATTGCTTCCCATCATCACAGTGAAT
AAGCTGGAAGAAAGCTTCGATGTGATAAACTCCGGAACAAAGCCACTAGCAGCATATTTA
TTTACAAATGACAATAAGTTCAAGGAACAATTTGTGAAGAAAGTTTCTGCTGGTGGTTTG
CTTATCAATGACACTGTCTTACATCTTGTGGTTTGTACTTTGCCATTTG
>CL1Contig375
CCAGTAGGAACTGCAATGATATCACCCTCTCTGAAGCGGTTAACCTTTTGGTGACTGTGG
GTGATATCATTGCAGTTCCTACTGGTGTTGTATTTTGGATGTTCAATGATCAAGACACTC
CAGTTATTGCTGTTTCTCTTATTGACACCAGCAGCTTCCAAAACCAGCTTGATCAGATGC
CTAGGAGATTCTATCTTGCTGGAAACCACGAGCAAGAGTTTCTACGGTATCAGCAGGAAG
GAAGTGAAGAAGAGGAAAATGAAGGTGGCAACATTTTCAGTGGCTTCAAGAGGGATTTCT
TGGAAGATGCCTTGAACGTGAACAGGCGTATAGTGAACAAACTTCAAGGTAGGAACGAAG
ATAAGGAAAAAGGGGAGCCATTGTCAAAGTGAAAGGAGGTCTTAGCATCATCACTCCACC
AGAGAAGGNCCACGTCAAAAGNGAGGCAGCAGACAAGAGGAAGATGAAGATGAAGATGAA
AAGAGACAGCCACACCGCCACAGCAGACAAGATGAAGACGAAGATAGAAAAAGAGACAGC
CACGCCGCCACAGCAGAGGTGGAAGCAGAAGCCAAAGAGACAATGGGTTTGAGGAAACCA
TTTGCACTGCAAGACTTCACCAGAACATTGACTCATCTTCATCACCTGACATCTACATCC
CTCAAGCTGGTAGAATCAAAACTATTACCAGCTTGAGGGATGTAGATGTCAGGTGATGAG
ATTGTGAAGTAATTGTGCTTGTTAGAGCCATAGTGTATAGGCATTTGTCTTCCTTTACCA
AAATCATTTGTGTTTCCAAAGCACTGATGTGCAAATTGTTGCAG
>CL1Contig382
AGTTATTAGGAATTAAGAGAGTCATCATGGGGTGCTGTTTGTTGATCAGTGGTTTGATAT
TGTGGTTTGCCATGGGTAATCACAATGGACTATTAGCCATAATGGATGAGGAATTAATAA
TTAATTCAAGTTCCTCAGCTAATTATGACTATGCAGATGCTCTTGGTAAAGCCATATTGT
TTTTTGAAGGACAGCGTTCAGGGAAATTGCCTAAAGATCAAAGAGTCAAGTGGAGGGGAG
ACTCAGCTCTCTCTGATGGCAAGCCTCAAAATGTGGATTTGGTTGGAGGATACTATGATG
CTGGTGATAATGTGAAGTTTGGATGGCCAATGTCATTTACAGTTAGTTTATTGAGTTGGG
CTGCTGTTGAATATGAAAGTGAGATTTCTTCAGTGAACCAGCTTGGTTACCTTCATAGTG
CTTATTCGTTGGGGTGCAGATTTCATATTTCAATCTCATACTTCCCCAACACACTCTTTA
CACAGG
>CL1Contig397
GCATTTTGTGGAGAGATCCAAACTCAGCACTGAGTTTGAGAAACCTGTAGAGCTTGGAAG
GTCGAAGCTGGTAACAGTTTTGATTCTACCAGCTTGAGGGTTGTAGATGTCAGGTGATGA
AGATGAGCCAATGTTCNGGTGAAGTCCTTGTCTTCATCTTGTCTGCTGTGGCGGTGTGGC
TGGTCTCTTTTCATCTTCATCTTCATCTTCCTCTTGCTGCTTGCCTCTCTTTTGACCGTG
GCTCCTTCTCTGGTGGAGTGATGATGCTAGACCTCCTTTC
>CL1Contig407
CAACGTGATACTGCTATTTGACTGGGAACAAACAACGTCTTGGGGTGTGTACGCTTTTGA
AGTTGTTTAGTTGGTCCTTTGGAACAGAAAATTCATTGCAGAACTGGTACAGATCCCTTC
TGTGAATGCGTAGAATCAAGTCTCTGGATTCCTTCAGCTCTGGCTTGGAAGAAGACGCAA
TTGTTTTAAGAATTGAGTCATCTAACTTCCAAAAGTCAGATGGTTGATTAATTGAAGATG
TAATATGTAGATATGGATTTGCTTTCACCAATGCATCGACAACCATCAATTCTATTGCCT
TTACTTTGCATGTGTATAGACAGTTCGATG
>CL1Contig428
ATTAAATTATTGACATTGTTGAAATATTTACAGAAGGAAGAGTGTGAGTGCTACTTTTCC
AGGACTATGTACAAGAGGGTCAGCAAAAGCAGCATGCTTTAGAGGAGGATATAAACTAGA
ATTTTCAGTTGATGTCGAAGTATCTTGGATCTTCAGGGAAATGATATTCCACATTCATCT
TTCCCTCGTCGGCATCTGAATGACGTTGAGGGAACACAACCTTTAAATCATTACACAAGT
AGAATCTCCGTTCGCCTTCCATGTCCAATCCAAGGTTTTCTGGGAAGAGAACTATATCTG
CATTTTTGAACTGATCTATTGGTCTTCTTAGGAAAAGGGCAGGATAAAGCGAAGGTGGAG
AGGCATAACGAAGTGGGCCAGCACTACTAGAGTTCTTTAAACATGAATTTAATGATTTCC
CCGATTCATTGCATGTTTTCTCCCAAGACTCCTTTCTTTCATTCCTCTCACATTTATCGG
TTAAACTTCCATGATCAATAGATTTCTTGGAAGAATCTTCTTTGTTTAGTAAATTCCCCA
AGCTAGAACCCCTTGTGTTTCTTTGATTTGTAGATTTTGTTTTATTTACAACATCATCTG
CATCTGTGTGCATTACTTCTTCACTACACGGGATGTCGTGATTCTTTTGCACTAGTGGAA
TCCCCTTGTCATTTCCACTGTCCGAACCGGTTGAACTGTTTTTCATCTGAGGGGAAGTTG
AGCTGGAAGACTCGAGAGTGATTTTCTGGCGCAAGAACGTTTTGGTACCAGCTGGCATGT
CACTCAAATCATAGTTGCAAAAGAAAGTGTGAAGAGGAGTCTTTTCTGGATTGCTCAGCA
CCAGCTGAATCCTTCCTTTCATCGGTATACGGAAGCGGCTTTTGACAATTTGTGAATCAT
CATTTCTAAGCCCTCGTTTCAGAAGTTGGCCTCTAAACTTGTTTGATGAAGAATTTCCCG
TAAGATCTATGGATGCAAAGTACAATAGATAGCAATCTCCATCCACACTAGTAACAGAAA
ATGGAAGCTTTTGTGATTTAGGAGAGAAATTCCCCCCAGTAATACTTAACACGGCAAGAA
AACCATCGATTTTCTTACTATGGTTTCCGGATGCAAACCGGCCAGATAAAAGAGACTCTT
CAAATGAACCAACCAAAGACCTTCTGACTGAAAGTCCGCTCAAACTTCTAGTGAACCTCA
TGGAGTTAGAGGTGGGAGTTGATTCTTGATATTGTGGCCAACCCATGTCAGAAATGTCAT
CCAAAGAAGATGGACACAAATCTTTGCATAAGAAGTCAACATCGTCGAAAGATTTACATG
AAGTTTCTAAATCGTCGTCTTTATGACTTAACACAAGGTCTGGATTAGAATTGTCTAGTG
ACTCTTCTAAACTCCTTAAAGTTATATTACAATTCTTTATCTCTTCAGTGTCACTCCTGC
GGCCAGCGGCAGTTTTTATTCTTTCGGAAAATTTAGGACCAAGAGGCGACAACGAAAGTG
GCGAGCTCACAGGAGATACGGATATCAAACCTCTATTTTCCAGCAAAGGGCCGTCAGTTT
GAAAAATGGATTCTCTACTTTGTTGCATGTTTTTCTGCTCAAAGCAACTTGTCAAGGACC
AAGAAGGCATTGTATAACTGGTTTTGCATCCAATATTTGCTTTCTTGTTATCTTGTGTAA
TGGATTTTCTGACATTATCATTGTTAATAAAGGAGAAAGACTCGTTATTTATGCATCCTA
TGTCAAGAGAATCGCCTTTGAAATGACTTGGCGAGAGCATACTACTCAGCGGAGATAAAA
GTCGCTTCCTAACCAATGAAGTGGCAGATTCAGTGTCATTAGCAGGGATACTAGCAAAAG
AAGAATGAGGATTTGCAACTGGAATTTCAGTGAATCCATCAGTTAGAGAACTTGTTCTGC
CTGATTCAAAACCAACAATCCTGGAAGCAGGAGTATGAACCTTTCGATCGACTTTCAAAG
AAGAAAGAGTAGTTCTATCTGTTGAATCAATCTTCAAACTGTGGACATTGGAAGTGACTT
CCATGGCTCCTCTGTAAAATGTCTCATCAGAAACATTTGGCATTTCCAATGAGGCATTCT
TGGGGAAATCATCAAATGAAGATCCAAGGGTACATGCAACATACCCATGAGTGTTTACAC
TATTCATGCTGCTTATAGAAGAAGGGCTTGCATCCGAAAACTGAGGTGAACCATTTGAAT
CCACACCCAAAAGTTCAACCTTGTCAGCAGCTTCATTTTGCGGTATTTGTGGCAAACCCA
TCCCTAATATTTAAGTAACTAAATACTGAGCTTTATATTGCTAAAAAGATTAAAAAACTT
GGCTGAAACCATCAATGTTATCCCTCGGCAAGGTCTTAAATGTTCATTTTGTCATTTGCC
CTTTTACCAAACGACCATGATAAGACGAACAAAATCAACTTACAACTTCAATCTTACCTT
CCACGCTTACCGGTTTCAGTATTCAACCATCTATGCTACCTATTAACAACTACAATTGGA
ATGCTATCATACCAATCAAGTCATTCTAAACCTATAGGAATTTCAAACTGTGCTATGTAT
CTATCAAAGGAATCCATGTTTGAGACATTGGAACCATCATTTCTTTTGCAGGGCATACCA
AGTATGTCAAGGACACGACAATATGTATCCAAGATCTGCAACCGGAATAAATCTCTCGAT
CTCCATACTGACAGCAGATGAATCCCAAACAACCATAGTGGATGACCAATTCATGGCCAA
CGAATAGTAGTAAAAGAAGAATACCGGTGATAAATCATACTAA
>CL1Contig434
GGTGATTTCACCCCAGTTTTTACCAAGTTCCGTGGTACAAACTGGGGTGAAATCACCTGG
ATGAGAGAAGAGAATGGTCCATGTATCAGAACAGAATTGATGGAGTTTGATCTTGCCTTG
AGTTGTATCACGGAACTTGGTAAAATGGCTCAGTATGCTTCTGAATTTTATAAAAGAGGA
GTTTTGCTAGTAGGTTTGTCTTGTGATGACTTGGAATCACACAAGGAGTGGATCAAAGAC
ATTGAAGCCCACACTCCAGGGGCAAAGGTGAACTATCCAATAATTAGTGATCCCAAAAG
>CL1Contig468
CTGAGGTTTTTTTAGCACAGGCGCTCAACACCGACGAGGATACTGCTAAGAAACTTCAAT
CTCCACGCGACCAAAGGGCTCAAATTGTCAGAGTGGAAGGTGGTCTCCGCATTATCAGCC
CCGACTTGCAGGATGAAGAAGATGAAGACGAAGACGAGGACGAACAAGAGCAAGGACACA
GTCAAAGGGNGAAGAGAAGATGATGATGAAGATGAATCCCACAGCCATGAGAGTCGTCAA
AAGTGGAGAAAATACCGCGAAGAAGAGAAACAAGGATCACATAGAAGGGAACATAAGGAA
GAGGAAGAAGAAGAAGAAGAGAAAATATGCAAGAAAAGAAGCTGCAGAGGAAAGGAGAGA
TGGTTGAGAACATTTGCAGTGCAAGGATTCGCGAGAACATAATTCGGCCAGCACGTGCAG
ATCTATACAATCCACGTGCGGGAGAATCAGCACCGTNAACNGTTTAAACCCTCCCAATCC
TGAGTTACTTACGTCTGAGTGCAGAATATGTCCTCCTCTACAGGAATGGTATAAATGCTC
CACATTGGAATATGAACGCCAACAGCCTGATGTACGTGGTAAGAGGAGAAGGAAAAGTGA
GGATAGTGAACTGTGAAGGAAAAGCAGTGTTCGACGACAATGTGAGAAAAGGACAGATGT
TTGTGGCACCACCAACATCTCGTGGTGGCAGAACAAGCAGGGAATGAAGAAGGATTTGAA
TATGTGGTATTCAAAACAAACGATAGAGCTGC
>CL1Contig473
CGAGGACGAACAAGAGCAAGGACACAGTCAAAGGGAGGAAGAAGAAGATGAAAAATGATG
AAGATGAATCCCACAGCCATGAGAGTCGTCAAAAGTGGAGAAAATACCGCGAAGAAGAGA
AACAAGGATCACATAGAAGGGAACATAAGGAAGAGGAAGAAGAAGAAGAAGAGAAAATAT
GCAAGAAAAGAAGCTGCAGAGGAAAGGGAAGGAAGAATGGGTTGGAAGAAACAATTTGCA
GTGCAAGGATTCGCGAGAACATAATTCGGCCAGCACGTGCAAGATCTATACAATCCACGT
GCGGGAAGAATCAACGTACCAACCGTTACAAACGTAACGTTTTAAACCCCNCCAATCCTG
AGTTACTTACGTCTGAGTGCAGAATATGTCCTCCTCTACAGGAAT
>CL1Contig479
TAAAAACATTTCTCCGACATTTCCTCCAACAAACACATGCTTCACCAATCTCACTTTACC
AACCAAACCATCAAGCATGATCCTATATGAATGCAAGTTTAGTTCAACACTCTTCAACCC
CATTTCCTTCAATACCCTCTTTGCTTTACCTAAATCCCCTTTCATACACAATGCACCCAA
TAAAGTATTGTAAGTAACCACATTTGGTCAGCATCCTAATTTTTCCATTGAAACAACAAT
CCTAAGTGCCTCATCAACATTATTCTGCATACACAAACCATTTATATACACATTGTAAGT
ATAAACATCAGGAATGAGTCCCAATACAAGGATTTCATCAAATAGTTCATCTAACTTCAC
ATAATCATCTTCTTTAACAAATCCACTCATAACAAAAGTGTAACAAACAATATCAGGTTT
AATTGCATCTTCTTTCAACTGATTCAGAATTTCCAAAGCATCCTTACCCTTCCTTCCTTC
ACCAAAAACCTAATCATATTGGTACAATCCATTACACCTGGACAAAACCCTAGTTTCCT
>CL1Contig516
AACTCAAGAGTTTGAACCTAAAACAATTGTGAGAAATTCCTCATGAAGAGGATGCAGAAG
GACGAAGACGAGGACGACGATAATGTTATAAAATGAGGGGAGTCAACTACATTCGAAACC
GCGAAGAAGGACTAAAGGAGAACTGTTGTGCACAACTTAGTGAAGTGAATTTCTTGGATT
GTAGGTGTGAAGCTTTGCAAAAGATAGGAGATAATTTGAGTGATAAGTGTGATAAGAAGG
AAAAGAAAAGGAAAAGGAGGAGGAAGAGAAGAGGAAAAGAGAGGAAGAGGAAGAAGAGGA
GAAAGGGAGAGAAAAGAGGAAGCTAAAAAAAGAGAGGAAGAAGAAAAGAGAGAGAACGAA
GAAGAAAGAAGAAGAGGA
>CL1Contig538
CCCTTCTATGTGATCCTTGTTTCTCTTCTTCGCGGTATTTTCTCCACTTTTTGACGACTC
TCATGGCTGTGGGATTCATCTTCATCATCATCTTCTTCTTCCTCCCTTTGACTGTGTCCT
TGCTCTTGTTCGTCCTCGTCTTCGTCTTCATCTTCTTCATCCTGCAAGTCGGGGCTGATA
ATGCGGAGACCACCTTCCACTCTGACAATTTGAGCCCTTTGGTCGCGTGGAGATTGAAGT
TTCTTAGCAGTATCCTCGTCGGTGTTGAGCGCCTGTGCTAAAAACTCAGAGCTAAAGCCA
CTCAAGACGCTGTTACCTTCATTTTGCTCCTCTTGTTGGTTTTTCCCTCCCTTACGTCCA
CCAGGGAAAGGCAAACTGTGTCTCTTTCGTTGTCGTGTTGTTGTTGAGTCTCTGGGAACT
CAACCTCTGGATTCCCTCCAAGGTACGAATACTCTGGGGGTTGAATCAAGCTGGTTTGCA
AAATTGGAAGTGT
>CL1Contig578
CCTGTCTCCAGGTGATGTCTTTGTCATTCCAGCAGGTCATCCAGTTGCTGTAAATGCTTC
CTCATTTCTTAGACCCACAAGTTCAAAGTTTCCCTTTCCTTCATTAACCACTACTACCAT
TGTGGCCCTCGAATTGAAGTGTGGCAACATCAAACCTCCCTCGTTAATTTCAGCATAGTC
CACAAGTATATCCAAGTCCTGTAGCTGAGAACTTTTCTTTGGGGTGATCTCAAAGAACTT
GCCAAACTTGTTGGAATAAATGGGGCTGCGCCTTTTCAAGTTAAATGGTTCTGATTCAGA
GGATATGCTTTTCCTTGAACTTGATTCAGCATGTTTGCTTAGTTCCTCAATTTGTTCCCT
TGACACTTTGACTATTACTTCTGCTTCTTGGCTCTGTTGTCTCCCCCTGTGGCCTCTCCT
TTGTTGTGGCTCCTCTAGTAGAATCCTCTCTATGTCCTCATATTTGGCATTGAAGGAGGC
CTCTAGAATATTCTTGCTGAATCCGTTAAAGTATGATTGTTGGTTGTTATTGGCAAATGG
GAAGAAAGCTTGGAATTTTGCAGGTGTGTTAATTGGTATGGCAAGATCTACTATTCTGAG
ATCCTCATTTGAGTCTCGATTAGCTAGATAAGCAATAGTGCCTGCGGGGAGTTTGATGGT
ATCACCACACTCAAGGTTAAAAGAGTTTCTGTCGTTGGAGTTCAACACTGTGAGTATGGC
TTTCCCACTGAGAACTACAAGGATGAAATCAGCATCTGTGTGTTGAGGGAGGAAGAGAGT
GTGAGGTCTGGCCTTATACTCCAGAAGGCGGTAGTTTTGAAGATTCTCAAATAAGTTGGA
ACGTTTGTCAAATCTTTGAAGGAGACGAATGTGACCGTGTTCGTTTTCGAAGATAGTTTG
GAACTTGTTGGAGTTAAAGAAAAAGGGATTCCTTCGTCCTTGTGACTCTGAAGAAGTCTC
TTCTTCCTCCTCTCTTT
>CL1Contig590
GATTCTTCTTCTTCTGCTTCTTCTTCTTCATCCAACGTCGTAATTGGCTTACTAGACACA
GGTATATGGCCAGAAGCAGTAAGTTTTTCAGACAAGGGAATGGATTCAATTCCATCCAGT
TGGAAAGGCAGTTGCATGAAATCAATTGATTTTAACTCATCCAACTGTAACAGGAAGTTA
ATAGGAGCAAGGTATTACCCAAACCCTGACCAGAAAGATGACCCGGACAACACGCCAAGG
GATACATATGGACATGGGACCCACACGGCGTCGACGGCGGCAGGTAGCGTTGTCAGTGGA
GCATCTTACTACGGTATCGGGGAAGGTACAGCACAAGGTGGGTCCCCTGAATCGAGATTG
GCGGTATACAAAGTGTGCTTAAAAGACATTGGGTGTTCTGGTTCGTCCATCCTTGCGGGG
TTCGACGATGCGATTGCCGATGGAGTTAATGTGCTTTCGCTGTCGCTTGGCGCGTCACCG
GATTTTCGACCCGATTTGGCAACCGACCCGGTTGCAATCGGAGCGTTTCATGCTGTGGAG
CGTGGCATTCTCGTGGTTTGCTCCGCTGGGAATTCTGGACCAGATCCCGAAACTGTTGTT
AATGATGCTCCTTGGATTTTTACCGTTGGAGCCACTACCCTCGATCGCTTTTTTCAATCC
AATGTCGTATTGGGTAATAACAAACTTATTAAGGGTGAAGCCATAAATTTATCCCCTCTT
TCAAAATCCCCCGATTATTCTTTAGTACATGGTGAGTCTGCCAAAGCAATTAGCGCCAGT
TTAGATGATGCAAGGAAGTGTCACCCAAATTCATTAGATGAGAAAAAAGTGAAAGGAAAG
ATTGTCTTATGCGATGGCATAGATGATGTTTATTTGACTGGTTTTAAAGTTCAACTGGTG
AAAGATGCGGGTGGAATAGGTCTTGTTCATGTTACTAACCAAGATCTCACAATGGCCACA
AATTCTGTTGACTTCCCAGCAACTGACGTAAATCCCAAAGATGCTGCCACACTCCTCCAA
TATGTCAATTCAACAAAGAATCCAGTGGCAACAATTCTACCAACAGTTACAGTCATTAAT
TATAAGCCTGCGCCCGTGGTGGTAGCCTTTTCATCCAGAGGGCCTTCAGCGCTTTCAAAG
AATATTCTCAAACCTGATATTGCAGCACCAGGAGTTGACATTCTTGCAGCATGGATTGGC
AATGACTCATCAAGGGTTCCAAAAGGGAAAAAGCCCTCACCATATTACATTGCCTCAGGG
ACTTCTATGTCATGCCCACATGTTTCAGGCCTTGCAGGCAGCATCAAAGCTCAGAACCCT
ACTTGGAGTCCCTCTGCAATCAGATCAGCAATCATGACCTCTGCAAATCAAATTAACAAT
ATGAATGCTCCTATTACAACTGATTCAGAGTCAGTAGCCACGCCTTATGACTATGGAGCA
GGGGAAATAACAACATCTGAACCATTTCAACCAGGGCTAGTTTATGAAACCACCACCGTT
GACTACTTGAACTACTTGTGTTACCTTGGATTCAATATAACCACAATTAAGATTATCTCC
AAAACTGTCCCAGATAGTTTCAGTTGCCCCAAGGATTCAACTCCTGATCATATTTCCAAT
ATCAACTACCCTTCCATAGCAATCTCCAACTTCAATGGGAAAGGAACCGTGAATGTGACT
AGAACTGTTACAAACGTTGGTGAAGAGGATGAAACGGTCTACTCCTCCGTTGTGAACGCT
CCGAGTGAGGTGAATGTCAAGTTGATTCCCGAGAAACTCCAATTTTCGAAAAACAGCAAA
AAACTAAGCTACCAAGTTATTTTCTCCTCGACTTCAACTTTGAAGAAGGAAGATCTGTTT
GGATCCATTACCTGGAGTAATGGTAAACATAGTGTTCGAAGTCCTTTTGTATTAGCTATG
TAACTAAATGTTCATAAGAGAAAAAACTATGTAGCTAAATTAAAAGAATTATGAATAAAT
ACAAGCTGAGTTCTTGTAGATACCTACTCCTGTGTAGTTAATGTTATTTACCC
>CL1Contig608
TTAGCAGTATCCTCGTCGGTGTTGAGCGCCTGTGACTAAAACTACAGAGACTAAAGCCAC
TCAAGACGCTGTTACCTTCTATTTGCTCCTCTTGTTGGTTTCCCTCCCTTACGTCCACCA
GGGAAAGGCAAACTGTGTCTCTTTGTTGTTGTTGTTGTTGTTGAGTCTCTGGGAACTCAA
CCTCTGGATTCCCTCCAAGGTAGAATACTCTGGGGGGAATCCAGAGGTTGAGTTCCCAGA
GACTCAACAACAACAGGTTCATCACCGTTGTTATAGCTCCAGT
>CL1Contig627
ACCTCTTGAGCAGAACCAGGAAATGCAAGCTCTTTCACCGGCCTTTCTATTTGGCTTATC
ACATTATCGTCCTCACCTGCAAGGAAGTTTCTCTGGTTGTTCTGAGCATTGATACCAAAC
CCAAGCAAACGAAGTGCAGAGGTATAGAGCTAACCTGTCTCCAGGTGATGTCTTTGTCAT
TCCAGCAGGTCATCCAGTTGCTGTAAATGCTTCCTCAAATCTCTCTTTGCTTGGGTTTGG
TATCAATGCTCAGAACAACCAGAGAAACTTCTATTTGGCTTATCACATTATCGTCCTCAC
CTGCAAGGAAGTTTC
>CL1Contig635
CACGAAAGTTCAAATTTTGAATATTAAATCTATGGTTGTAATCGATTAGACCAATTAAAT
TATGGTCCATGTTACAGGAACCTCTCTTCCATGTAAGGAGAAGGCACAAAACTTCTGAGA
CTGAACACAAGTCGCCCTTGCTGATTGATTAAAACCATTTCCAACACCCCACTGACACAC
TTATCGTCATCCATACTCTATTTGCTTCCTATTTTTTCAACATCATCAATCAACCACCAT
TATTTTAACATTTTTACACATCCTTTATTCTAATTTCTATTTAATAATCCATTAGGTCGC
TTTTTCTTCAACGTTACTACTACAGCATCAACCTACCGTATTTTTCAATTTCACAGCTCC
AATACTAATTAATTTTCCACATAAAAAATAAACAAACTCCGTGCACTCAACTCAACTCTC
TTCTTTTATCTCCCCACCATGGCGTCACTAACAAGTGTTTACCAAATCCAATCATCATCC
TTTCTTTATTATAAAAACAAGAAGCCCCAATTCTCAATTTCACAACCAATTTCCATTTTC
TTCTCACCAAGGACATCATTGGAGTTTCGCAGGATGCCTAGGAAAGAAGGTGTGATTGTG
TTAGCGACGACGGAGGCAGCAGAGAAGTCGAAGAAGAGGCATCCGGGTGAGTCGAAGGGG
TTTGTGGAGGAGATGAGGTTTGTGGCTATGAGGTTGCATACGAGGGACCAGGCTAAGGAA
GGTGAAAAAGAGGTTAAACAACCTGAGGAGAGAGCTGTTACCAAGTGGGAACCTACTGTT
GATGGTTACTTGAGGTTCCTTATTGATAGCAAGGTTGTTTATGATACGCTCGAGAAGATC
GTTCAACAGGCTTCTTATCCTTATTATGCTGAATTCAAAAATACTGGACTGGAAAGGTCT
GCAAGTTTGGCCAAAGATTTGGAGTGGTTCAAGGAGCAAGGTTATACTATTCCCGAACCT
TCATCTCCTGGTCTTGCTTATGCACATTATCTTACAGATTTATCTCAGAATGACCCCCAA
GCCTTCATTTGCCACTTTTACAACATCTACTTTGCACATTCAGCTGGTGGTCGAATGATT
GGGAAAAAGATTGCTGATCAGTTACTTAACAACAAGGCTTTGGAGTTCTATAAATGGGAT
GGTGACCTTTCCCAGTTGTTGCAGAACGTGAGGGACAAACTGAATAAAGTTGCTCAAGAA
TGGACTCGTGAAGAGAAGAATCATTGTCTGGAAGAAACAGAAAAGTCATTCAAATTATCA
GGAGAGATTCTGCGTCTAATTCTATCATGATAATAAGGGCTCAGCTATCTGTGTAATTAA
TTATGTGTGTTGAAGTGCATGGCAGGAGCCAATGCCAATAGCATTGTGTCATCTTATGTA
TATAAAAAGTATGTATATGTTTAATTAATTTTCAATTCGCAAAGGAATAATAGAACTCAT
GTTAAAATGAAGCAGCGATTTTGTTGATTATTGATATTTTTCTCAAGTGGTTCTTATAAA
TTTTGAGATGCTCAGAGACCACTTTTATAGATACAATTAAGCCAAAAAACTGACTACTAT
AAATATCAACATCCATATTTGAAAGTGTAAACGA
>CL1Contig636
CAACGTGCCTATCTCGTTGTGAATTGGTGTTTAGTCCAAAGTGTGAAGAGAGTTGATTTG
GTAGTGAAATAGGTGAATGGGCCAGCCCAGCAACTCCTTGAACGTTGTTGGGTAAACACC
AATTCACAACGTGCCTATCTCGTTACCCTAAATCAAACGGAGCAATAATATTCGGTGATG
CAGCAAACAACATGCGTTTTGGTAATAACCGTAATTACAAAATAACCCTAATATTCTGAA
TAATTTAATTTACAC
>CL1Contig670
AATTAAAGATCATTAATCATATGATCATGAAATGAAAGCACATATATAGTGTGCTTTGTG
GCTCTTTGCCTATGTTTTGCAAAGCTTCACACCTACAATCCAAGAAATTCACTTCACTAA
GTTGTGCACAACAGTTCTCCTTTAGTCCTTCTTCGCGGTTTCGAATGTAGTTGACTCCCC
CGCATTTTATAACATTATCGTCGTCCTCGTCTTCGTCCTTCTGCATCCTCTTCATGAGGA
ATTTCTCACAATGTTTTAGGTTCAAACTCTTGAGTTGCTTGTGGCAACTTTCTGGAATTT
CTTCTTTTTCGTCCTTTGAGGCGTTGGTGTGAGCAATGAAGAGAATTAAAGCTACAAAGA
AAGTTACGAGGAAAATGTGTTTGGCCAATTGTTTTTGTGGAATGTGGTGTGTGTGTATTG
ATTGTTGTTTTTGNTAAAAAAGAGATCTGAGGAAGCATTTATGGAAAAAGGATGGCTAGC
AGGAATTACAACAACATCGCCAGAAAGATAACTTTGATTGAAACCTTTGTAACTTGTACA
TTTCTATCTTCTTCTTCTTCTTCGTCTTCTTTTTTATTCTCTTGTTCATTCTCATTTCTT
AATCCCACAAAGTTCAACTTCTCCTTTTCCTTCATTA
>CL1Contig684
AAACCACGAGCAAGAGTTTCTACGGTATCAGCAGGAAGGAAGTGAAGAAGAGGAAAATGA
AGGTGGCTAACATTTTTCAGTGGCTTCAAGAGGGATTTCTTGGAAGATGCCTTGAACGTG
AACAGGCGTATAGTGAACAAACTTCAAGGTAGGAACGAAGATGAGGAGAAGGGAGCCATT
GTCAAAGTGAAAGGAGGTCTTAGCATCATCACTCCACCAGAGAAGGAGCCACGTCAAAAG
AGAGGCAGCAGACAAGNGGAANATGAAGATGAAGATGAAAAGNGACAGCCANACCGCA
>CL1Contig714
AATTATGACCGATAATGCTACTACCTTCAAAGAGTTATTGGTGTACATAGAGCATCGATA
CTATGGTGAATCTATATCATTTGGTTCAATAGAAGAAGCTTACAAAAATACAAGCACTTT
GAGTTATTTAAACTCAGCACAAGCTTATGCGGATTATGCACAAGTGGTAATACATTACAG
GCTCAAAAGTCCCCTGTCATTGTGATGGGCGGATCCTATGTTGGAAGTAAATTATGCAGT
GCTTGCTGCATGGTTTTGGTTGAAATATCCCTAGATTGGGGCTTTGGCTTCATTCAGCTC
CACTTCTTTACTTTGATAATATCACACCACAAAATGCATATTATGATGTTGTTTTAGGGA
ATTTCAAGATTATGACAATATCATGTTAATTTCGATAAATATGATAACAATGCACGTAAA
TACTTCTGCTGGGATTGACAGGTATGTACTGAAATGGTAATGCCTATTGGCATAAGAAGG
GTACCA
>CL1Contig788
TGAAAATTTCCTGGGGAGCGTTGGTGTAGAAAGGTCTGCGAAGGGCATTTTCATCCAACA
AGGTAATGGATATTTTGGCATGGTGTTCCCTGGTTGTCCTGAGACCTTTATGGAGCCACG
GGAATCTGAACAAAGAGAGGGCCGCAGATTCAGAGACAGTCACCAAAAGGTTAACCGTTT
CAGAGAGGGTGATATCATTGCAGTTCCTACCGGTGTTGTTTTCTGGATGTACAATGACCA
AGACACTCCAGTTATTGCTGTTTCTCTTATTGACACCAGCAGCTTCCAAAACCAGCTTGA
TCAAATGCCTAGGGTCAGCTACCTACCTACCATAAGTGAGAGTTTCTAAGTGCCATCTAA
CACTAACGTATTGACAACTGTTTGTTTTTTATTGTTGACAATACTTGACAGAGATTCTAC
CTTGCTGGGAACCAAGAACAAGAGTTTCTACAATATCAACAACAAGAGGGACGAAGGGAA
GAACAAGAAAATGAAGGAAACAACATTTTCAGTGGCTTTAGGAGGGATTTCTTGGAAGAC
GCCTTGAACGTGAACAGGCATATAGTGGACAAACTTCAAGGCAGGGACGAAGATGAGGAG
AAGGGAGCCATTGTCAAAGTTAAAGGAGGTCTCAGCTTCATAAGCCCATCAGAGAAGCAG
CCACGTCACCAAAGAGGCAGCAGACAAGAAGAAGATGAAGACGAAGACGAAGATGAAAAG
AGACAGCCACACCGCCACAGCAGACAAGATGAAGATGAAGATGAAAAGAGACGGCCACGC
CGCCACAGCAGACAAGATGAAGATGAAGAAGAAAAGAGACAGCCACGCCGCCACAGCAGA
GGTAGGAAGANACAAGAAAGCCAAAG
>CL1Contig801
GGCAGGCTTTTAGGAGCATCTTCCTTGATAAATGGTATGCCAGAAGAAGTTGTTGCAGCT
GCTTTCAATATGGAAAGAAATGAGGCCAGGCAGCTCAAGTTCAACAGCCCCTTTATCAAG
GAAGATGCTCCTAAAAGCCTGCCAATAGCTGCTCTGTCATTGGTCTTGAATGCTACATAT
GAGAACCTGTCACTCAATGATTTGCAGCTATTGCAAAGTTTGTGGCACTATCAACGCCCG
GCCAGCTTCTAGTTCCCCATCAAACACACTGTTGCCTTTGCAGTTCACAATTTGTAATCT
TGCACGTCCCTTCAATGCATAAAGTATGCTGTTTGCATTGAGGTTGTAGTGAGGCACAAA
CATAGCATTTTTGTGGAGAGATCCAAACTCAGCACTGAGTTTGAGAAACCTGAGAGCTGG
AAGGTCGAAGCTGGTAACAGTTTTGATTCTACCAGCTTGAGGGTTGTAGATGTCAGGTGA
TGAAAAGAGCCAATGTTCAGGTGAAAGTCTTGGCAAGTGCAAATGGTTTCCTCAAACCCA
TTGTCTCTTTGGCTTTTGCTTCCACCTCTGCTGTGG
>CL1Contig830
AAAGAGACACAGTTTGCCTTTCCCTGGTGGACGTAAGGGAGGGAAAACCAACAAGAGGAG
CAAAATGAAGGTAACAGCGTCTTGAGCGCCTGTGCTAAAACTCAGAGCTAAAGCCACTCA
AGACGCTGTTACTGCTAAGAAACTTCAATCTCCACGCGACCAAAGGGCTCAAATTGTCAG
AGTGGAAGGTGGTCTCCGCATTATCAGCCCCGACTTGCAGGATGAAGAAGATGAAGACGA
AGACGAG
>CL1Contig860
GTAGCATTTAAGACCAATGACAGAGCAGCTATTGGCAAGCTTGTAGGGGGAAACCTCTTC
GTTAAGTAGTATCCCAGAAGATGTTATTGCAGCTCTGTCATTGGTCTTAAATGCTACGTA
TGAGAACCTGTCACTCATTGATTTTGCAGCTACAGCAAAGTTTTGTGGCACTATCAATGC
CCGACCTGCTTCTAGTTCCCCGTCGAACACATTGTTGCCATTGCAGTTCACAACTTGTAA
TCTTGCACGTCCCTTCAATGCGTAAAGTATGCTGTTTGCATTGAGGTTGTAGTGAGGCAC
AAACATAGCATTTTTGTGGAGAGATCCATGCTCATCACCTGACATCTACATCCCTCAAGC
TGGTAGAATCAAAACTATTACCAGCTTTGACCTCCCAGCTCTCAGATGGCTCAAACTCAG
TGCTGAGCATGGATCTCTCCACAAAAATGCTATGTTTGTGCCTCACTACAACCTCAATGC
AAACAGCATACTTTACGCATTGAAGGGACGTGCAAGATTACATACTTCCCAGCAACTGAC
GTAAATCCCAAAGATGCTGCCACACTCCTCCAATATGTCAATTCAACAAAGAATCCAGTG
GCAACAATTCT
>CL1Contig901
CATTGACCTAAACGGTAAACACTTATGGGTCAACTGTGAACAACACTACTCATCCTCAAC
CTATCAAGCACCCTTTTGTCATTCCACACAATGCGCACGAGCCAACACTCACACGTGCCA
CACGTGCGTCTCTTCTTTCCGACCCGGTTGCCATAACAACACGTGTGGACTCATGTCCGC
TAACCCCGTCACTCAACAAACCGCATTGGGCGAACACCCGACTTGAATCTCTCCTGTAAG
GGGCATCGCGAAAGGAAAATCGATCAGAACGAATCTTACGGACCCCTGGGCTCCGACTCC
TGCTTCTGCTTCGGCTGCGGCTGTCGGAACTCATTTTCAATTTTTCTTTCTTTCTTAACT
TCTACCACAACTGATCAGCAAAACCACCTCCACCACAACCTACACAATCAGCCACTGCCT
CCTGTCCACATCACAACCACATCCAATATCATCCTTAAGCCAAGTCAAACCCCACCTCCC
CTTCAAAATATAAAACCAAAATTCCAACAGTATAGAACATGAAATTTCAAAAAGCAACCC
ATCTCCGCATCAAATCGTAGTAAACTGTACTCAGACACCAAAAACGA
>CL1Contig902
CTAGCATAATCTTGTTTCATTATTTTGTTTTCATAATATTCATCACTGTTTTGGTAATGG
TATTGCAAAGAAGGGTCTAAACCAAAATCATTGAAGCTTCTCCTCTTTTATCTTCAAATC
TTGTTGATTGTGAAAGTGTATTGTCTTCATGAGGTACCTTGAAATGTTGAAGAGATGGTT
GAGAAGATGAAGAAGAAGAAGAAGGAGGAATGAAACATTTAGTTTCTTCATTTGTTGATG
AATTACCACACTCCATGTTCACACCAAACAACCTTAGTCTTTTTGCAGCACTATTAGTAC
TATTAGTTAAATTTCCAGCACTGTGGTAATGATTTTGATTCTGATGCTGATAATGATGAT
GATGATGATGAGAAACAGGAACAGAATCAATAATCATTTGTGAATGAGAAGCATTAACTC
CACCAACTACTTGTTGTTGTTGTTGTTGTTGTCTTGCTTGATCAACCATTGACATTGATG
GTGTGCTAATGATCTCATATAAAAAACTGAACTTGGATCATGATGATGATAATTTCCACT
ACCATGTTGATGAAATGGATACATATGGTAATTATAATTCATATGTGAAAAAGGGTCAAG
ATGGTTTTGTTGTTGTGGATGCCTTTGTGATTGTGGTGAAGGATAAGGAAGAGAGTAAAA
TCTACTATTAGCACCACCCCACCTAAGTGACAAATTTTGTTGATTAGGATTAGGAAGAAA
GAAAGGAGTGAAAAGTGTTGTTGATGATGGATCAATATTATGATTATGATGATGATTTGA
TATTCTTCTCCTCCAATCTATATACAATCTATGTCTAAATAATTCACCAACACCACGTTG
GAATGAAACAATGTCACCAGCATCAAGTTTTTTCTCTTTAACAAAACGGCTCCAACCTTT
TGTCATAACATAGCTTTGACTACTATTCCAATAAGAGTATCTAAATCTCCACAATTTTCC
ATTTCTATCTTCAAAATTCAAAAGAAGACCTTTTTCATTTGATGTTGAATCAAGAGGGAA
GTACTTTTCAGCATGTTGTTTTGGTATAACCAAACGGTTTAGTTTCCCTACATCACTTGG
TGTTACAACTTTGTCAAACATGTGTTCTTTCTCATGTTCTTGTTGGTTACTTGTTGATCC
TTGTTGAAAATTGCTTTGACTTTCATTAACAACATCTTTCTTGTTTCCAAGTGACAATTC
CATGAAATCAAGTTGCTTTAAATTTCTAGTTGATTTGTCAAATTTTGGTGTAAGAACCCT
AATCCACCATTATGATCATAT
>CL1Contig903
ACTTTTTGGTACCTGTTTTGCTTTGAGAGATCAACTCAACAAAATGAGTGTCAGCTTGAA
CACCTCAATGCAAGTCAACCTTCTGACTTTATACGGTTATCAGGTTCAAGGGCATTGAGG
TGTTCAAGCTGACAACCGTATAAAGTCAGAAGGTGGACTTATTGAGACTTGGAACCCAAG
CAACAAGCAATTCCGATGTGCCGGTGTGGCCCTCTCTCGTGCTACCCTTCAACCAAATTC
CCTCCGCAGACCTTTCTACACCAACGCTCCCCAGGAAATTTTCATCCAACAAGGTAATGG
ATATTTTGGCATGGTATTCCCTGGTTGTGTTGAGACTTTTGAGGAGCCACGTGAATCTGA
ACAAGGAGAGGGAAGCAAGTTTAGAGACAGTCACCAAACTTGCTTCCCTCTCCTTGTTCA
GATTCAGTCACCAAAAGGTTAACCGCTT
>CL1Contig933
TTTCTCTTTTGCTTTTTTCTTTTAGTACTCTCATCTGAGTCTACTACACAAACCCAATCT
CACTCTCAATCACAACAGAATTCCAATTCAAAACCAAATCTGTTGGTTCTACCAGTTCAA
CAAGATGCTAATACTGGGCTTCATTGGGCCTACATTCACAAAAGAACCCCTTTAATGCAA
CTCCCAGTTCTCATTGACCTAAACGGTAAACACTTATGGGTCAACTGTGAACAACACTAC
TCATCCTCAACCTATCAAGCACCCTTTTGTCATTCCACACAATGCGCACGAGCCAACACT
CACACGTGCCACACGTGCGTCTCTTCTTTCCGACCCGGTTGCCATAACAACACGTGTGGA
CTCATGTCCGCTAACCCCGTCACTCAACAAACCGCATTGGGCGAACTGGCCCAAGACGTT
TTCGCTATTTACACCACCCGTGGGCCTAAACTCGGCCCAATGGTTACCGTCCCTCAATTC
CTCTTCTCTTGTGCACCTTCCTTTTTGGCCCAAAAAGGTTTACCCAACAACGTTCAAGGA
GTTGCTGGGCTGGCCCATTCACCTATTTCACTACCAAATCAACTCTCTTCACACTTTGGA
CTAAAACACCAATTCACAACGTGCCTATCTCGTTACCCTAAATCAAACGGAGCAATAATA
TTCGGTGATGCAGCAAACAACATGCGTTTTGGTAATAACCGTAATTACAAAAATAACCCT
AATATTCTGAATAATTTAATTTACACCCCATTAACAATTACTCCAGAAGGAGAATACCGA
ATGCATGTAACTTCGATACAAATAAATGAACACACAGTGGTTCCAGTGAGTGGATCTATG
TTATCATCATATCCAGAAGGTGTAATTGGAGGAACACTGATAAGCACTTCAATTCCTTAC
ACAACTCTGCAAGACTCTCTGTTTGAGACATTTGTTCAAGTATTTGCCAAACAGTTTCCA
AAAGAAGCACAAGTGAATGCGGTGGGGCCATTTGGATTGTGTTTTGATTCGAAGAGAATT
AATAAAGCAGTTAATGTTGAGTTTGTGTTGGATAGGAGTGATGTTGTTTGGAGAATTTCA
GGTGAGAATTTGATGGTTGAGGCAAAGAGTGGGATTTCATGTTTGGGAATAGTGAATGGT
GGATTGAAACCTAAAGCTACGATTTCTATTGGGAGTCGTCAATTGGAAGAGAATTTGTTG
TTGTTTGATCTTGTTGAGTCGAAGCTTGGGTTTAGTAACTCGTTGAGCTCACGTGGAATC
AAGTGTTCTGATCTGTTCGACTTCAACAATAATGCGTAGATAATATATAGTTTTGATCAA
TGATCAAACTATGTGTGTCAGAGACGTTTTAGATATGAGTTTCTGTGTATGCTTAATTAT
TAAGTAAGCATCTACTTCTTCTTGTTTTTGTTATGCTTAATAAACTACTCATCATCTTCA
ATGATCAATAATAAAGACGCTACTTGTCTTTTTAAACTTAAACACACATATTTGTTCTCT
TGCGTTCATGGTTTTAAATAAACGTTACTTTTAACATTTTGGAATTTCTCTTTCGT
>CL1Contig936
CTGCGCATTGTAGCTCAGGGTGATTGGGGTTCCATGTTTCAGTGAGACCACCGTGTTGAA
TCAGAAGCTGGTCTCACTGAAACATGGAACCCCAATCACCCTGAGCTACAATGCGCAGGT
GTGTCTCTTATCAGACGCACCATTGACCCTAATGGCCTTCACATACCTTCCTTCTCACCC
TCTCCTCAGTTGATTTTCATCGTCCAAGGAAAGGGTGTTTAGGACTTTCAATT
>CL1Contig961
GTTTGAGGAAACCATTTGCACTGCAAGACTTCACCAGAACATTGGCTCATCTTCATCACC
TGACATCTACAACCCTCAAGCTGGTAGAATCAAAACTGTTACCAGCTTCGACCTTCCAGC
TCTCAGGTTTCTCAAACTCAGTGCTGAGTTTGGATCTCTCCACAAAAATGCTAAGTTTTG
TGCCTCACTACAACCTCAATGCAAACTAGG
>CL1Contig964
AGATTTCTACCTTGGAGGGGAATCCAGAGGTTGAGTTCCCAGAGACTCAACAACAACAAC
AACAACAAAAGAGACACAGTTTGCCTTTCCCTGGTGGACGTAAGGGAGGGAAAAACCAAC
AAGAGGAGCAAAATGAAGTTTCTTAGCAGTATCCTCGTCGGTGTTGAGCGCCTGTGCTAA
AAACTCAGAGCTAAAGCCACTCAAGACCGACGAGGATACTGCTAAGAAACTTCAATCTCC
ACGCGACCAAAGGGCTCAAATTGTCAGAGTGGAAGGTGGTCTCCGCATTATCAGCCCCGA
CTTGCAGGATGAAGAAGATGAAGACGAAGACGAGGACGAACAAGAGCAAGGACACAGTCA
AAGGGAGGAAGAAGAAGATGATGATGAAGATGAATCCCACAGCCATGAGAGTCGTCAAAA
GTGGAGATTGAAGTTTCTTAGCAGTATCCTCGTCGGTGTTGAGCGCCTGTGCTAAAAAAC
TCAGAGCTAAAGCCACTCAAGACGCTGTTACCTTCATTTTGCTCCTCTTGTTGGTTTTTC
CCTCCCTTACGTCCACCAGGGAAAGGCAAACTGTGTCTCTTTTGTTGTTGTTGTTGTTGT
TGAGTCTCTGGGAACTCAACCTCTGGATTCCCTCCAAGGTAGAATACTCTGGGGGTTGAA
TCAAGCTGGTTTGCAAAATTGGAAGTGTCAAGAAGAGTGATGGCAACAACAGGTTCATCA
CCGTTGTTATAGCTCCAGTAAGGAATTCCAGGTGGAATTGCAATTATATCACCTTTAGAG
AATCGCCGAATCTTCTGGTGATTGTCGAAATGTTGTCGTTGCTCTTCAAAAGTCGTTGGA
CAACCAGGAATTGAAAGTCCTAAAACACCCTTTCCTTGGACGATGAAAATCAACTGAGGA
GAGGGTGAGAAGGAAGGTATGTGAAGGCCATTAGGGTCAATGGTGCGTCTGATAAGAGAC
ACACCTGCGCATTGTAGCTCAGGGTGATTGGGGTTCCATGTTTCAGTGAGACCAGCTTCT
GATTCAACACGGTGGTCTGGTTCTAATGCGTTGATACTGTCCAGCTGGCATTGGTTGAAC
CTGTCAAATTCTTCAGAGCGAGTGGCTAAACACGCGCTCGTGAAGAGCAAGAAGCAAAGA
GAAAGTGAAGATAGATAGAAGTGCTTCTCCTACTACCTTAGACAGGTCGCTTCTGTAGTA
ACTTGTGCTCTAATTGAACCAACCCTTCCACTTATAGAAACAGGATGAATGTATGGTTCC
TTAGGTTTGAATTTGTTAACAACTATACCTTCATCCTGTTTCTTTGAT
>CL1Contig994
CGAGAACCAACACGGTCACATTCGTCTTCTTCAAATTTCGACAAACGTTCTAACTTATTT
CAAATCTTCAAACTACCGCTTTTGGAGTATAAGGCCAGACCTCACACACTTCTACTCCCC
CAACACATAGATGCTGACTTCATCCTTGTAGTTCTTAGCGGGAAAGCCATACTTACTGTG
TTGAACCCCAACGACAGAAACTCGTTCAACCTTGAACGTGGCGATACTATCAAACTCCCT
GCAGGCACCACTGCTTATTTAGCTAACCATGACGATGAGGAGGATCTGAGAGTAGTAGAA
CTCGCCATACCTGTTAACAGACCTGGTAAATTTCAGGTAATATATATAACTCTAACATAA
CACTTTTTCCACTCTCTTCACCATTACAATTTCCACCACTCACTAATGTTATTTCCTGCA
GTCTTTCTTCCCATCTAGCAATCAAAACCAACAATCCTACTTCAATGGGTTCAGCAAGAG
TATTCTAGAGGCATCCTTCAATGTAAGCATCCTAGCAACATGTGTGTGTAAATTGTCGTT
AATTATTTTATATGTAATAGTTGTAATTTGTGTCCTTGTTTATATGGTTGAAAAAATAGA
CAAAATAT
>CL1Contig1003
GGTATGCCAGAAGAAGTTGTTGCAGCTGCTTTCAATATGGAAAGAAATGAGGCCAGGCAG
CTGCAACAACTTCTTCTGGCATACCATTTATCAAGGAAGATGCTCCTAAAAGCCTGCCAA
TAGCTGCTCTGTCATTGGTCTTGAATGCTACATATGAGAACCTGTCACTCAATGATTTTG
CAGCTATTGCAAAGTTTTGTGGCACTATCAACGCCCGGCCAGCTTCTAGTTCCCCAT
>CL1Contig1023
TTCTGCTGCCTCTTTGGTGACGTGGCTGCTTCTCTGATGGGCTTATGAAGCTGAGACCTC
CTTTAACTTTGACAATGGCTCCCTTCTCCTCATCTTCGTCCCTGCCTTGAACGTGAACAG
GCATATAGTGGACAAACTTCAAGGCAGGGACGAAGATGAGGAGAAGGGAGCCATTGTCAA
AGTTAAAGGAGGTCTCAGCTTCATAAGCCCATCAGAGAAGCAGCCACGTCACCAAAGAAG
CAGCAGACAAGAAGAAGATGAAGACGAAAGACGAAGATGAAAAAGNGACAGCCACACCGC
CAACAGCAGACAAGATGAAAGATGAAAGATAGGAAAACGNGACGGCCAACGCCGCCACAG
CAGACAAGATGAAGATGAAGAAGAAAGAGACAG
>CL1Contig1025
TGCAAGCAGTTCATAGAGTCTCAATCTGTCTGTTTCAAATGAATTAAATCAAGCCCTTTA
TTCTCCAAATATCAAGTTGCTTAGCAATATCACGGCGATTCATAGTAGAACCACCAGCCT
GACTTAACAAACAAGCCAGCCTCACGTCTCCTTTGGATACAGCCAACTGCACTGCTTCAT
CCAATTGCCGACCAGTCAGGAGTGTAAAAACATGTTGCAAATAGTGAGAGTCATTTAGAG
AGCTTATTTGGTTTTGGACATGATAGGAGACACTCTCTCGCAGCCAATAACTGAACTCTG
CTCTTCTCATAAGAGGGAGGGCTTCTTGGTCAACATCTTGATCAACTTCCTTTATATCCT
GCATCATATCTTCCTCATTGTCAGCACCTAAAGATTCTACTTGACCCTTCTGTTCTCTCT
CAGAAAAAGAACTCTAATTAACTCCCAGGTCATTACTTGGTGTGTCAAACCCAATCGATT
TGAGGGAGACAGACTAGGCACACTCAATTGTCTCTCAATAATATCACAGTATTGTTGAGA
AATCTCTGACAGGTTTGTACGATTAGCTTCAAGCTTTTGAAGTGTTAACTTGCAGGGACC
AAATTCAACCTCTTTCATCACATGGTTTATTCCTTTGTGAAAATTTAATGGAGAAACCAA
AGCATGGTCAACAAGTTCTTCGCACACTTTTTTATTTTCATCCCTGACCAAATTGTCAAA
AGCAACTTTCTCCAAATTGACAACAGATGACAATAGCTTGTTATCGCGGCCACTTCCTAC
AAGTGCACCAGAGTG
>CL1Contig1029
GGAATGGTATAAATGCTCCACATTGGAATATGAACGCCAACAGCCTGATGTACGTGGTAA
GAGGAGAAGGAAAGTGAGGATAGTGAACTGTGAAGGAAAGCAGTGTTCGACGACAATGTG
AGAAAAGGACAGATGTTTGTGGCAGAACAAGCAGGGAATGAAGAAGGATTTGAATATGTG
GTATTCAAAACAAACGATAGAGCTGCAGTTAGTAACGTGAAGCAGGTGTTCAGAG
>CL1Contig1066
ATTCAAGAAGTAATTGGAAAAGGTAGTTATGGTGTTGTTTGTTCGGCCGTCGACACTCTT
ACTGGTGAAAGGTTGCGATAAAAAGGGAATTCAAAGATATTTATGTTGTTTTTGAGCTCT
TGGAGTCTGATCTGCATCAAGTCATTAAAGCGAATGCCAACTTAACGAAAGAGCACTATC
AGTTTTTCCTTTATCAGTTACTTCGAGCATTGAAGTATATTCACACTGCTAATGTCTATC
ATCGAGACCTGAAGCCAAAGAATATACTGGCCAATGCAAACTGCAAACTTAAAATCTGTG
ATTTTGGGTTAGCTAGAGTTGCTTTCAATGACACTCCAACAACTGTATTTTGGACGGATT
ATGTTGCTACAAGGTGGTATAGAGCACCAGAGCTCTGTGGATCATTTTACTCAAAGTATA
CTCCGGCAATTGATATTTGGAGTATAGGATGCATCTTTGCTG
>CL1Contig1088
ATCCATTTTACACCTGGATCAACAAATGATACCATTATGGGTGGTGTGAAGAACACTCTT
GACTATTGGCCATCTCTTCAAGGCATAATACCCATGATTAATTCTTCACCTATCTTTTGC
AAAGCTTCACACCTACAATCCAAGAAATTCACTTCACTAAGTTGTGCACAACAGTTCTCC
TTTAGTCCTTCTTCGCGGTTTCGAATGTAGTTGACTCCCTCATTTTTATAACATTCTCAT
CATCAATCCAAAGCTAGGAGAAATTCAATCATCAGTATGGCAATCAAAGCGCGATTTCCT
CTTTTGGTATTGCTAGGAATAGTTTTCCTAGCCTCAGTTTGTGCGAAATCCGATAAGGAG
AATCCATTTTTCTTTAAGTCTAACAACTTTCAAACTCTTTTCAAGAACGAAAACGGTCAC
GTTCGTCTTCTCCAAAGGTTCGACAAACGTTCTCAATTATTTGAGAACCTCCAAAACTAC
CGTCTTGTAGAATATAACTCAAAACCTCACACCCTCTTTCTTCCACAACACAATGATGCC
GACTTCATCCTTGTAGTCCTAAGTGGAACTAATTAATTAATGATCAATTTATATGACTAG
TAAATTTAATTTAAAGAAATAGTAAATTTAAATTAAATTTAGTTGGTACACTACTCGTGG
AAGGGCTATACTGACGGTATTGAACCCCAACGACAGAAACACCTTCAAACTTGAGCGAGG
AGATACAATCAAACTCCCTGCTGGCACCATTGCTTATTTGGCTAACAGAGATGATAATGA
AGATCTTAGAGTATTAGATCTCGCCATCCCAGTTAATAGACCTGGTCAATTTCAGTCGTT
ATCACTATTCTTTTATCACTCTTATATGTTTCTTTGCATTGGTTTGTTTAAACTAATTAT
CTACAAATATAAACAACTTTTTTAGAAAATTTATAAAAACTCCTTAAGACATACACATAA
ATTGTTTTCATCTTATTTCCATAAGTTATTTAAGATAACATATGAAAATATTTTTAACGA
TTATATGAAACAATAGTATTGTATTTCATCTTTCATTATAGAAATAGCTTATACCTAAAT
GTTTATACGGTTATAAAAATGCTTAACATACAAGTTTTTTCTATTTTTGTATTCTCTTAC
CGTTCTGTGACCTTTACAACAGTCGTTCTCATTGTCTGGAAATGAAAACCAACAATCGTA
CTTCCAAGGTTTCAGCAAGAAAATTCTAGAGGCTTCCTTCAATTAAGAATGCATCCTAAC
ACCAACTCTAAATTTTATTTATTGTTTTGGTATTGGGTTGGATTTAATAGTGTTAATAAA
TTTTTGAATTAAAACTATACAACAAACAAACCATATAATTTGTGTCCTTCAATAGCGATT
ACGAAGAGATAGAGAGGGTTCTTTTAGAAGAGCAGGAGCAAAAGCCAGAACAAAGAAGAG
GCCATAAGGGTAGGCAGCAGAGCCAGGAAACAGATGTGATAGTAAAAATATCAAGGGAAC
AAATTGAAGAACTAAGCAAAAATGCCAAATCTAACTGTAAAAAAAGTGTATCTTCTGAGT
CTGAGCCATTCAACTTGAGAAGCCGCAGCCCTATCTATTCCAACAGGTTTGGAAACTTCT
TTGAGATCACCCCAGAGAAAAATCCTCAACTCAAAGACTTAGATATATTTGTCAACTCTG
TGGAGATCAAGGAGGGATATCACTTTTTCAATTGATTTGTTTGTTTGTCTTTTTTACTCG
TAACTAAAAACTACTTACTATAATGAATATTTGTTACAATAAAAATGAAATATTTACTCG
TAATTTTCTTGTCACTAGAATTAGTGATTGATTAAGATATATTTCACTATTTCTATAATT
TTATTTGTCTTTATTTTAATTTTTTTTTAATTTATTTGTAAATATCTTAGATTGATATTT
CTCTCAACTCTGTCGAGATCAATAGGGATCACTTTTGCTACCACACTTCAATTCAAGAGC
CACAGTGATACTAGTTGTTAATGAAGGAAAAGGAGAGGTTGAACTTGTGGGATTAAGAAA
TGAGAATGAACAAGAGAATAAAAAAGAAGACGAAGAAGAAGAAGAAGATAGAAATGTACA
AGTACAAAGGTTTCAATCAAAGTTATCTTCTGGCGATGTTGTTGTAATTCCTGCTAGCCA
TCCTTTTTCCATAAATGCTTCCTCAGATCTCTTTTTACTTGGATTCGGTATTAATGCTCA
AAACAACCAGAGAAACTTCCTTGCAGGTATATGTACAAAATACTATAATTAAATTTAGTA
TTTTTTTTTGTTTAACTAATTAATTCTATATATTTCTTTGTTTTAATTAATCAGAAAATT
ATGATTACGGTTATATTAATCTTTTGATATTTGAAACTCCTTGCAGGTGAGGAGGACAAT
GTGATAAGTCAGATACAAAGACCAGTGAAGGAAGTTGCATTCCCCGGATCTGCTGAAGAG
GTTGATAGACTTCTTAAGAATCAGAGACAATCTCATTTCGCAAATGCTCAACCTCAACAA
AAAAGGAAAGGAAGTCAGAGAATAAGAAGTCCATTTTAAGAAGGGATCGAGTATGATATA
TATTATGTGTATATGCTATAAAGAGCTTTAGCTCACAGTGAGCAAAAAATAAAAAGGCAT
TCTCTTGTAACTACGTACCTTTCTACTATGAATAATGTAAAACAAGAATAAATTTTTGTT
TCTACTCTTTAGCTACTATGAATAAAGTAAAGGAAGAATAAATTTTTTTGTCGCACAAAT
ATTCAACTTTTTTATATCTGAATTTGTCTTACCACCATGGTTGATCAACCAAGAACAACA
GGATCCTACACATATGGAGGATCCTATGATCCCAACATCAACCAACCTTCACGCCAAACT
GTGAAATTCTTGACAGCTGCTACCATTGGTGTCTCACTTTTGTTCTTGTCTGGACTAATC
CTTGTTGGAACTGTCATAGGCTTAATCATTGCAACCCCTCTTCTTGTTCTCTTCAGTCCT
ATCTTAGTTCCAGCTGCTATAATCCTATCTCTCATTGCTGGTGGATTTTTGTTCTCTGGT
GGTTGTGGTGTGGCTGCTATAGCTGCATTGTCATGGATATACAACTATGTCTCTGGTAAT
CGTCCTGCTGGTTCGGATACTCTTGATTATGCTAAAGGGATGATTACTGATAAGGCTAGA
GATGTGAAGGAAAGGGCTAAGGAATATGGAAATTATGCTCAGGGTAGAGTACAAGAGGCT
ACACAAGGGTCTTATTAATAATGGTTGATTTGGCTTCTACCCTTTACCATTTGCATGTTC
ACTTCATGCATTTAATGTCACCTTCTCTGTTTGTATCTTTTTAATTTATTGTGTTCTATG
TTATTCTGCTGTTTTTTTTTTTTTGTAATATTTCCTATGTTTTTGGAGTTAAATATTTCG
TCTTATTTGTGTAAGCATTATGTTAGTTAATTAATAAATCACTATCTCTTTTGTAGCTAA
AGTATTTCCTCTTGTTTAAGATATGTGAATGTGATTTGTGTTAGAAAAGATATGTGAATG
TGATGCAGTAATGTTTCCTCCCTTAATAGGGATGTTGTTTTTGTCTCCCTTTTCTCTAAA
ATTACCTAC
>CL1Contig1104
CCTCTCGTTACGTACATCACACCGTTCGAATTCATGTTCCAATGCGGCACAAATATACCA
TCCTTGTAAAGGTTAACCCATTGGGCACTAAGATGGAGAGATTTAAGAACTGGGAGAGTC
AAACTGTTGGCTGTGGTTATACGACCGGCTCTTGGGTTAAAAACGTCGGCGCGTGAAGGA
TCCGCGATATTTTCGTGAAGTCTTCAAAGTGCAAACGGTTTCTTCAAGTGAATTATCTTT
TTGCCCCT
>CL1Contig1164
TCTCTCTCCAATGGCTAAGCTTCTTGCGCTCTCTCTTTCACTTTGTTTTCTACTTTTTGG
TGGCTGTTTGCTTTTAGAGTAACTTAGTCCTTCTAGACCAAAATGAGTGCCAGCTTGAAC
ACCTCAATGCCCTTGAACCCGATAACCGTATAGAGTCAGAAGGTGGACTTATTGAGACTT
GGAACCCAAACAACAGACAATTCCGATGTNGCTGGTGTTGCCCTCTCTCGTGCTA
>CL1Contig1182
ATTGTTTTGTGTTTGTGAAGTTGATGACTTGGTGCATGTTTGGATTGAATTTGGATTTAC
TTAAGTCCTTTCCCCTGCATTTATTACGACTGTGTGAATATCCAGATCTATTTGGATTGT
GGTGAGTTGACAAAATCATAGTGATTTTGTTGGACTTTCAAAAATCATGGTAATTACTAA
TTTTAGAGGGGATCCATAGTGGATTTTGTCGAACTGGCGATCCAAAATTGGCATGTTTGA
ATTAGGTAGAATTACAATGTGGCACCGTGATTTTATTAAATACTACACTTAAATGTGATT
TTTTTCACTTTGATTGAAACACATACTTGTTTGTAAAAAAGGTTTTGGTGATTGTTTTGA
TTGGTTTAATTTGATTTGATTTGATAATAGGCTGTGGTGAATCACTTGGAAGAAGCTCAC
GAGTTGATTGATACAGCAATCTCAACTGCACTGAAAGAGAGCAAGCCTGTTTATATAAGC
ATTAGCTGTAACTTGCCTGCTA
>CL1Contig1195
GTTAGTAAACGTGAAGCAGGTGTTCAGAGCCACTCCTGCACAAGTACTTGCAAATGCTTT
TGGCCTACGTCAGAATGAAGTCACTAAAATAAAGTTTAGTGGAAACCGTGGCCCTTTGGT
TCAACCTCGGTCTCATGCTCATGCATAATCAAAATTATTATTTTGAATACAAGATGACCG
GCCAAGTCATGATTGCATTGTATAGCATAATTTGATTATGCATGAGCATGAGACCGAGGT
TGAACCAAAGGGCCACGGTTTCCACTAAACTTTATTTTAGTGACTTCATTCTGACGTAGG
CCAAAAGCATTTGCAAGTACTTGTGCAGGAGTGGCTCTGAACACCTGCTTCACGTTACTA
ACTGCAGCTCTATCGTTTGTTTTGAATACCACATATTCAAATCCTTCTTCATTCCCTGCT
TGTTCTGCCACCACGAAATTTTGTGGCACCACCAACATCTGTCCTTTTCTCACATTGTCG
TCGAACACTGCTTTTCCTTCACAGTTCACTATCCTCACTTTTCCTTCTCCTCTTACCACG
TACATCAGGCTGTTGGCGTTCATATTCCAATGTGGAGCATTTATACCATTCCGCATTTCA
TTCATTCATTCATTCATTAGTACTTCATTATTATATTCATTTCATTACTATTACCTTTAC
ATTATCAAATATATAATCATACCCTGTAGAGGAGGACATATTCTGCACTCAGACGTAAGT
AACTCAGGATTGGGAGGGTTAAACTGTTGACGGTGCTGATTCTTCCCGCACGTGGATTGT
ATAGATCTGCACGTGCTGGCCGAATTATGTTCTCGCGAATCCTTGCACTGCAAATTGTTT
CTTCCAACCCATTCTTCCTTCCCTTTCCTCTGCAGCTTCTTTTCTTGCATATTTTCTCTT
CTTCTTCTTCTTCCTCTTCCTTATGTTCCCTTACTAATAGTAGAATACCTTAGTTTACTA
CTTACTTCGCGGTTATTTTCTCCACTTTTGACGACTCTCATGGCTGTGGGATTCATCTTC
ATCATCATCTTCTTCTTCCTCCCTTTGACTGTGTCCTTGCTCTTGTTCGTCCTCGTCTTC
GTCTTCATCTTCTTCATCCTGCTAAACGGTTTACGGGGGGTACGTTTACGGATAATGCGG
AGACCACCT
>CL1Contig1213
CCACAGTGAATGAGGCTAATGTGTATTCAATGAAATCCTTTACAACGCTTCGATTAACCC
ATCCTCCATATTCATCCTCAAGTTTTTGTGGTAGATCCCAATGGTGTAATGTAACGTGTG
GTTGGATTCCATGGCTTATCAGTTCATTTATAAGGTTGTTGTAATATTGTAGTCCTTTGG
TATTGATTGATCCTTTTCCATCTGGAATAAGTCTTGACCATGATATTGAAAATCTATAAG
CCTCTAAACCCATGTTGGCCATGAGTTCCACATCTTCCTTATATTTGTGATATTGGTCAC
ATGCAATATCTCCATTACCTTGGTACCTATTCCCATTTCCACCATGGGAGAAGGTATCCC
AAATGCTTGGCTTCCTGCCATCTATATTTGCTGCACCTTCAACCTGATAAGCAGAGGTTG
AAGCACCAAACACAAAATC
>CL1Contig1218
GGAAGATGCCTTGAACGTGAACAGGCGTATAGTGAACAAACTTCAAGGTTAGGAACGAAG
ATGAGGAGAAGGGAGCCATTGTTCAAAGTGAAAGGAGGTCTTAGCATCATCACTCCACCA
GAGAAGGAGCCACGTCAAAAGAGAGGCGAGCAGACAAGAGGAAGAGTGAAGATGAAGATG
AAAAGAGACAGCCACCAAATAATTCCTGTTAATGTGTTCTTTATTCTTAACTACTTGTTT
TGTTACACTGTGGTGCCTGTGAGTTTGTTATCGTACAAAATTCCTTCCGGATTCTCTGTT
GCAAAAATTTCTGTTTGTTTTCTTTTGATTAAATCAATAAACTTCCGTTAGATTTCCCTG
TCGAAAGCCAGTGGACAACATTATAGTATTAGGTCATAGCATCACTGATTCAGTGTGAGG
CATTTTCACATAATTTGTTCTCACTAATTTATGGTCTCACTCCATTTAACCCAAATTTGC
ACATTTAAAACCATTAAAGGCCTTCTCCCATCGATTTTTTTCAATCTGAGGCTTAATTGG
CTTTAGGCTTGATCTTACCTGACCACCTTTAAAGAGTTNATGGCCTCATNTGGACCTCCC
ATGAGNGCATAAC
>CL1Contig1236
CTAGCTTTGCATATGCCACTTCTCTCTTGCTTCTGCTCCTGTAACTCTTGAGGCATTTTT
GAGACCAGGAGGGTAGAAACCCAGAATCAGTTCTCACAGCATTCAGCTCAAAAGTGCTCC
AAGCAGCACTAAAGACTCCAAAAGAGAAGTTAGAAAATTCTTCCCTTCTTTGATAGTCAA
AAAGGGAAAGAATTTTCAAAATATCAAAAGAAGATGTGCATGGTTTGGCACCTAAAAGAA
GCATTTGGCCATTTGGAGGACAATTTAAG
>CL1Contig1255
GAGATCCATGCTCAGCACTGAGTTTGAGCCATCTGAGAGCTGGGAGGTCAAAGCTGGTAA
TAGTTTTGATTCTACCAGCTTGAGGGATGTAGATGTCAGGTGATGAAGATGAGTCAATGT
TCTGGTGAAGTCTTGCAGTGCATGGATCTCTCCACAAAAATGCTATGTTTGTGCCTCACT
ACAACCTCAATGCAAACAGCATACTTTACGCATTGAAGGGACGTGCAAGATTACAAGTTG
TAGAACTGCAATGGCAACAATGTGTTCGACGGGGAACTAGAAGCAAGGTCGGGCTAGTTG
ATAGTGCCACAAAACTTTGCTGTAGCTGCAAAAATCAATGAGTGACAGGTTCT
>CL1Contig1280
CAACAACAAAAGAGACGCTGTTACCTTCATTTTGCTCCTCTTGTTGGTTTTTCCCTCCCT
TACGTCCACCAGGGAAAAACCAACAAGAGGAGCAAAATGAAGGTAACAGCGTCTTGAGTG
GCTTTAGCTCTGAGTTTTAGCACAGGCGCTCAACACCGACGAGGATACTGCTAAGAAACT
TCAATCTCCACGCGACCAAAGGGCTCAAATTGTCAATGCGGAGACCACCTTCCACTTTGA
CAATTTGAGCCCTTTGGTCGCGTGGAAGGTGGTCTCCGCATTATCAGCCCCGACTTGCAG
GATGAAGAAGATGAAGACGAAGACGAGGACGAACAAGAGCAAGGACACAGTCAAAGGGAG
GAAGAAGAAGATGATGATGAAGATGAATCCCACAGCCATGAGAGTCGTCAAAAGTGGAGA
AAATACCGCGAAGAAGAGAAACAAGGATCACATAGAAGGGAACATAAGGAAGAGGAAGAA
GAAGAAGAAGAGAAAATATGCAAGAAAAGAAGCTGCAGAGGAAAGGGAAGGAAGAATGGG
TTGGAAGAAACAATTTGCAGTGCAAGGATTCGCGAGAACATAATTCGGCCAGCACGTGCA
GATCTATACAATCCACGTGCGGGAAGAATCAGCACCGTCAACAGTTTAACCCTCCCAATC
CTGAGTTACTTACGTCTGAGTGCAGAATATGTTCTCCTCTTACCACGTACATCAGGCTGT
TGGCGTTCATATTCCAATGTGGAGCATTTATACCATTCCTGTAGAGGAGGACATATTCTG
CACTCAGACGTAAG
>CL1Contig1307
CCAAAAACAACGCTCTTTGTGGTAAGACCAACCTCTTTCATAGAGCTCATCTGCAGCATA
TAGTTGTGCTGTGTCTTTGGGCATGCTGTAAAATATGTAAAACAATGTTTCCACCGAAAA
CTTAGTATAATAAAGTTTACGTAGAGCAGGTGGTTGTTCAGCGTAATAACATTGTGGCAC
ATTAAACTTTGGATCATCATTAGCTGGCCCTTCTGCCCATGGAGACTTAAAAGTCTCATG
AAGATTTTCTGATGAATTCAAATCAAAGCCAAGTTGAGTTAGATCAAGTCCAAGAGCAAG
AGGATCACCCCTATGGATTACATTTATCAGGCCAAGCAAACCATATGGATCTGGTTTAAA
TTGTGCAGGTTGCATAAACTTCATGTCATGATCCCTAAAAGACTGATTTAGAAATGGACA
TTTGAAGATGAAACTGGGGTTGTTCTGTTGCTGTTGATATTGCTGGCTGAGCTGGTTGTA
TGACCCACGCCAGGAACTGTATTTGGAGAATTTAAGGCCTTAATCCAATGCCAGGAGGTT
CTCTGGTACCTAAACCAAAACCCTAGAGACGTATTTGAATTGTACAGTAAATACTTGATT
ACAGTAAGGAATTGACTATAATTAATGGTTTAAGCAAGCACCTCATTAGAAAATGGACTG
AAATAAGAGACGTGGATTCATAACAAAACTAAGACTCCTGCATTCAGAGTACAAAAATAG
GCAGACCTGTGAATGATAGGAAGAATTAGAAGATGGAAAAATATCCGATCCATGTTGATG
GAGAAGATTCTGGTTGTTGACAGATGAGAACGAGACACTGCCACTACTGACTGAAGGATT
ATGTTGTTGTGGTTGGGGATGATGGGATGAATATGTTCCTCCCAAGCTGAAACCAGCAGA
CCTTCCCATCTGAGAGAAATGCTGAGATTGCATCATCGGCACAGCATTGTCATGAGGTTG
TTCTTTAGCATAATCTGCATTAACACATGTACAGATAATGTGGTCAGAAACATCTTTGGC
CGTAATTTGAGAGTTTGAGCAACTTCCACTCAAGTGGAGTTCTGCATAATAAACACAAGC
GACCAAAAATATTTAGATACGTAATAAAGTTGTCATTTACATCATAACAATCAAGGATAC
AGAAGTGCAAATCTTTGTAATTAATTGCTTGGAAACATCTATTGATATTAAGTTAAGGAC
CTCCGAAAGAGAGAGAACATAAATTTCATTCTACAATATGTTTCCCAAAAGTAAGTAAAA
CTTTTTAACCTTCAAAAACAGAAAGATTGGTTAATACAATATAAATTCCAATAAATAGAA
TACCAACTAATTATTAGACAAAACTAAAAATGTAAAGAATTTAAACGTACCCATTC
>CL1Contig1316
CTCATCAAAAATACTACTGGAATTGCTTGCTGTCACCTCTGAGAATCTTAATCTGAGAAA
TCAGCTCTGCTCGTTCCGACCGCTTGGCCTTCAGAGCTTCAGTGATCTGAAAGCGAGCTT
GATTTTTCTTGCTGATCTCCTTGTCAAGCAGATCAATTTTTGTTTTGATGCTTCCAAAAC
CAGCTTGATCAGATGCCTAGGAGATTCTATCTTGCTGGAAACCACGAGCAAGAGTTTCTA
CGGTATCAGCAGGAAGGAAGTGAAGAAGAGGAAAATGAAGGTGGCAACATTTTCAGTGGC
TTCAAGAGGGATTTCTTGGAAGATGCCTTGAACGTGAACAGGCGTATAGTGAACAAAACT
TCAAGGTAGGAACGAAGATGAGGAGAAGGGAGCCATTGTCAAAGTGAAAGGAGGTCTTAG
CATCATCACTCCACCAGAGAAGGAGCCACGTCAAAAGAGAGGCAGCAGACAAGAGGAAGA
TGAAGATGAAGATGAAAAGAGACAGCCACACCGCACAGCAGACAAGATGAAGACGAAGAT
GAAAAGNGACAGCCACGCCGCCACAGCAGAGGTGGAAGC
>CL1Contig1319
CCTTGCAGGTGAGGACGATAATGTGATAAACCAAAAAGAAAGGCCGGTGAAAGAGCTTGC
ATTTCCTGGTTCTGCTCAAGAGGTTGATAGACTAATAAAGAATCAAAGACAATCTCACTT
TGCAAATGCTCAATCACAAGGAAGCCAAAGAAGGAGTCCTCCTTATTCATCCTGTGCTCA
CTATGAGCTAACTAACTCTTACATCATACATGCATATTATTTCAGTTGATTGATTACTCA
GTAAAAAGTGTCCAAAATTGAAGATAGAGGACTCCTTCTTGGGCTTCCTTGTGATTGAGC
ATTTGCAAAGTGAGATTGTCTTTGATTCTTTATTAGTCTATCAACCTCTTGAGCAGAACC
AGGAAATGCAAGCTCTTTCACCGGCCTTTCTATTTGGCTTATCACATTATCGTCCTCACC
TTCAAATTTTCAATCAACAAAAAAATGTACCCTAAGTGAGCCTTTTCTCGCCCGATGAGT
TTATGTCCATTTATAGTACATTTAATTTAATTTAATTATCCATACCTGCAAGGAAGTTTC
TCTGGTTGTTCTGAGCATTGATACCAAACCCAAGCAAAGAGAGATTTGAGGAAGCATTTA
CAGCAACTGGATGACCTGCTGGAATGACAAAGACATCACCTGGAGACAGGTTAGCTCTAT
ACCTCTGCACTTGTTTGCTTTTCTCTTCTTCCTCATTTCTTAGACCCACAAGTTCAAAGT
TTCCCTTTCCTTCATTAACCACTACTACCATTGTGGCCCTCGAATTGAAGTGTGGCAACA
TCAAACCTCCCTAAAATTTAAAAAGCAAGTGATCGAGTGAATATACTATAAATTATTGTC
TAATTATAGTTCTGTATATATATTTATTTTGTAACCTCGTTAATTTCAGCATAGTCCACA
AGTATATCCAAGTCCTGTAGCTGAGAACTTTTCTTTGGGGTGATCTCAAAGAACTTGCCA
AACTTGTTGGAATAAATGGGGCTGCGCCTTTTCAAGTTAAATGGTTCTGATTCAGAGGAT
ATGCTTTTCCTTGAACTTGATTCAGCATGTTTGCTTAGTTCCTCAATTTGTTCCCTTGAC
ACTTTGACTATTACTTCTGCTTCTTGGCTCTGTTGTCTCCCCCTGTGGCCTCTCCTTTGT
TGTGGCTCCTCTAGTAGAATCCTCTCTATGTCCTCATATTTGGCCTATATATTCATAATG
GTTATGTATGAGTGAATTGATAGACATTAAGTCAAACAACATGTGTTGCATATGCTTACA
TTGAAGGAGGCCTCTAGAATATTCTTGCTGAATCCGTTAAAGTATGATTGTTGGTTGTTA
TTGGCAAATGGGAAGAAAGCCTGTATGAAAAGATAAACATCAATAGTCAGATATGAAAAG
GATAATAACAAAATAAATGGATGTGTTGGTAATGAGAAAAGGCTAACAGTATATATATAT
ATATTACTTAGGTAATTTGCAGGTGTGTTAATTGGTATGGCAAGATCTACTATTCTGAGA
TCCTCATTTGAGTCTCGATTAGCTAGATAAGCAATAGTGCCTGCGGGGAGTTTGATGGTA
TCACCACACTCAAGGTTAAAAGAGTTTCTGTCGTTGGAGTTCAACACTGTGAGTATGGCT
TTCCCTGCATTATTCAATATTCAACAAATTAATTCCTTATGTAAAATGAAGGAAACTTAA
TTGTTTGCTTATAGTACAATAAATTACCACTGAGAACTACAAGGATGAAATCAGCATCTG
TGTGTTGAGGGAGGAAGAGAGTGTGAGGTCTGGCCTTATACTCCAGAAGGCGGTAGTTTT
GAAG
>CL1Contig1377
GTTGGGTTATTCTGATATTGGTAGAGAGATAAATGGGACACAACTTTACTCATAATTTAT
TTATTCATATCAGAAAGATGGAGCTCAAGTTATAGTTACAAGAGCATACACATTGATTCT
CCACTCTCTATGAGCTAGCTAGCTCTTACAACATACATGTTTATTATTAGAGACATAGTT
GATCACTTAGTAAAAGCCGCCCAAAATTGAAGATAAGGAACCCCTTCTTCTTTGGCTTTC
CTCCTCCCTTTGTTGTGGTTGAGCATTTGCAAAGTAAGATTGTCTCTGATTCTTAATTAG
CCTATTAACTTCTTGAGCAGATCCAGGGAATGTAAGTTCTTTAACTGGATTTTGTATTTG
ACTTATCACATTGTCGTCCTCACCTGCAAGGAAGTTTCTCTGATTGTTCTCAGCATTGAT
ACCAAACCCTACAAAGTTGAGATCTGAGGAAGCATTTACAGCAACTGGATGACCTGCTGG
AATGATGAAAACATCACCTGGAGACAACCTGGCTCTAAACCTCTGCACTTGGTTGTTTCT
CTCTTCTTCTTCTTGCTCCTCGTCTTCCTCTTGTTGTTGTTCTTGTTGCTCATTTCTTAG
ACCAACAAGTTCAAGGTGTCCTTTTCCTTCATTAATAAATAGAACAACTATGGCCCTTGA
ATTGAAGTGTGGCAACATCAAA
>CL1Contig1379
CCGGCCTTTCTATTTGGCTTATCACATTATCGTCCTCACCTGCAAGGAAGTTTCTCTGGT
TGTTCTGAGCATTGATACCAAACCCAAGCAAAGGAGAGATTTGAGGAAGCATTTACAGCA
ACTGGATGACCTGCTGGAATGACAAAGACATCACCTGGAGACAGGTTAGCTCTATACCTC
TGCACTTGTTTGCTTTTCTCTTCTTCCTCATTTCTTAGACCCACAAGTTCAAAGTTTCCC
TTTCCTTCATTAACCACTACTACCATTGTGGCCCTCGAATTGAAGTGTGGCAACATCAAA
>CL1Contig1380
ATCGCGGTATTGTTACAGAGACAACCGACTTGGCCTTGTTTCGAATTTCTTCCATTTACA
TACTTACCAAATGGGCAACAAAAACGTAGTCAATCACAACTTCAGTTTTTCCTTTTTGTT
TTTCAAAAGAGGAATGAAAAAGAAATTCTAACAGAACATTGCATGATCAAAACAAAGTTG
ACAGAAAATTTTAAAGCATTGGGATTAATTTAAGTCTTACTTTATTCACGTCCAAAAAAA
GGTTGGTGACTCAGATTGAGAACTTATACATAATTTTGCAATTACCAAAAGGCATCTAAG
CCTTTGTTTTTATTCATTATTATTACCAACTGATGTGGGATACATGTCTCACATGGATAA
AGGCTTGGAAGCCATGATTGTTTCTAAGCTGCAGCTTTGTTTTCAGACTCACGAGGGGGA
ACTAGAAATGTGAAGGGATTGCTGGACTTGAGCTTCCTGGCCTCATTCCTTTCCATGTTG
AATGTAGCTGCAATAACATCTTCTGGGATACTACTTAACGAAGAGGTTTCCCCTACAAGC
TTGCCAATAGCTGCTCTGTCATTGGTCTTAAATGCTACGTATGAGAACCTGTCACTCATT
GATTTTGCAGCTACAGCAAAGTTTTGTGGCACTATCAATGCCCGACCTGCTTCTAGTTCC
CCGTCGAACACATTGTTGCCATTGCAGTTCACAACTTGTAATCTTGCACGTCCCTTCAAT
GCGTAAAGTATGCTGTTTGCATTGAGGTTGTAGTGAGGCACAAACATAGCATTTTTGTGG
AGAGATCCATGCTCAGCACTGAGTTTGAGCCATCTGAGAGCTGGGAGGTCAAAGCTGGTA
ATAGTTTTGATTCTACCAGCTTGAGGGATGTAGATGTCAGGTGATGAAGATGAGTCAATG
TTCTGGTGAAGTCTTGCAGTGCAAATGGTTTCCTCAAACCCATTGTCTCTTTGGCTTCTG
CTTCCACCTCTGCTGTGGCGGCGTGGCTGTCTCTTTTCTTCTTCATCTTCATCTTGTCTG
CTGTGGCGGCGTGGCTGTCTCTTTCTATCTTCGTCTTCGTCTTCTATCTTCTTCTTGTCT
GCTNG
>CL1Contig1383
GTTGATTTGATAATTAAGAGAATTATGAAGTTGTTGAAAAAAATAAACACAAACTTTGAC
AGAAAATCATAGAGCATTTGAATTTGGCTTTTTGTTTATTTTGTTTCCGCAAAAGGTACA
TGACTCGAGTAACTTTACACATAACAAAAGGCATCTAAGCCTTCATTTTTTTATTCATAA
TTTGCATGATTATTCCTTTATTCATATTGATTTGGTACCAAATCTAAGCTGCTGCTTTGT
TGTCTGAGTCACTGCGGGGTGGAACAAGAAATGAAAAGGGGCTGTTGAACTTGAGCTGCC
TGGCCTCATTTCTTTCCATATTGAAAGCAGCTGCAACAACTTCTTCTGGCATACCATTTA
TAGAAG
>CL1Contig1389
GAGGAAGATGAAGATGAAGATAGAAAAGAGACAGCCACACCGCCACAGCAGACAAGATGA
AGACGAAGATGAAAAGAGACAGCCACGCCGCCACAGCAGAGGTGGAAGCAAAAGCCAAAG
AGACAATGGGTTTGAGGAAACCATTTGCACTGCAAGACTTCACCAGAACATTGGCTCATC
TTCATCACCTGACATCTACAACCCTCAAGCTGGTAGAATCAAAACTGTTACCAGCTTCGA
CCTTCCAGCTCTCAGGTTTCTCAAACTCAGTGCTGAGTTTGGATCTCTCCAACAAAAATG
ACTATGTTTGTGCCTCACTACAACCTCAATGCAAACAGC
>CL1Contig1401
GCTTAGTTCTTCAATTTGTTCCCTTGATATTTTTACTATCACATCTGCTTCTTGCCTCTG
GCTCTGCTGCCTATCCTTATGGCCTCTTCTTTGTTTTGGCTTTTGCTCTTGCTCTTCTAA
AAGAACCCTCTCTATCTCCTCATAATCGCTATTGAAGGAAGCCTCTAGAATTTTTTTGCT
GAAACCCTGGAAGTACGATTGCTGGTTTTCACTTCCAGACAATGAGAACGACTGAAATTG
ACCAGGTCTATTAACTGGGATGGCGAGATCTAATACTCTAAGATCTTCATTATCATCTCT
GTTAGCCAAATAAGCAATGGTGCCAGCAGGGAGTTTGATTGTATCTCCTCGCTCAAGTTT
GAAGGTGTTTCTGTCGTTGGGGTTCAATACCGTCAGTATAGCCCTTCCACGTAGGACTAC
AAGGATGAAGTCGGCGTCATTGTGTTGTGGAAGAAAGAGGGTGTGAGGTTTTGAGTTATA
TTCCATAAGACGATAGTTTTGGAGGTTCTCAAATAATTGAGAACGTTTGTCGAACCTTTG
GAGAAGACGAACGTGACCGTTTTCGTTCTTGAAAAGAGTTTGAAAGTTGTTAGACTTGAA
GAAAAATGGATTCTCCTTAT
>CL1Contig1402
TTTGCTGACTATGAGCTATAGCTCTTTATAGCATACATATGCATCACATTCACTCATTAA
AAACCGCCCAAAATTGATGATAATGGAATCCTTATTTTCTGGCTTCCTTCATCTTTTTGT
TGAGGTTGAGCATTTGCGAAATGAGATTGTCTCTGATTCTTAAGAAGTCTATCAACCTCT
TCAGCAGATCCGGGGAATGCAACTTCTTTCACTGGTCTTTGTATCTGACTTATCACATTG
TCCTCCTCCCCTGCAAGGAAGTTTCTCTGGTTGTTTTGAGCATTAATACCAAATCCAAGT
AAAAAGAGATCTGAGGAAGCGTTTATGGAAAAAGGATGACTAGCAGGAATTACAACAACA
TCGCCAGAAGATAACTTTGATTGAAACCTTTGTACTTGTACATTTCTATCTTCTTCTTCT
TCTTCGTCTTCTTTTTTATTCTCTTGTTCATTCTCATTTCTTAATCCCACAAGTTCAACT
TCTCCTTTTCCTTCATTAACAACTAGTATCACTGTGGCTCTTGAATTGAAGTGTGGTAGC
AAAAGTGATCCCTCCTTGATCTCCACAGAGTTGACAAATATATCTAAGAAAATAAATGTG
AAACTCTGTTAATGCATCCCTAAATTTAGCAACAAAGAAAATTAAAGAAATATTTCATTT
TGATCGTTACAAATTTTCGTTGGTCATTTATTTCTTCTAGAAGTGATTTTAGTCGAACTA
AGAAACAAACAACAATCAATAGCAAAAGTGATCCCTCATTGATCTCGACAGAGTTGAGAG
AAATATCTAAGTCTTGGAGTTGAGGGTTTTTCTCTGGAGTGATCTCAAAGAAGTTGCCAT
ACTTGTTGGAATAGATAGGATTGCGGCTTCTCAAGTTGAATGGCTCAGACTCAGAAGATA
CACTTCTTTTAGAGCTTGATTTTGCATTTTTGCTTAGTTCTTCAATTTGTTCCCTTGATA
TTTTTACTATCACATCTGCTTCTTGCCTCTGGCTCTGCTGCCTATCCTTATGGCCTCTTC
TTTGTTTTGGCTTTTGCTCTTGCTCTTCTAAAAGAACCCTCTCTATCTCCTCATAATCGC
TCTATAAATTAAGGACGAGTAGTTATAATGGACTATTTGTGATTAGGTTAATGAAAATTC
ATACACATTAGATACAAACCAAACCAATAATAAAAATATATAGAAAAATAAATAAATAGT
TGTAGTTAGGATGTATCTTAATTGAAGGAAGCCTCTAGAATTTTTTTGCTGAAACCCTGG
AAGTACGATTGCTGGTTTTCACTTCCAGACAATGAGAACGACTGTTGAAAGGTCA
>CL1Contig1403
AAAAAGGATGACTTGCAGGAATTACAACAACATCGCCAGAAGATAACCTTGATTGAAACC
TTTGTACTTGTACATTTCTATCTTCTTCTTCTTCTTCGTCTTCTTTTTTATTCTCTTGTT
CATTCTCATTTCTTAATCCCACAAGTTCAACCTCTCCTTTCCTTCATTAACAACTAGTAT
CACTGTGGCTCTTGAATTGAAGTGTGGTAGCAAAAGTGATCCCTCATTGATCTCGACAGA
GTTGAGAGAAATATCTAAGTCTTGGAGTTGAGGGTTTTTCTCTGGAGTGATCTCAAAGAA
GTTGCCATACTTGTTGGAATAGATAGGATTGCGGCTTCTCAAGTTGAATGGCTCAGACTC
AGAAGATACACTTTTTTTAGAGCTTGATTTGGCCATTTTTGCTTAGTTCCTCAATTTGTC
CCCTGTATATTTTCACTATCACATCTGCTTCCTGCTGGCTCTGGCTCTGGCTC
>CL1Contig1411
CTTCTGCTTTGTCACTCTTTTGATAATGGAGCCTCGAAAATCTTTCTTAGCTTCCCAATT
TTCCTCCTTGTTGATTTTCTTCCTTGTTATTACCATTTCCTTGTGTGAAGGAAAGGAATC
AAGTGAGGAACACAGTGTGAAGCCTCATAAGGGACCTGTGGTAGAGAGGGATGAAAGGAG
GACATTATTTGACACTGAATATGGAGAGATCTCTGCCATTGATGTCAAAGATGGAAACAA
AACACTACCATACCATCTTCAATTCTTTACATTGGAACCCAACTCTGTCTTTCTTCCTGT
GCTTCTCCATGCAGCTATGGTCTTTTATGTTCATACAGGGAGTGGAAAGCTGAGTTGGGC
AAATGAAGATGAAACTGGCACGACGGAAATATGTGAAGGAGATGTAGGCAGCCTCAGAGA
AGGATCTGTTTTCTATATACACAGCAACTTGGAAGCACAAAGGAAGAAACTAAGGATTTA
TGCAATGTTCACCAATACAGATGATAGCACTTTTGATCCATCAATTGGTGCTTACTCAAG
GATCAATGAACTAGTCAAAGGCTTTGATAAGAAAATCATCCAAGCAGCTTTTAAGGTTCC
GGAAGATTTGGTTGAGGCAATCACAAACAAGAAAGAGACACCAGCTATAGTGCATGCTCC
TTCAAAGAGGAAGCATAACAGTGTTTTGGAATTGGAGCCTTCGTTTCTTAAATACTTCAT
AGGCATTGAATCCAACTCCAAGAAGCTCCAAACATACAATATCTTTGATAATGACCCTGA
CTTCAAAAACAGTCATGGTTGGACCTTAACAGTTACCAAAAAGCAACTTAAACCATTAAA
GCAACACAACATTGGATTTCTCATGGTGAATTTGACCATGGAATCAATGTTGGGGCCTCA
TTGGAATCCATTGGCAACAGAGATAGCGGTGGTGTTGGAAGGGGAAGGCATGGTTAGAGT
AGTATGTGGAAGCAACAATGTTGATGAATGCCAAAACAAGAGGTTTAGAGTTAAGCAAGG
AGATGTTTTTCTGGTTCCTAGGTTTCATCCAATGGCTCACATGTCATTTGATAAAGAGCC
ACTTGTTTTTATGGGGTTCAGCACTGCTGCAAAGAAAAATCATCCTCAGTTTTTGGCAGG
TAAAGGATCGGTGCTTCAGATTCTAGACAAACAGATAGTGGCTACCTCTTTATGTGTAAG
CAAAAGAACTATTGACCAGCTTTTGGATTCTCCGGATGATTCGATCATTTTCGGGTGTAA
TTCTTGCGCTGAGGAAGAGGAGAAGTTAATGGAGGAAGAAAAAAGNGAAGGAAAAGGAGG
AGGAAGAGAAG
>CL1Contig1433
AGATAAACACACAAACCAATAATACCCTTATTATTTGTGAACTATAACAAGTTGGAGGGT
TCAAATTACAAATAACTAAACATACGCATACACTTAATTATAACATAGATAAGATGCAAG
ATAATTGGAGCATCTCTTTATTGGAAGATAAAGTAACATATAGTTAAATAAACCTCAACT
TTTCTTAGATAGATATACTATTGGGAATTCCTCTAAAAGTTAAACCCTCTTCACTAGTGG
GATGAAGTAAAGTGTATGGCAATTGAACCGGCCCAAATCGATGGCTTAGACTCGGGTCAT
TGTTCTTCTTTGCAAGTTTTGCCTCAATTTCTGCTAGCTTATTTGCAAACTTTTGAAATG
CTTGTAAAGCTTTTGAATCAGAGGTCCAATGTGGATTTTCCCTTTCTCCAAGGTAGACCT
CATCAGAAGCATGTCTTGACAAGATTTCTATCACCGAAAGGTCAATAAGTGTTTGTAACT
TTGGTGTAATTGTTCTCAAGTAAGCCTTTTGAGGACTCTTCACCATTTCTTCATATTGTG
AAGTGCCTTGTTCAGGAAGCAATCGTCTACTAAGAGTTGGACGGTTTAAAATAAAACCAC
CATAAGGATATTGTCCAAAATTAACAGCTGCATGAAGAGCTGATGCAGTCCATATAATAA
TAGTGCAAACTTCAACAAGCTCTTCAAGTGTTTGCAACTTAGGCCACCATGGCTTATCTT
TCAAATCACCATGACCTTCTTCTACAACTTCTTTCCACCAATGTTGAAGTTCTGAGTCAA
TTTTGATATCATCGTCGGTTGCATAATACAATGAGACATAATCTTGGACCCATGTTTTAA
TAGTTTCCCATATCTCTAATCCTATCTAACTAGTCTATTAAGGGTTAGTTCCTTCTTATT
CTAGTAAGTTACGTAAGTTCCTATACGGTGAAGATGAATCCTTAACAGCCATATTTCTCT
TGATAAGATCATTTGGTAGTGCTTGATCAGGGAAAACCCAATTCTTGTAAACTGCAGAAG
ACATTTCCACACCATATTTTGAAGGCAAAAACGTTTTCTCTATTATGCCATCGGCATTAA
TTAGAGATTGTCTTGCAAGTGCATTGATGTTCATGGTGTCACGAAAATGAGGAGTCAAGA
GTTTATGAATTGGGTGAAGCACACTAAGTTGTCGATGTGTTGCTATGATGAATGGCTCAA
TAACTGCATGAGTATTCAACC
>CL1Contig1434
AAGACATATCTTCCAAGTGAAACACCGTCTCCACTTGTTAAATATAGAGAAGAGGAATTG
CATAATTTAAGGGGTGATGGAACAGGAGAACGCAAGGAACATGAAAGAATCTATGATTAT
GATGTCTATAATGATTTGGGCAATCCAGATCATGGTGAAAATTTTGTTCGTCCTGTTATT
GGAGGATCTAGCACCCTTCCCTACCCACGCAGAGGAAGGACGGGTCGATATCCAACATTA
AAAGATCCGAAGAGTGAGAAACCAGCTACAGAAGTATATGTTCCAAGAGATGAAATTTTG
GTCATTTGAAGTCTTCAGACTTTCTAACCTATGGAATAAATCTTTATCTCAATGTGTATT
ACCAGCATTTGAATCTGCATTCGACTTGAATTTTACACCAAATGAGTTTGATAGTTTCCA
AGATGTGCGTGACCTCTTTGAAGGTGGAATTAAGCTGCCTTTAGATGTAATTAGCACAAT
TAGTCCCTTACCTGTGATCAAAGAACTCTTCCGTACTGATGGTGAACAAGTCCTCAAATT
TCCAGAACCTCATATTATTCAAGTAAGTAAGTCTGCATGGATGACTGATGAAGAATTTGC
AAGAGAAATGCTTGCTGGAGTAAATCCAAATGTGATTTGTTGTCTTAAGGTAAGCTTAAT
TAAGAGTTTTCAATAAAATTATTACCAAATAAGATAAAATAAGATATTGATGACCTTAAT
TAGATTAATGCAGACGACTTAATGAAAGTTTGTGATTTGTTGTCTTAAGGAGTTCCCTCC
GCAAAGCAAGCTAGATAGTCAAGTCTACGGTGATCACACGAGTAAGATAACCAAAGAACA
TCTAGAGCCAAATTTAGAAGGGCTCACAGTAGAAGAGGTATGGTAAAATTTTGCTTTGGA
AATGCTCTATTCCATTTAAAATATTGTTTTAATATGGATAACAATTACAATTACAATTGT
ATTTGATTGTAAGAGGCAATTCAAAACAAGAAATTGTTCCTGCTAGATCATCATGATTCA
ATTATGCCATATTTAAGGCGAATAAACTCAACTTCCACAAAGGCTTATGCTTCCAGGACC
ATCCTTTTCTTTAGCGATGACAAAACTTTAAAGCCATTGGCTATAGAGTTAAGTTTACCA
CACCCTGAAGGAGATCAACATGGTTTTGTTGGTCAAGTTTATGAGCCCGCACTAGAAGGT
GTTGAAAGTACTATTTGGTTACTGGCTAAGGCTTATGTAGTTGTGAATGACTCCTGTTAT
CATCAACTTGTCAGCCATTGGTATAATTTTGTCAATATATAACACAAATAATGTTTTTAT
TTTTATATATCTATAAATTGATTCTTAATTCTTGATGATAATTGGTTGAACACTCATGCA
GTTGTTGAACCCTTTGTTATAGCAACTAACAGGCATTTGAGTGTTGTTCACCCCATCCAC
AAACTTTTGTATCCTCACTATCGTGACACTATGAATATAAATGCTCTTGCTCGACAATCT
TTGGTCAACGATGGAGGTATCATTGAAAAAACATTTTTATGGGGAAGATATTCTATGGAA
ATGTCTTCAGTCATTTACAAGGATTGGGTTTTTACAGAGCAAGCATTGCCTAATGATCTT
GTAAAAAGGAATTTTGTTTACATTTTACACAGTACAAAAATATAATCATATATTAATGTG
AAGCTGTTGTTTGTAAATTGTTATAAAGAGGAATGGCAAGTTGGGATTCAGCTTCTCCAC
ATGGTGTTAAACTTGTGGTAGATGACTACCCTTATGCTGTTGATGGATTAGAGATATGGA
CTACAATAAAAACATGGGTCCAAGACTATGTCAACTTGTACTACACCACAGATGACACCC
TCACACAAGATTCTGAACTTCAAGCTTGGTGGAAAGAACTTGTAGAGGTTGGTCATGGTG
ATAAAAAAAATGAGTCATGGTGGCCTAAGATGCAAGCTCGTGATGATCTCATTGAAGTTT
GCACTATCCTCATATGGATTGCTTCAGCTCTTCATGCTGCTGTTAACTTTGGTCAGTATC
CTTATGGAGGTTTAATATTAAACCGTCCTACTCTTAGTAGGAGATTGATGCCAGAGAAAG
GTTCCTCTGAGTATGATGAGCTAGTCAAAAGTCCACAAAAGGCTTACTTGAAGACAATTA
CACCAAAATTGCAAACACTTATTGATCTTTCTGTTATAGAAATATTGTCAAGACATGCTT
CTGATGAATTGTACCTTGGGGAGAGAGACAATCCAAATTGGACATCAGATGTGAAGGCAT
TAGAGGCCTTTAAGAAATTTGGAAACAAATTGGCAGAAATTGAGCAAAAACTCTCTCAGA
GAAACAATGATGAGAAGCTAAGAAACCGTCATGGGCCAGTTCAGATGCCTTATACCTTGC
TTCATCCTTCTAGTAAGGAAGGACTAACTTTTAGAGGAATTCCTAATAGTATCTCTATCT
AAGAGATATATATATGGTTCCTTAATTATAGTGTATATTGTACCTCTAAATAAAAGATGT
AGAAGAAGGGACCCATGTTCCTTCACCTACCTGCCTCAGTTAGCTTTTGTATTAGACTGC
TTTCATGTTATCATTAATAAAAATGTAATTTTGCTTGTAATAAATCGTTTTTAAATAAAT
AAAAAACAATTATCTTTGTTTGTTGTTTTCTA
>CL1Contig1452
TACGACACGTTCGAACGTGCCCCTTGTTACTATGCACAAAATGCCTCGTATTTGGATCAT
GTATCTCCAAACCCTGACTCATCAGAAGCTCGTTACTCGAACGCGAAGGACGTTCGATAG
AGCACTCTGTGCACTTCCTGTTACTCAGCATGATCGAATTTGGGAACATTATCTATTTTT
TGTAGTCAGAAGGGTATCCCAATTGAAACCTCTCTTAGGGTTTATCGCAGGTATTTGCAA
TATGACCCTTCTCATATTGAGGATTTTATCGAGTTTTTAATTAATTCAAGTCTTTGGCAA
GAGTCTGCTGAGAGGTTAGCTTCTGTTTTGAATGACGATAAATTTATCAATAAAGGGAAA
ACAAAGCATAGGCTTTGGTTGGAGTTATGTGATTTGTTGACTAGGCATGCCAATGATGTG
TCTGGTTGAATGTGGATGCTATTATTAGGGGTGGGATAAGGAAGTTTTCTGATGAGGTTG
GTCGGTTGTGGACTTCACTTGCTGAGTATTACATTAGGAGGGTTTGCATGAGAAGGCTAG
GGATGTGTTTGAGGAGGGTATGTCTACTGTTATTACTGTAAGAGATTTCAGTGTCATATT
TGATTCGTACTCGCAATTTGAAGAGAGCATGCTTGCTTATAAGATGGAGGATATGGGTTT
GAGTGATGAAGAGATGAACAAAATGAAGATGGGGTGAAGGACGAGGACGATGAAGAAGAT
GATGATATTCGTTTTAAGTATGAGGACTTTGAGAAGAAGATTCTACTAGGATTTTGGCTG
AATGATAAAAATAGACATTGACTTGAGATTGGCTCGGTTTGACTACCTCATGGAGAGGAG
ACCTGAATTGGCTAATAGTGTGCTTTTGCGTCAAAATCCTCATAATGTGGAACAGTGGCA
CGAGGAGGGTGAAGCTTTTTGAGGGTAATCCCACTAAGCAGATACTCACTTACACAGAGG
CTGTGAGGACTGTTGATCCCATGAAGGCGGTGGGAAAACCTCACACGTTATGGGTGGCTT
TTGCCAAGCTTTACGAGCAGCACAAAGATCTTGCCAATGCTCGCGTCATTTTTGACAAGG
CAGTGCAGGTGAACTACAAAACTGTGGATAATCTTGCTAGTGTCTGGTGTGAGTGGGCCG
AGTTAGAGTTGAAACATAAGAATTTCAAAGGAGCACTCGAGCTTATGAGGCGGGCTACGG
CAGAGCCATCAGTTGAGGTCAAACGAAAAGTGGCTGCTGATGGGAATCAACCGGTTCAGA
TGAAGCTGCATAAATCTTTGAGATTATGGACCTTTTATGTTGATTTGGAGGAAAGTCTAG
GTAATTTGGAGTCTACCCGGGCAGTTTATGAACGGATTTTGGATTTACGAATAGCCACGC
CACAAGTAATAATCAATTATGCATACTTTTTGGAGGAACACAAATACTTTGAAGATGCTT
TTAAGGTTTATGAAAGAGGAGTTAAGATATTTAAGTACCCA
>CL1Contig1470
TTTTGGTAACCATTTCTTCCACTCACATTTTCATTCACTTTGATCAAGGGTCAAATAGAA
CTTACATTAGTGTTAAAGTAGTTGCACTATGTTGCTTAATACATATAAGTAGGACAAAAC
ATGTACTCTTAAGTTAGTGTCCATAGACCTATACATACACAGGTACATCTAAACATGACA
CGACAAAAGACATATTTCTGCTGTTATATAATTTACTTATTTACATCAAAATGACACAGA
TCTTCCTACAGAAACCATCTGTTGAGCTTGAAATACCAACAGCTTCAAACAAGATGGTCT
TGAGTCACATACTTATGCATTACAAAAGCTTTCCCTTGATCATTTCATTTTGTTGTGCCT
TTCACTCTGCCGTGTCAATCACCGTGTCCTTCTCTTCATACTTCACCCCCACCAAATAGC
TTATGCGTACCTGCTTAGGATCATAAACAGCATACTCATTGTATTCCAAGGGGCTATCTT
CATCTTCTGATGCAATTATTCGACCACAAGGAACTTTTATGTCATCTTTCCAAACAAAAT
GCTCTGATTCATCTGTTTTCTTCTTTCCAAGCCCCTTCACTCCATTCTTCTTATCCTCCA
AAGATGTTGTATCCTCTGGTGGGCTTTTCAACTCGGTAATCTCATTTCCTAGTGAAGCAA
TGGCCAAAACCAAGAACCCTTCTGGTCTGTCCACAGCAGTAAAACCATATCTTGCAGCCT
CTGCTGCAGCATCGGAGCAAACAATGGCTTTGCCAAACATGTAACCTGGAACCGGTAGTG
AACATATAGCTGGCAAGAACCCCTTGTGTAAGTGCCTCAAAAGATTTGAGCTTCTTGATC
CACACCATAGCAGAACCTTGTTTGGCAGCTTTACTATGTCTTCATAAGAAGGGCAAGCAC
TAGATTCTACAGTGAAGATGTTTTCAACTGACACCCCATATTCAATGTCACCAACTTTGA
CAGGTTCGTAAGTTTTTTCGAGGTATTTCACAATCATCTCATAATCATTTGAATCTTTCT
CCAGGGGAGAAATTGAGCAACCCAATTTCTTATATGTGTCTGATAATGGATCATCAATAG
TAGAGCCACTCATATCTCCTATGAGGTGAGAAGCAAGGGTTATATCTCTAACACCCTCAA
GAGCTGCAGCAGCATGATCTGCAATTTCTTGATAATCTCTAAAAATAAAAGGTCTTGTGG
AGTGCATCAAAGTGAACCATCTCTGGCTAAAATCAGACCAAATAGCATCAGTCTTAGGCC
CTGTCTCTTTCAATGATTTCACTTTCTCTATGAATTCCAATAGAACTTCCTCACATCTTT
TCAGGTGAAGATCTGTAACCATTCCTATTGGAAGGTCTGGAGAGTCATAACCCATCTCCA
TCAATGCATACTTATAGATCTCTTGGCTACACAAAATCTTCATAAAATTTGCAACTTGAG
GCTCAAGCTTACAGTGTGTCACTGCTATCCCCAGCTGCCGAAGACCTAGCGCGCCGTGTC
TAACTTCAACTCCATCATCCATGTCAATAGGGTAAAATTTCAATGGCTTCTTCTGAAACT
TCTTCTCTCTTTCCCATGATTCAAACTCATTTCCTGTTATTTCCTCAAAGAGCCTCACAA
ACTCTTTGATAGCATTGTCCACGTTCTCAAATTCTTCTAATCGCTCCTCTGCATTTGGAT
CATCCCCCACTCTTCCTTTCTTGAAATACATATGCAAACGATTCTCTTGGGTAATCAGTT
GCATGACACAATAGCTGCCTCAAAATAACAATACTAATTAGGCATAGTTGTCTTATAAAT
ATTAATAACACTAAAGCTGCAATTGATCTTCATAATATTATTACTCATTAAGTCTTCTCC
CTTGGTCACAAACAGAGAAGGCACAGTTGTACAGTATCCCATCTTTTTCAAATATCTTTC
CATCTTGCTCCTGCAATTTGGTATCTTTGTAGATCCCTCTCTTCCCATAAAGCTTGAGCT
GTTACCACTCACCAAATTTATCAAACACAGGCAAAAAGGAGCTACATTTCTTCTATAAAT
TAATAAAAATAACAGTATAAAAGAGTAAATTATGTACTTCTGCTGAGAGTGATTCAATAG
CCTCCTCCCCAGGATCTTGTTTGTCCCAAGGGATTCCCTTGCCAGCCACAGAAAGATCAG
ATACAAGATCATAAGCTTCCAAAGGTTGCGGTTCTTGCTTTTCAATGCTGTCTGTTAACC
AAGCCTCCCTAACCACAGGTATGCCCTTTTCCATGGCTTCTGCAAGTTTGGATGTTCCAC
CACGTTCTCGCTCAGCAGGTGAAGCCACCAAACAAGTTGCACCTGAAAAATAGAACTAGC
CAACAAGTTATAGTAATTCTTACCAATAGGAGAATGAGAAAAGAAACTTGTATCACATTA
CCAATAATAGAGTTTGCCACCTTTCCCCCATGCTTTTCAATGGTTTTTTTCCAATATTGT
AAAAGTTGCCAAAACATAAACCTAATACAAACAAAAACCCAGTAATATGACTTAAAGACA
ATTGATTAGTTAGTTACTAATGGCAACATCAACAACAAAGGTTACAATTACATGTGTCCG
ATTAAGACGACCCATCAAAGAAATCATCATTCCAGTAAAAGGCTTTGTAGCTAAGCCTAA
ATCCCTTTGAGGCCTATGACTTGGGTCCTGATATTTCTTCAGCAAATCTGAAACTGGAGA
GTCCTGAACAGAATCTGGTAGCTTTATGGGTTCCTCTTTCCTTGGAGGGTCCCTGGTGCT
GAAATTGCAACTAGACCACTCACTATAGAACCCTCTGCAAGCATAACGTCTTCCATCAAA
CTCCAAATTTCCATTGCAAACCAAGCATTTCTCTAATGCACCAAAAAATAGCAAGTCTTG
GCATCTTCTAGTAATTTCCGGTTCAGTGCCAGAAGAATCAAGACCATTAGCCTCAAGAAT
CTCTCTCATTTGTTCCAAAGATAATTTCTCATTTGTAACCTTACAAAACTCATCATATTC
TTCTACAACATTAGCTTCAGATTTTCCATTGGTGTGACCATCTTCATTTTCCACCTTAGC
TTTTTTAGGTGAATGCTCTACTTCATGTGCTTTGGACTCTGCTTTCTGCTTCCTTGTCAT
CACCTTCTCTTCTTCCCCATGTGCATGATGAACATGTGACCTTGCTTCAACCTTCATCTT
GATGCTTACTTGAATGGAAGTTTTATTTTTCACAATGAGCAAAAACAAAGCATGTAGTTT
AGAGTGTTGGGACTAGGACATGGTTTGCACTAAATAACC
>CL1Contig1480
GTCAAGGCTCTTGATTGTAATGCTGCTGTTGCTGGTCGGGATGCTTTGGCGAAAACTGTT
TATGCTCGTTTGTTTGATTGGCTTGTTGATAAGATCAATAAAACTGTTGGGCAAGACATC
AATTCCCAGATGAAAATTGGAATATTAGATATATATGGTTTTGAGTGCTTTAAGGATAAC
AGTTTTGAGCAATTCTGCATCAATTTTGCTAATGAAAAGCTTCAACAACATTTTAATGAG
CATGTATTCAAAATGGAGCAGGAGGAGTATTGCAAAGAAGAAATTAACTGGAGTTATATT
GAATTTGTGGACAACCAAGATGTTCTAGATTTGATTGAAAAGAAACCCATTGGTGTCATT
GCTCTGCTTGATGAAGCTTGCATGTTTCCAAAATCAACACACGAATCATTCTCTACCAAG
TTGTTTCAACATTTTCGATCTCATCCTAGGTTGCAAAAGGAAAAGTTTTCACAAACAGAT
TTTATAATTTCCCATTATGCTGGAAAGGTCACTTATCATACAGATACCTTTTTGGACAAA
AATCGTGATTATGTTGTTGTAGAACATTGGAATCTATTATCTTCTTCAAATTGTCCTTTT
GTGTCCGGTCTTTTCCCTTTGCTACCTGAGGAATCTTCAAGATCATCATACAGGTTTTCT
TCAGTAGCTACCAGATTTAAGCAACAACTTCAAGCACTCATGGAGTCCCTCAAGTCAACA
GAGCCTCATTACATACGATGTGTGAAGCCAAATTCTTTGAATCGACCACAAATGTTTGAG
AATGCAAGCATCATACATCAATTACGCTGTGGGGGCGTCCTCGAAGCTGTTCGGATAAGT
CTTGCAGGTTACCCCACTCGAAGAACGTATTCAGAGTTTGTAGATCGCTATGGATTAATA
GGCCCTGAACTTTTTGATGGAAGTTATGATGATAAAGCTGCAACTGAGAAAATTTTACAG
AAGCTCAAGCTTGAGAATTTTCAGTTGGGCACGACCAAAGTATTTCTCAGGGCCGGTCAA
ATTGGTGTTTTGGACTCCAAACGTGCTGAGGTTTTGGACAACGCTGCTAAGTGTATTCAG
CGCCAACTGAAGACATATATTACACGCAGAGATTTCATTTCAGTAAGAGCTGCTGCAGTT
TCTCTTCAGGCATGCTGCAGGGGACACATTGCCCAAAAGATGTATGCAGCTAAAAGGGAA
ACAGCAGCAGCTATCTCCATTCAACAGTATATACGTATGTGGCTAACGAGGCATGCATAC
ATGAAACTATATTCTTCTACTATTATCATACAATCGCATGTTCGCAGTTTCACGACTCAA
CAAAGATTCTTGCACGAAAAAGAACATAGAGCTGCTATATCTGTTCAGGCCTATTGGAGG
ATGTACAAGGTTAGGTCAGCTTTCCAGCGACATCTAGCTTCAATTGTGGCAATACAATGC
TTATGGCGGTGTAGACAAGCAAAAAGAGAATTTCGTAGACTTAAACAAGAGGCTAATGAA
GCTGGTGCCCTCCGTTTGGCAAAGAATAAACTTGAGAAGCAATTGGAAGAGCTCACATGG
CGTTTGCATCTAGAAAAGAAAATAAGGGTTTCTAATGAAGAGGCCAAGCAAAGAGAGATT
TCTACACTTCGAAAAATGTTACAAGCTCTGAATCTTGAATTAGACGCGGCCAAATTGGCT
ACAATTAATGAGTGCAACAAGAATGCTGTTCTGCAAAATCAACTGGAGTTGTCAGCCAAG
GAAAAATCTGCTTTAAAGAGAGAGCTAATTTCTGTTGATGAATTACGAAAGGAAAATGCC
ATTTTAAAGGCTTCACTGGATGTCTTTGAGAAGAAGTACACATCTTTAGAGCTGGAGCAT
ATAAAGGCTCAAAAAGGCCATGATGAAACCATCAAGAAACTGAGAGAATTTGAACAGAAG
TGCTCTCAACTCGAGCAAAATGTGAAAAGCCTTGAGGAAAAGCTATTGGGTTTTGAGGAT
GAAAATCACGTGCTTCGTCAGAAAGCCATAAGTGCTCCTCGTAAGAGTAACCGCCCTGGT
TTTGCAAAGTCGTTTTCAGAAAAATACTCAAGTCCAATAGCCTCCCGCACTGAGCGAAAG
GCCATATTTGAGTCACCAACACCCACAAAACTTATTGCCCCTTTTACGCTAGGCATGTCA
GACTCTCATCGATCTAAGTCAACAGCAGAGAGGCATCAGGGTAGGATCTTATTTCACTTC
TGTCTTAAATTGTATATCTCTAGTTTTGGCGACCCTCCAATGTCCAGGTTCCGGCAAAAC
TTTAAGGATAACAGATTTTTTTAATGCAACCAACTTTGTTTTTGGAGTCTATAGATTTAT
TTATTTTTATTGTAAGTTTTTAAATGGTCTAGAAAGGGGTAGGGGAACAGGAAGCAGTGA
GTTTTTTTATCTTTCGTGATGGTAAGCCAGTGGATGTTGCATGTAGTATTTCTTGAATCA
AAAGACCGTTAAAGAAACACTATTATTAGATTATTCACATCTAGACTGTCTTAGAGGCCT
AGTGATGTCATGACGTAAAGGTCAATGTAGAAGTATAAGTTCGTAGGACTAATTA
>CL1Contig1608
GACAATTGAGGAAGCTTTTTCAGGTGGATTCTGCTGATTACATGTTAGCTGTATGCGGCA
ATGAGTCCTTCATGGAGCTTTCATCTCCTGGGAAAAGTGGAAGCTTCTTCTATTTGACAC
AAAATGATAGATTTATGATAAAGACAGTGAAAAATCCGAAGTCAAAGAAAATGTAGAG
>CL1Contig1618
GATTAAATGTAGGAATATATGGTAAAAATTTATTATAAAGATATGCAGTCCTCGTCTTAC
AAATCAATTTTGTAAGAATGAGATAAATCCAATATAAAATAGAGTTAGTTTTTTAAGATT
TTAAAAAATGATGTGACATTATATTTAAAAATAATATAAATTCTTTAAAAAATATTATAA
AAATAAATAAAATACAATAAAAGTTATTATTAAAAAATTTAAAATAATAAAACATTTATT
TAATCCAAACATCGGATGCTCTATGCAAAATTAACTATTGTTGTATTACAATGACATATA
TTTCATTCTTGGTCTTGGTGAGCTAGGAAACTCAGCTCACTTAAATTGTTCATAACAAAA
GACCTTTCTTATCATATATGCAACTTCCCCATTCACATACATATTCATTATTGAAACTCC
CAAACCTTTGTTATCATCACCATGCCGCCACCAAGCTTAACCACCGTCAAAGAAACAAAT
CTTTTCCATGTCAATTCGCTCCCATCCATAACATTCAAAAACTCCACATTCCTCGCTAAC
AACAACCCAATCCTCACTCATGTCCCACCAAACATAACCGTCACTCCACCGTCTCACACC
AACACCAACGCTAACATAGGCTGCTTTGTCGGTTTCAACGCCGACGATCCACGCAGCCGC
CACGTCGTTCCCATCGGCAACCTCAACGGAATCAAATTTACAAGCATATTCAGATTCAAA
CTATGGTGGAGCACTCAATGGACAGGTACCAACGGAAACGACATAGAACACGAAACACAA
ATGATGATACTCGAAAACGACACCGTTAAACGACGCCCTTACGTTCTCTTCTTACCACTC
ATCGAAGGTTCATTCAGAGCTTCACTTCAACCAGGACACAATAACTGCGTCGACATTTGC
ATGGAAAGTGGGTCCACACGTGTCACCGAATCAACCTTCAAAACATGTTTATACATTCAC
GTTAACTTCGATCCTTATAATTTAATGAACGAAGCTATTAAGGTAATTCGAGACCACTTA
GGAACTTTTAAGCTTCTAGAAGAGAAAACAACACCTGATATTGTTGATAAGTTTGGATGG
TGTACATGGGATGCATTTTATCTTAAGGTGGACCCTCAAGGAATAAAAGAAGGTATTAAG
AGTTTAGTAGAAGGTGGGTGTCCTCCGGGATTTATAATCATTGATGATGGTTGGCAAAAT
TTTTGTCGTGATGATGAAGAACCTTTTAACGGTGGTGATTGTTTATTAAGTTTGAATTGT
TGTGTACCTGGGGAACAGATGTTGGGAAGGTTAATAAGTTTTGAAGAAAATAAAAAATTT
AAGGAATATAGGGTGGAAAATTGTGATGAATTTGGTTTGGGTGGATTTGTGAAGGAGTTA
AAGGAAGAATTTGGAGGTTTATTAAAGGAGGTGTATGTGTGGCATGCTTTATGTGGGTAT
TGGGGTGGGATTAGGCCTAATGTTGAAGGGATGCCGGAATCGGTGGTGGTGGTTCCGAAG
TTGTCACCGGGTGCGGAGGTGACTATGACGGATTTGGCGGTGGTGAAGTTATTAGAGAAT
GGAGTGGGATTGGTGAAGCCACAAGAGGCTTCTAGTTTGTACCAGGGACTTCACTCTCAC
CTTCAATCCGTTGGAGTTGATGGTGTCAAGATTGATGTCACACACGTTTTAGAGATGGTG
TCAGAGGAATATGGTGGTCGTGTTGAAGTCGCTAAAGCGTATTACAAGGCACTTACTGAT
TCTGTGAGAAAACATTTCAAAGGCAATGGTGTCATTTCCAGCATGCAACAGTGCAACGAT
TTCATGTTCCTTGGTACACAAACCATATCACTTGGACGAGTTGGTGATGATTTTTGGTGC
ACTGACCCAGCTGGAGATCCAAATGGTACATATTGGCTGCAAGGATGCCACATTGTACAC
TGTGCCTATAACAGCTTATGGATGGGAAATTTTATACATCCAGATTGGGACATGTTCCAA
TCAAATCATCCTTGTTCTTATTTCCATGCTGCTTCTCGTGCCATCTCTGGTGGACCAATT
TATGTAAGCGATTCTGTTGGTAACCACAACTTCAACTTACTTCACAAGATTGTTTTACCT
GATGGTTCCATTTTGCGCTGTCAACATTATGCACTTCCAACTATAGACTCTTTGTTTCAT
GACCCTTTACATGATGGCAAAACAATGCTCAAAATTTGGAACCTCAACAAATATAGTGGA
GTTTTAGGTCTGTTCAATTGCCAAGGAGGAGGTTGGTGCCCTGTGACTAGGAGAAACAAG
AGTGCCTCTGAGTTTTCACACTCTGTTACTTGCGTTGCAAGTCCTAAAGATATTGAATGG
AATCAAGGAAAATATCCAATCTGCATTAAAGGGGTTGATATATTTGCTGTTTACATGTTT
AAGGATGAAAAATTGAAGCTACTTAAGTACACAGAGAGTATAGAAGTTTCACTTGAGCCT
TTTAGTTTTGATCTATTAACAGTTTCTCCAGTGATGGTCTTACCCAAAAATTCAATCCAA
TTTGCTCCAATTGGATTGGTGAACATGCTTAACTCAGGGGGTTCAATTATGTCATTGGAA
TTTGATAAGCAAGAAAATTTGGTGAGAATTGGGGTGAGAGGACATGGAAAAATGAAGGTA
TTTGCATCAGAGAAGCCAGTAAGTTGTATGATTGATGGAGAACCTGTGAAATTTGATTAT
GATGGTAGTGTGGTAATGCTTAAAGTCCTGTGGCCTGGTTCTTCAAGGTTCTCTATGGTT
GAGTATTTATTCTGAATTATAATTTGGGGTCTTAGAGATTCTTGAAGATAAGATAAGTAC
TATAGAGGCCAATCAATATTTCACTAAAATGATAGTACAAATAAATATTTGTGACTAGAG
TTGTATCTGTTACTCTCTCCTTAAT
>CL1Contig1633
CCCCAACCAATATAGTACATAATTATTCTAAGGTCACATTTATTCTACCATCCTAACAAT
CCCATCCTACAACACACAGTCATTGCTTTAAAAGATTGGACCAGCTGCAAGAATCTCTTC
TGTGAGAGTGTCACCATTTCCAATCCTGTAGTTGGTGAAGGTCTCAAAATTATTCTTGAA
CAATCCAGCTAGTTTCAACAGTGTTTCATTGTAGGCCTCTTTGTCTGACCACACATTCAC
AGGATCCAGAATTTCCGAAGGGACACCCTCCACTTCAATTGGGGTCTCAAGGCCAAAAAT
CTCACTCTTTTTGTACTCAGCATCCAATAGGCTTCCATTGTGAATAGCATCAATGATTTT
TCTAGTATATTGTAGTTTGATACGGTTTCCTGAACCATAGCTGCCACCAGACCAACCAGT
GTTAACAAGCCACCCTGTAGCACCATGCCTCTCCATCTTTTCAGCAAGCATTGCTGCATA
CTTTGTAGGGTGTAACATTATAAATGCTGCACCAAAACAAGCTGAAAATGTTGCTTGTGG
CTCTTTTATACCATCCTCAGTTCCAGCCACCAAAGCAGTATATCCACTGATGAAATGATA
CATGGTTTGTGCCAAGCTTAGCTTACTAACAGGTGGAAGCACACCAAATGCATCACATGC
CAAAAGAATAACATTCTTTGGATGAGGACCAACACATGGTAATTTTGCATTTGGTATGAA
CTCAATAGGATAGGCTGCACGAGTATTTTCTGTAACTGATTTGTCAGAGTAATCAACTTC
TCTATTATGCTCATCAAACACCACATTTTCCAACACTGTACCAAACCTAATTGCATTCCA
GATATCAGGCTCTTTCTCCCGGGAGAGATCAATGCATTTAGCATAACAACCACCTTCAAT
GTTGGATACACAATTTTCACTCCAACAATGTTCATCATCTCCAATCAAATACCTATTATG
ATCGGTAGAAAGAGTAGTCTTTCCGGTACCTGAGAGTCCAAAGAAGAGTGCAACATCACC
ATCTTTGCCCATATTGCAACCAGAGTGTAAGGAGAGAATTTGGCGCTTAGGCATGAGATA
ATGCATGACACTGAAAAGACCTTTCTTCATTTCCCCGGCATACTGCGTGCCGAGGATAAC
CATTTCCCTTCTAGCAAGATTAAGATCAATGCTAGTGGAAGATGTCATGTAGTGAGTGAA
ACGATTACATGGAAACTGCCCGGCATTGTATATAGTGAAGTCTGGAGTACCGAAATTCTC
CAGCTCTTCAGGGGTGGGTCGGATAC
>CL1Contig1636
TCACATTTCACAATGGATTCTCTAGATCTATGTTGTCTAGATTTGCTCCCAGCCGATGGC
AATTACCGTGTTCTTCGGCATTTTCATCAGATACTGCCAGCGAATTTTCACCTGAAAGTT
TGTGGGAGGATCTTAAACCCGTGATCTCGTACCTGCCTCCTAAAGAATTGGAGCTAGTCC
ATAATGCTTTTATGTTATCATTTAAAGCGCATGATGGTCAGAAAAGACGCAGCGGTGAAC
CCTTATCATTCATCCGGTTGAGGTTGCACGAATTCTAGGAGAACTTGAACTTGACTGGGA
GTCAATTGCTGCTGGATTACTTCATGACACCGTTGAAGATACAAATGTTGTGACTTTTGA
GAGGATAGAGGAGGAATTTGGTGCTACTGTGCGCCACATTGTGGAAGGAGAGACTAAGGT
GTCTGGGAAAGTTGAAGTATAAGAATGAAAATGATTCTATTCAAGATGTGAAAGCAGAGG
ATCTTCGACAAATGTTTCTGGCTATGACAGAGGAGGTTCGAGTTATTATCGTCAAATTAG
CAGACAGGCTACATAATATGCGCACTCTATCACATATGCCTCAACATAAACAGACTAGCA
TTGCACTGGAGACATTACAGGTATTTGCTCCTTTGGCAAAGTTGCTTGGGATGTATCAAA
TTAAGTCAGAACTAGAAAATCTATCATTTATGTACACAAATGCTGAAGATTATGCTAAGG
TGAAGAGAAGAGTTGCCGACTTGTTCAAAGAACACGAGAAAAGAGGAAGATGATCAGTTC
TTAGACCTGTTGACAGTTAAAGCGGAAGTCCGTGCTGTGTGTAAAGAGCCCTACAGTATC
TATAAAGCTGTGCTCAAAATCAAAGTTTGATCAATGAGATTAACCAAATTGCACAGCTTC
GTATCGTTATTAAACCAAAGCCGTGCATTGGGGTTGGGCCTTTATGCAGTCCACAGCTGA
TTTGCTACCATGTTCTTGGGTTGATCCATGGAATCTGGACTCCTATTCCTAGATCTATGA
AAGACTATATCGCAACCCCTAAACCTAACGGGTACCAGAGTCTTCATACCACTGTGATTC
CATTTTGTATGAGAGTATGTGAGTCTTACGGCAATTAGAGAGTGGCAAGAAGAGTTTGTT
GGCAACATGAGTTCTAGGGAATTTGTGGACACTGTTACAAGAGATCTTTTGGGCAGCCGT
GTCTTTGTTTTACACCCAGGGGAGAGATTAAGAATCTTCCTCAAGGTGCTACAGTAATTG
ACTATGCTTATATGATACACACTGAAATTGGCAACAAGATGGTAGCTGCAAAGGTCAACG
GCAATCTTGTTTCTCCTGCGCGTGTGCTTGCAAATGCAGAAGTTGTGGAGATAATCACAT
ATAATGTCAGTATTGTCAACTCACCGCATATGTTTCGCCTAGTTTTGGATTTGATTAGAT
TCCGATGCAACGTAGGAAACTGGGAAAGTAATTACATTTTGAAAACAAAAATACAAACGG
TTTTTCTTTCTAATGTGTACAACCTCGCACACTTAATGATTATTAAATGCTCACTTTTTC
CCTTATTAATTACTCGTTTTCCTATTTATTTTATAGATTAACCTCCTTGTACTCTCTCTC
TTCCCTCAAAATAGGAAAATAGTTCATTAAAAAGGGGAAAAGTGGATCAAATCTAAAAAG
GGGAATAGTTCATTAATAGATCCTTATACGTGTGCGAGGTTGAACACATTAAAAACCTAA
AAACCCAAAATCTAAATTTGACTAAGGTGTGACTGTTTAATCCAGCTGTATGAATTCATT
GCTTACAATTATAGGTGTTAGATTTATGATTTAACCATGTGCTTTAAAATTGTTTTAGGA
TATTAAAGTCTTGTATATTCACTCAGTATTTTGGTTTATATTATCTCAGATATTATGGTA
AGTAATTTAGAATATCTTAGACATATCATCATAATATATTCGTAATATTTTATAGTATCT
TTAGAATACATTACGGAATCAGTTATTCATGTCATTAAGGAGGCAATCTTAAAATCTGTT
TCATATTCATATTTTTTACATTAGAATTTCAGAAGTCTTAATTGTGTTGGTGGGCTTCAG
TTTGACGAGTAATATTATGCTAGTATAGGGAAATTACAGCTTTTATATTTACATAAATTT
TCGTAAATGGTCAGTGAGTTCGTCACCAGTATCATACATTCACCTTTCACTTCATTGGAG
CTCATAACTTTCTTTCCAGGCACTTTCCAGCAAATCAGCTTTTCAGAGGCATAAGCAGTG
GTTGCAACATGCTAAAACACGTAGTGCGAGACACAAAATAATGAAGTTTCTGAGGGAGCA
AGCTGCAAATTCCGCTGCTGATATCACTACAGAAGCAGTTAATGACTTTGTTAGTGATTC
TGAAGGGGATAGTGAATCTGAAAATCTGTCAAATGGTTCTGGTGGTTCCAAACATAAGAG
GGGGAAAATATTATTGAACGGTGTGGAAATATCAACTTCAGGAAAAAGAAGTGAGACTGT
TCTCCAGAGTAAGAATGGAAGTGTTTGGACCCCCAAGGTCAATGGAAAACACAATAAGCA
TGTGCATCATGCTAGTTTGAAAGGCAAAGGGGACATGATGCTGCAGGGAAACCATGTCGC
GAATATGATTCAAGTTAACAATCCAAAATATAAGGAAATCCTGCCGGGTTTAGAAAGTTG
GCAAGCCCAGAAAATTGCATCTTGGCACAATATAGAAGGGCACTCCATCCAATGGTTATC
TGTAGTATGCATAGACAGAAGAGGCATGATGGCTGAGGTCACTACATCATTGGCCAATGC
AGACATAACCATATCTTCTTGTGTGGCTGAGATTGATGGAGGAGGGGAATGGCTGTTATG
TTATTTCACGTGGATGGAAACTCAGAAAATTTGGTGAGTGCTTGCTCTAGAGTAGATCAA
ATACTGGGAGTTTTGGGGTGGTCTACTGGCTGCAGCTGGCCAAGCTTGATGGAAAACCAC
GACGTACTTGAATGCTAGATGATTTGGTTGCAATTGCGATTGCAGATCAATCTGGAACTA
AGTTTTGTCCGCAGAATCGCAGACATTTCTATGTCTAAATTTTGGTTTATAGTTCTTATA
TATTTGTTCCAACTCACTAACCCAATAAACTGGCAGCAGCCAATTGAGACAGAGACTCAG
AAAGTCGAAACTGAAGGCACTGTATATAGAAAAGAGTGATAGGATAAAGGAGTATACACC
ATAAAGTACTTGTGCAGCATTTACACAAGGAGCTTGTTAGATTCTCTTTACTTTAATTCC
ATTCCTACCAAATGTGTGATAAAGTGCTCGGTACAATGGTATTCATAATAGGGTAGGGTT
AGCAAACGGACATTCTGAATTCTTTCTTTCTATTTATACTTGTAAAAAGTTTTCACTTTT
TTTCTCTTTTATTATTAAATAATTTTAGTTTATTGTAAATGCGGGTTCTCAGAATATATT
TTCCTCCATTATCATAATCCGGTTCTATAACCTAACTCATTAATCATTATAGCAACGTCC
ATTTCAAAACTCATTGAAATAGAACAAATACATATATTGATACTAACTCACAAAACAGAA
CATATATGTTTTATATATTGATTCTTCTTTTTAGACCAAAACATTGATCCTAAATTCACT
TCATGGGACTATTATAGAATCGCCATCATCAAGGATATAAAGAGATTCCTGTAGGCCACT
GGTCAGCAAAACTAGGATCATTAGCAATCCTAACAACATCATGGGCATAATCCAGGTTGT
AAATATTGATGGTTGATCATTCTGCACCAGAGAGAAATTTGATGTTCTGTTAAAAATTGC
TTCTTTCGGTACTGTCATGGCCTTCTCATTTTCAGCATAGTAGGAACCATCTGAATATAA
GTCACTGCAGACATGGCTTTCGCAGTAGTAATTCTTGAATTCATGTTCTATCAGCTCCTC
GTTGTGATCAAGGTCTGAGCTATCTTCTTCATCGGTCTCTGTAACATCATCGTCGTCCTT
CACCTCTGTTTCTGTGGATGTTAGGCCATCTTGAGATTCATCCTTCTCTTCGTCTTGTTC
ATGGTCAGTGGAGTTGTTAAACAATGACATCGAACATTCTTCAGCAACAGCGTTTTCGTT
TGAGGATGTTGCACTTTCTGGGAGGGAATAGTCAGAGAAGGCAATTTCTTGATGGTGAAA
GCACGCACTATTGGGTTCATTGTCAATTTTCTCTTCCGGAACCAAATTCAACATCCAAGT
TAACTAAAGACAATATATATAATTAAAACACAACCAACTGCATTGAATAAAGAAGGATGA
ACTGCATCTGTGGATTGGAGAGGTGAGTTTGATGCAATCATGTTGAAATTCAACAGTAAT
TTTTATCAAATCACCGTTCCTCACTGTAATTCCTCCAAACTCACTATTAATCCAACATGC
AGCACGAATTACCGGAATCAAAGATTGGACAGAGGGCAACTCGGAGGAACTAACTGTATT
GGTACACACATTGGATGTCAAACAGCTGCAGCAACTGACACAATTAATTAATTAATTAAT
TAATTAATCAATCAATTATACATTAACAAATAAACTTAGGTGTACATGTGTGTAAATATT
TATTTATATATACTAATGTTATATCATACGATGTGACATCCTCCTCAACTTGGGTTGTTG
AATATTGAATGTCTTGATCGTCATCCAATAATAAATGTTGAGGTATAGGTTGGTAGGGAT
GAATGGCCTTTTTCTTAGTTCTTTGGGTCGCAAAAGAGGTGACAGCCATAAAACCAGCAA
TGGCCAATGCTCCACCGAACACAAGAAGTCCTGTAATCCCACCTTCACCACCAATAGTTA
AGGTGCCTAAAGAATGATGCATTTTCTTCTTTCCATGCCTGTTTGTCTTTTCGTCCTCCA
TGATATCCTTTCTTGTACTTGGTAATAGAAGAATAGCCAAGAGATATAAAGGTTATTTAT
TTATCTTATATAAATTATAAAAAGAAGGGTCATGAGCATTGCATGCAGAGTGAGACAGAA
TCGGGCTTCTTCGTTTTGTTCGGATTTGTTACTTGGTATGTTCATCGGGTTCCCACATGT
TCAGATGAATATGTTGAGGAGACACGTGTTTGCATATGGCCCATGTTTTGTTCTTATTAA
CTCACCGCAATTCTAGTTCGACCAAAACAC
>CL1Contig1644
GGAGAGAGAGATAGAAGCATATACGCAAAATGGGTACATCAGTTCAAGTAACACCACTCT
GTGGAGTGTACAACGAAAATCCTCTCTCTTACTTAGTTTCAATTGACGGCTTCAATTTCC
TCATCGACGTTGGTTGGAATGACAATTTTGACCCTTCCCTTCTTCAACCTCTCTCCAAGG
TAGCATCAAGTATAGACGCTGTTTTACTTTCACATCCTGATACTCTTCACTTAGGTGCAT
TACCCTATGCAATGAAGCAGCTGGGACTATCTGCTCCTGTTTTTTCAACTGAACCTGTTT
ATAGATTGGGACTTCTCACCATGTATGATCACTTCCTCTCAAGAAAACAAATTTCGGATT
TTGACCTATTCACTCTCGATCATATTGATTCTGCTTTCCAATCTGTAACTAGGTTAACCT
ACTCTCAGAATCATCATCTCTCAGGCAAGGGTGAGGGAATTGTGATTGCACCACATAATG
CTGGACATCTTTTGGGAGGTACTATATGGAAAATTACAAAGGATGGTGAGGATGTCATAT
ATGCCGTTGATTTCAATCATAGAAAAGAGAGGCATTTGAATGGAACTGTTCTTGGTTCTT
TTGTTCGACCAGCTGTTCTAATAACGGATGCTTATAATGCTTTGAACAATCAGCCTTACA
GACGTCAAAAGGACAAAGAATTTGGAGATATCTTAAAGAAGACTTTAAGGGCAGGCGGCA
ATGTATTACTACCTGTTGACACTGCTGGACGAGTGTTGGAACTTATTCTCATGTTGGAAT
CGTATTGGTCAGATGAAAACTTGAACTATCCTATATACTTTCTTACATATGTTGCATCCA
GCACTATCGATTATGTGAAGAGTTTCCTTGAGTGGATGAGTGATTCCATAGCAAAGTCTT
TTGAACAAACTCGTGAAAATATATTTCTTTTGAAGTATGTCACACTTATGGTTAACAAGA
CTGACTTTGACAATGCTCCCGATGGTCCAAAGGTTGTTCTAGCATCCATGGCAAGTTTGG
AGGCAGGTTTTTCACACGATATATTTGTTGAGTGGGGAAACGATGTAAAAAAATCTTGTG
CTTTTTACTGAAAGAGGCCAGGGTATGTTCTTTAGATGACAAACCATTTCTCCTATATTT
TATGTGTTTTAGTATTCTTGTGATAGAACTTCATTGGATAAACTTCTACCCTTGGTCAAG
GACCTAAAGGAAGAGAAGTCAAGAGTGCTTTCAACAAAGTCCTACCCGAGATTAGAGACT
ACACAACTCAATAAATGACTAACTCGTACCTACTACTACTTACTACTTACCTACGTATTA
CTACTACTAACCTAACT
>CL1Contig1665
CTTTCCAATTCCGTTGAAGCATCGTATTTGACTGTTATATATTTGTCAGTGGATGGATTC
CACTCCTGAACATCCATGCCATTAACAATTCCAGTAACACCAGTTTGACGAAGAATGTTG
TCCAATTCAACTCCTTTATCTGGGCCTGACACTAGTTCTTGAGCGTAGTATGGACTAACA
GTTAAAACCAGTTGAGATTCTAAAATTCCAGCTTTCATCCAATTGATTTTTCTTCCAATA
ATTGGTTTAAGATGCCCATCAAGGAAGTCAAAGGAGCTTTTAAATTGGTCAGGGAGATTA
AGAAGAGCATAATCCGTGAATGCAAATCTTCCCTGGTAAGCAATGTTGTGGATACAAAAG
ACAACTCGAGCATTTCTAAAGACGCCAATTGACTGGTAAATAGATTTCATGTAGCAAGAG
ATAAGGGCGGTGTGCTAATCATTAGCGACAAAAATGACATCCTCGCCATATGGTCCTGAG
AAATATTTATTGCTCTTAAGATTCAGAACCCTTGCTGCTTCTAGAGCTGCCTGGAGGATT
AATTCCAAGGAAAAAAATTACAAAAGAAAAGTAGGACTAGTTAGTTAAGAAATATGAACA
CATAATATGATGGCACATTAAATGGACATGAGTTATTACAAAGAGCACATGTTTCTTT
>CL1Contig1688
TTTACACTCCTCTCATCACAACTAACTAACATCGCTTCCCTAATCCTAATCCTAATCCTA
TATCATATTTACCAACACTTATATTCCATTCTACTTGTACTTTTTAGCTTCCGAATATAA
TAACATGGAATCAACTTCAACATTATTCCCTCAACAACAAGATGACTCTTCCGTTAATTC
CGATTGCGAAAGCGGTGTTTCTGGCACCACTATATTACAACTAAATATTCCCGACTCGTT
TTTACTTAGGATTGGAGAAAGCGACGTCGTTCACAATCTTTTAAAAACGAGGTTCCTTCG
TGGACTGGGCCTGTTAGGGGCCCAAACTCAAATTCTCGCCATCCACAGAAACGCGTGTTC
CGACTTCGTTTCACAAGCGCGTCTTCAATCATTTCACGTTTACGCAGAAGCGGTTTCTAA
ACTGCGCGCTGGTAATGCCAACGTGAGATATGCTTGGTACGGTACTTCCGGTGAGAATGA
TGTGAATGACATTGTTTCACACGGTTTTAGTCACGTCCACGGTCATAACCTGTGCCTCTC
TCCAGATGATTCTCCTCTCCAAAGTGTGAAAAGGTGTGTTGTTGGTAGAGATGGTATGAG
GCATTTGATACTGTGTAGGGTTATTTTAGGGAGAACAGAGATTGTGCAAGATGATACAAA
GCAATGTTATCCAAGTTGTGAGGATTATGATTCTGGAGTGGATAGTTTTGCAGCTCCTAC
CAAGTACATGATTTGGAGTAGTAGAATGAATACTCATGTTTGGCCTGCCTATGTTATAAG
CTTCAGGGTTCCTTCCTTCAAAGAGATTGAGAAGACTGAGGAAGAACATGTAAGACCATC
TTCACCTTGGTTGCCGTTTCCAACTTTGATTTCTGTGCTTTCCAAGGTTTTGCCACCACT
TGATATTTCCCTGATTTCCAAGTTCTACAAAGCTAAAAAAGAAAGAAAGATTTCAAGACA
TGAATTGATACAAAAAGTGAGACAAATAGCTGGAGACAAGTTACTGATTTCAGTCATTAA
GTCTTACAGAGCCAAG
>CL1Contig1730
TAAGTCCAGTGGCATAATAAATCCTTCATTGTCCAGGAATGACATTATATTTTCCAATAT
GCACCCAGCTTCACATACCAATATTCCACTAACCTTATCGAAAGATATGATATTATTCAT
TGAACTAAGATTAACAATCACTTCATCAAAGACAGGTACACTTCCACCTACAAGACCAGT
GTTTCCACCTTGAGGAACAACAGCCAGGCCCCTGGAGTTACAGTATTTAAGAATCTGAGA
>CL1Contig1742
GGAGCCTCTTGGATGGGTAGTTGTCATTTTGCAAATATGATGATCTATAGAAGATACATG
GGGCGTGCCGATTATTACTTTGTTTTCAGATTATTACTTTATTTTCCGAAACTTTTATTG
AATTGCAGGAGCAGCCACACCTATGCATATTCAAGTATAGCACCGGTATGATTGAAACCA
CATGAAACTTGCAATGCTTTCACGTTTTCTGGAAAGCAAACTCTTGAAGGATTTATATAA
TCCACATCACTTCCATGACCCAATTGTCCACCCGAAGAATGTCCATCATCAGAGAAAGTT
CCATTGGAACCTCCCCAACCCCATGTGAAGATTCTTCCTCCACAAATGGCTGCTGTATGC
TTCCAACCACAAGAAACTTGAACAACAGAAGACTCCAAGAATGGCTCTTGAATCTTTTCA
GGTTGATGAATGGCATATGAGGACCCTATGCCAAGGCAACCATTTTCATTTGAACCCCAA
GTATAAAGCTCACCAGAATTTGTCAAGACACAGGTATGATAGCCACCACAAGCAACTTCT
TCAGCGTATGGAAGTTCACTGACCAACAATGGTTTTGTTGCATTACTAGTCTCCTTCAAG
CGTAATTTGTCAATCCCTTTCTCCCCAAATATAAAAACAGAACCATTTTCATCCGTACAA
GCCGAGTTTAGCATCCCAGCAGCTACATAGTTTACCTTGATTCCTTCAAGATCCTTTATA
AGCCTTGGGGTGTACTCACTGTAGCTTTTGAAGAATCCTAGTACGCTTGACTCATGGCCA
TGACCAAGTCGACCAGACACTCCCATTCCCCAACTAAACGCCTCTCCTCCATCTAGAAAA
GACAGAAACAACAATAGAGAACATAATAATATTCTATTTAGAGCATGATACAAGGCACGC
TAGCTGTGAACAACAGGACTAAAAAAGTAGGATTAACCTCATAGGAAGTGATACCCTATG
TTCTTTTTTATTGACACAAGTAATAGCTACCGTGAAGAGAATACAAATTGTCAAATACCA
TCTCATCCTGAAAGTTCAAGCAACTAGGTCCATGCCTGAGTTATACTTTTCATACATTAT
CACTACCAAGGCCCTCAAACACTCTTTAACACTACCAAGGCCCACAGGCAACTCAGTCCA
TGCCTGTGTTATACATTTCATACATCAATACTACCAAGGCCCTCAAACACTCTTTTAGAT
TGAAGTGCATAATCCTGGCACACACAGAACAC
>CL1Contig1758
AATATATGGAATTGGGGCATCAGGAAATTCAATCATTTTTTCTGGCAAGACCGGGATCAG
TAAACTCTGCCATTGAAACGGACGAATCATAGGTATAAGAGAAAGCACTGCTGCAGATAG
GACACCCTGCATTGTGTACAAAAATTTCCAAAATGAAAGGCATGTTGTAACACCTAAATG
TAGAAATCCAAATTAATCCACATCAACAATAATGACCATTGATAAGTATTAGTTTTTCTT
AAATTTAGAAGGAATAATATTCTTTTCATATATTATTATGAGTCACTGGACCTATATATA
TACATGAGCCAGGGAAAACGGATCCCTGTCATTATGGGATTGATCCTAAATACATAAACC
TAATAATAGCAAGATACAACTGTTACAGAAGTACAATAAATATAAAACTGTTACAGAAAT
ACAATAAATATAAAACTAGGCTAAAATACTAAAGGGGAATCACGGTTTTGACACTCCCCC
TCAAGCTGGTGAATAAGTGTTTTCCATTCCCAGCTTGGATATAATTCCTTCAAAGTTAAT
GCAGTTCAGCCCCTTGGTGAGTATGTCTGCAAGTTGATTCTGAGTGGATACATATGGTGT
GCAAATCATGCCACTGTCTAGTTTTTCCTTGATAAAGTGTCTGTCAACCTCTATATGTTT
AGTTCTATCATGTTGCACCGGGTTGTGGGCTATACTAATTGCAGATTTATTGTCACAATA
TAACCTCATAGGTTCATTCCACCTTATCTTCAAGTCTTCCAATATAATCTTTAGCCATAG
AAGTTCACATATTCCGTGGGCCATTGCTCGAAATTCTGCTTCAGCACTCGATCTAGCTAC
TACACTTTGTTTTTTGCTCTTCCAAGTTACTAGATTTCCACCAAGGAAGGTGCAGTATCC
AGTAGTTGATCTTCTATCTACCACCGACCCTGCGTAGTCCGCATCCGTATATGCTTCAAG
ACTTACACTCTTGTTTCGTTTGAACAAATCCCTCTTCCTGGGGTCCCTTTCAAATACTGG
ACAATTCTAAGAGCAACTTGTAAATGTGCTTCCTTTGGTTGGTGCATAAACTGACTAACT
AGACTTACAGCAAAAGCAATGTCTGGTCTAGTATGAGATAAGTAAATAAGTCTGCCCACA
AGTCTTTGATACATTTCCTTGTCCACAGCAATATCCTCCTCCGCACTTCCCAACTTTATA
TTTGGGTCCACTGGAGTACTTGCTGGTCTGCAGGCTGTCTTCCCTGTTTCTTTAAGCAAG
TCAGTAATGTATTTTTGTTGAGATATGAAGATTCCTTTCTTGGAATGGGCAACTTCAATT
CCCAGAAAATATTTAAGTCTCCCTAATGCCTTGATCTCGAATTCCGTGGCAAGGCATTTA
CTTAGCACTTGCTGCTCCTTTTTGTCATCCCCACTAACTATAATATCATCTACATACACC
AATAAAATTGTTACTCCCCCTGAATCTGAATGTTTGATAAATAATGTGTGATCCCCTTGG
CTTTGTTTGTAGCCTAGACCTGTCATAACTTTGGTGAATCTTCCAAACCATGCTCTTGGG
GATTGTTTCAGCCCATATAGAGCCTTTCTTAGCTTGCAAACAGTTCCAGCAGTAACCTGC
CCATTGTAACCAGGGGGCAACTCCATGTATATTTCTTCTTCAAGGTCTCCATGTAAAAAT
GCATTCTTCACATCAAACT
>CL1Contig1760
AACTAATTAGTTTCTATATAGTCATCACTTCTTCATAGCCAATCAATGGAGTTTGCACGT
CTCTCTATTTTAACTTTGTTTTGTTTAGCTTTTGTGGGAATTAGTGCATCACCACTGTCC
GGTGAAGATTATTGGCAATCTATTTGGCCAAACACTCCTCTGCCTAAGATTTTCTTAGAT
CTACTTTTGCCTTATGGAAGAACCAATAGTCTACCTATCAGAGCAGAAGAAATGAATCAA
TATTCAACACTCTTTTTCGAACATGACCTTTATCCTGGAAAGAAAATGACCTTGGGTAAT
ATTCAATCTTTGGGAAAGATGGTGCGACCATTCATAAAACCAACACAAGGTGTTACAGAC
TCCATATGGTTGGCAAATAAAGAGAGACAAAGTCTTAATGACTTTTGTTCAAGCCCAACT
GCTACAGGAGAACACAAACATTGTGTATCATCTTTGGAATCAATGATTGATCATGTCATT
TCACATTTTGGGACAACAAAGATAAAGGCAATTTCAAGTACCTTTGTCCAAAACCAAGAC
CAATATGTTGTTGAGGAAGTGAAAAAAGTTGGAGACAATGCAGTGATGTGTCATAGATTG
AATTTCGAAAAAGTTGTATTCAATTGCCACCAAGTGCAATCAACAATCGCTTATGTGGTC
TCATTGGTAGCCCCTGATGGAACTAAAGCTAAGGCTTTAACAGTTTGTCACCATGATACA
AGAGGGATGAACCCTGAGTTGCTTTATGAAGCTCTTAAAGTTGATCCTGGAACCATCCCT
ATTTGTCATTTCATTGGAAATAAGGCTGCTGCATGGGTGTCCAATCATTCTAATGACCAT
CTATGTGTTATTTAGGTGCTAACTTGTTGTGCACATCATTTCTCATTCAATAATTTTACA
CTAAACATGTGTTTGTATGGAGAAACACGATGTGCAAGTATCAAATCTCATGTA
>CL1Contig1791
GTTTTTATTCTTAACTTCTGACTATTCTTTGATGAACTGTTTATGAACAAGCAGTACACA
AATCGAGAGGTCAAAAAGGAGAACCAGATGAGTAACACGAATTCAGAACAGAGACATTCA
GAAACCACAAAAGGACATTTCCAAATCATAATGCTAGAATAACCTCTAAGGCATAATAAC
AGATCATTTCATTTCACACACTAAAAACCTAATTCAACATTCAACACATGCTTAATTCCT
CCAGTTTCCTCCATCAGATCCACCGCCGCCGCCGCCTCCTCTTGAGTAGCGGGAACCACC
GTCTCCGCCTCCTCCATAACCACGGTCACGTCCACCTCCATAACCACCTCCTCCTCCACC
ACTACCGTATCCGCCTCCACCACCATAACCGCCACCACCTCCTTCACGACGGCCACCATA
TCCTCCTCCTCCTCCACCACGGTTATAACCCCCACCACCACCACCTCCATATCCACCTCC
ACCACTTCCGTATCCACCTCCTCCACCGCCACGATTATAACCTCCACCTCCTCCACCGCC
ACTACCGCGATTCTGAGCCTCGTTCACAGTAATGTTACGGCCATCAAGATCCATTCCGTT
CATTCCTTCGATCGCTTCTCTCATGGACTGTTCCGTTGCGAACGTCACAAATCCAAATCC
TCTTGATCTTCCAGTTTCACGATCACTGATAACCTACACAGGAAAAAAAAGAAAAAAAGA
CCGCGTCAGATCTGGTTCAATTTCACAGAACAAACCATAAAAATTGAAACAAAAATGATA
GTAACCGATCAATCTTCGCCTTTGAATCACAAAGATGAAGATGAACGTACCGATTTGATG
TGATTTAATAAAAGAATCAATACAGTAACACAAGTATCATAGATCAAGTAACGGAAAACA
GATCAGAGAGAACATGAACAGAACAGAACAGAACAGATCGAATGGGATCGCGAAAATCCA
AATCCGAATCGTTTGAGATCCGATTCCTTCAACAAACGGACCTTCGATTCGACGATTTCT
CCGAATTGTGAAAAGGCTTTCCCGAGAGCATCGCTGTCGGTGGCCCATGCAAGCCCACCA
ACAAAGCATCTGTACTCAACTTCTGCCATGGAAAGTTACGAGTGAAGAAAACTAACCCTA
GTAACAGGGACAAAGTGGGAAAATAAGAAAAGGAGGATTAAGGATAATCCACCTAGAAAT
>CL1Contig1810
GCTTTCTTCACGGGTTGATGATCAGGCATAAGTCCGAAATGAATGTGTGGAAAGTGGGCC
CAATTCTTTGCAGCTGCACTAAAAGCCTCTCTGTGGCTTATATCAGGATTCCCAGCTTTG
ATACGTTGTATTTCATCCTTGATGAAGCGGTTGTAGGCAGATGGAACTCTCTGTCTCTTC
TCCGGAGTCTTGGTTACTATTGTCTAAACACGACGGACATTTGAACAGGCAAACAGACAG
GAACATTAAATGACATAGCTGACCTTATTGCCTAATCAATACTCTTCTTTCTCTCTCTCC
TCTTTCTCTCTCTATATTCTATCATTACCTCATCATTTATCATTATTTTTCTATTAACAA
TCACACTCTCCATGGATTCAGCACTATATTTCCGGGGGAAGAATTCTGTCTCACTCAATG
TTTGCATGTAAGGAGACATTCATAGACACTTAGAGAAAGAAAAAAGGATCTAACAAATTT
AGAGTTGATCTCTTTTATTTTTCTAAAATATAAACTTTTAAACAATAATGATGAACTTAA
TTTTGGTAACTCTAGATTTTTTTTCAATTTGAAAATAATTGAATTCTAATTTTAAAATTA
ATTATGTAGTACTTGATCATATAAGAACTTTATTATATTATTTATATAGGAAGGAAAAAA
AGCTATGCATGAGTTAAATGTGCTAAAGATTTGTTCTTTCTTTGCCACTTAAAGTACACC
AACATTTGTACTCCCTTTATTAAAAAAAAATTCTTTTAAAAAAATACCTTAGTCACTGTG
TTGTTTTTTTAAACATCAAACGAACCTAAGTCAATGTTTAATATTGACAAGTTGAGTTTT
TGATAGTAGATTGGACCCTTTTTTTCTTCTCTCTTTTTTTTGCTTTTCTTCATTAATTGA
TTGATTAAAACAACTATGAACTCAAAAGAAGTGTAAAATGGAAAGAAGGGTATCAGGTGG
TTTCCTTTACTTTTCCTAGCTTTTCCATGGTGGTATCAGATGAATCCATGAAATGAAAAA
ATAAAAAAAGACAAAAACTATATACATTAAAAAACTAGTGAAGAAAGTCTTCGTGTACTG
TCAATAAAAAAATGTAAGAAAAATTTATCATGAAATCAAATCATGGTATGAATATATAAG
TTAATTAACAAAGTTAGATAAGTAAATTCTCAGGTCTGTTAGCAGGTGGAGGTTTAGGGA
TTTCTTCTGGCCCTCCTCTCATGGTGTTCATGACCAAATCATTTGGGTTTGGAAGCTGAT
TCATCATCATGTTTGTTGAAGGTGAATTTCGAATCTCCTCCAGAAGATTTTGAGGATTAA
AGAAAGAGTGACCAAGGTGAAGCTGATTAGCAGAAGGAAGGAGCAAACCACGCATGTTAA
CTGAGAGAAGGTTGGTGCAATGACCACATCTCACTGTGACCGTCTTGAACAAACTAGTGC
AAGGAACACTCACCGCGAGGACAGTGTCACAGAAGTTGCAATGGACATAACAGAGCTGGT
CGGAGGGAGATAGTTGTTGTTGCTGGTCCGGTGAAAAGGAAGTGGATGATGATGATGAGG
ACATGTTTTTTCTCTTTGTTGTATGATTCTTCACTTTCTCCTTTTCTGAATTCTTGATTT
GATGATTTGATTGATGGGATTGACTGATCAGTGTGAAGTTTTGTGTGTGTGTGTGTGATA
GACAGATAAAACACTTCCTATGGATCTGATCCTCTTGATTGATGAGTTACTGTTTAGGAA
GGGAGATAAATGAATGAAAGAAAGGGAAATAAGAGAGAGAGAGATCAATGCCACTTATGT
ATAGAGGATCGAATATACACGAGTAGTGTA
>CL1Contig1839
TTTTTGGATGAAGAAACAAGTTAAAATTAAAATATGGATTTTTACAACATGAAAACTGTA
GACATGGAATCCACAGCGAACAAAAAGATACTTAAAAGTATGGGCAACACATATATATTA
TGGTATATATAATTGAACTAGACATATATAGTTTCATTACAATATAGATCCTTCAAGTGG
CACATACATCAAACATTGGTGAACCTAAGATATTCCTTTTTTGATGGTAGATTTGCAGTC
TCAAAACCTTGAGGAAACATATCCTTGGCTTGTTCATTGGTGACATCAGGGGAAATGACA
ACAGGGTCCCCTGGTTTCCAGTTAGCAGGAGTTGCAATTTTATGCTTAGATGCCTTCTGA
AGTGACTCTACTACCCTCAGCACTTCATCCATGTTCCTCCCAGTTGTTGCAGGGTACAAA
AAACTTAGCTTGATCTTCTTATCTGGCCCAATTATATGAAGAGCCCTTGATGGTAGGTTC
CCATTGGTAATCTTTCTCATCAGGAGTCTACCATGTTGAGTTGCTTGATGATTTCTCTTT
TGGGTATCACTAATTATTGGATAGTTCACCTTTGCCCCTGG
>CL1Contig1884
GATCATAATTTGAGACACATATATTATATATTAAAGTTTGCAGTTCAACGAACTATTCTA
TTTTCTTGCTCAATATTTCTAAGCAGTAGTGTGGGAAATGGCCGGCGTGACAGAAAACGG
ACGAAGAATCATGGTAGCAATCGACGAAGGGGATGAAAGCATGTACGCTTTGTCGTGGTG
CCTAAAGAATTTAATTTTCCAAAATTCAAAAGACCATCTTATCCTCTTCTATGTTAAGCC
CCCTCGTGCCGTTTATTCGGCCTTTGATGGCACAGGATACCTTTTTTCATCTGACATAAC
TGCAACCATGGAGAAGTATAGCCAACAAGTTGCCGATTGTGTCTTGGAGAAAGCCAAGAG
AGTTTGTAAAGACCTCCAAAATGTGGAGACCAAGATAGAGAATGGCGATCCGAGGGACGT
GATATGTCATGCGGTTCAAAAATTGGGTGTTGATATTTTGGTCATGGGAAGTCACGGCTA
TGGTGTCATCAAGAGGGCTTTCCTTGGAAGCGTGAGCAATCACTGCGCACAGAATGTGAA
GTGCCCTGTTTTGATAGTGAAGAAACCAAAATCAACCGCTGGAGAAGACAATATATAATT
TGCTTCTTTTGTTTTTCCTGTAAAAAAAAATACTTTTCTTCTGTATGGGTATGTATATGT
ATGTACGTGTCCTTTGCGTTGTGCTTGTTTTGTTCCTTCTTATCTTTTGAAATATTGAAT
TGACGTTAAAGGCTAAAGTGTGTGTTTCTTTATAATTATATGTATAGCTGGATCTTTGTT
AGTTTATTCTCAAGTTTTATAATAGTTGATCCAT
>CL1Contig1897
ACAATTATGTTCATACGTTATCAGTCAAACATTTATACCATGGCCCGTGAACACCGACTG
ATATAGTGGCTGCCACAATCAAAACACGAGCAGCTTCTACTACCCTATCAGTCAGAGCAC
CAGCCCCAACTTTAAGGAGAGCCATTTCAGCTAATTTCCTCCCGCGGGGCCCAGTTCCCC
CAAGCACGACTCCACGCAAAGCCGAATAGACAGCATTGAACACCCTCTCAAACACAGCAT
CTCCAGCTTGTAAGCTCTTCCCTACCATTCTGGTAGCAACTGCCTTTCTTGACTGAACCT
TTCCTGCATCTTCACCGTCAACTGATGGCAAATTGCAAATCACTCCTACAATATCTTCAA
TATTAGCATCTTCAACACGGTCTAAGAGCTCCAACAGTTGTTCCGCACACATGGACACTG
CATTTTCCATATCTGCAGAACATGCTACAGCCTTCTCACTCAGAATAATCTGACGGCATA
TGAGAACGCTGGTAGAAATAACAATAATCTTCTGAATTTGAGCCTGAACAGACCTCAGTC
TGGAGAAGTTAAGAGATAAAGTTTCTGGTAGAACATCTTGTGTCAGACCAGAAATTCCAC
TTACTAATTTTAGCAAACCAAGCCTCACAACGAGATCAACTAGTTCTCCTTTGCATTCTG
GTTGCTGATCACCTTTAGTATTTGAACCATCAGGAGAAAAGACCATTGGACTGCTAGAAG
TTTTGAGCATAATACTTCCCCCAGTTCTGAGAGTAGTTGAAGGAAGCCATTCTTGGGATG
GATTATCAGCCAATGCTGAGGAGGAATTCACATGCTCTTCCCATTCCTGGTCTTTTATAT
TCCAAATAGATGAAAGCCATCTGAGTGTTGAAGACAGAGAGGTACTGGCATCAGATGGAG
ATCCATATTTGTTTGCAAAGGCATTCCTAAGGTAGTCTAAACCAGCAGGCCCCTTAACCA
AAGGCTCCATTAATCTTATGCGTGCTTTACTTATCTCTTTCTTAAGAATCTGAATCTGTT
CAAGGACAAATTGCAAACCCTTAACCAAGGCTACAACACATGCATTATTTGATTCATCCT
TAGATTGGCATATTTCACTCAATTCGCAGAGTAATGCCTTGTGTTTAGCCTTTATTATAT
CCTCATTGGCTGGAGCAGAAAGCTTCTGCAAACTGACTAGTGAAAACTCAAGAATTTTTC
CAAGGTAATCGATATCCAGTTTACCTGATTTAAGCACCTGAGAAAGGATATCTAAATCAA
TAGCTGCAATAATATCATCCTTCCAGCTTATTGGTGCCATTTCACAAATTTCATCCCTAA
CCTCTTCCATGAGTTGAATAATCTGCTCATAGTTGGGCTCATCCTGCTTAATAGATTCCA
TAACACTGTCCCAAAAGGCTTTCTCCATTGTCTGTTTGATTTTCCCCTCAATGCTGTTTT
GAATGTGATCAGAGACATCAAATCCATCAACAAAACTACGGTGATGCTCATGAAGAAATT
CATTTACAAGAACCTCGTTTGATGCTACAGACTTTTCAGAGGAAATACTGAGCAGAGAAT
TTGAACCGGTTCTAGGTGAAGAGAAACTTGACTCTACAGGGGAAGTGTTAGTCTCCTTAA
AAAGGGAACGAACCACTCGGCTTGTCTTATTGCTCTCATTTCTTTCACTTGCACTTGCAA
CTGTAGAAAGTGGAGTTAGGCTGGGAGGCATGTCTTGAGTCATGGGAGACCCCACCAGGA
TTCCACTATCCTTTACTATTAAGTATCTAGACCTTGTTTCAGAGAGTGCAGTTTCCATGC
GCTCCATCCCAGCATCTCCACTCAGGTGCAGCACCTTTTCTCTCAAAAGCTTTTGATCTT
CAGCGACCTGATGCTGAATAGCTTTCATATCGTGACTAAGCTGACTACCAACACCTTTTG
GAGTTAACTTGCAAGTTTGAATCATAGAAGCCTCAAGCTGGCAAGCTGCTCTAACCAAAT
CTTCCTCCAATGATCGAGCATCCTTAACCTTCCAGACCACGAAACAGTTCAAATATGAGC
ACCATGCTTTATCAAAAGCAGCAAGCTGTGATCTGAAGGTACATTGCTTCATAACAGCTG
AGACAGATTCAGAACTTTTAATTGGCCCCTCCAGTATAATCTTTATCAACAGCTCAAACA
TTTGGACAAATTCTTGAGCTGACTTGGCCAAAGCAATCTCACGTTCTCCCATTGTACTGA
AAACTGCATCTGGATGACCCAATATCATAAAAGCACAAAGAACAACTCTCACTTGATACC
TTGATAACCTAGATAGGCTATTGCTTGACTCACTGACTGAATCTGCTTTTTTTGCTGGGC
TTCTTGCAGAACTCCTGGGTGTAGCCCTTTTCTTGGGGGAGGCAACCCGTTTAAGAAGGT
GATCAATGTTATCCATGCTAGAATAATGACTGGCAGGAACAACAACTGTAAATACTCTGA
GGCGGCTCTCAAACCGGTCCAGTAAATTTTTCACAGTCTGAAGAGTAGAAGCGGACTCAA
TTAGAAGAGCAAGCTGCTCAAATGGCATTGACTTGACAGATTTCTCACTGATCCCCAACA
TGTCATATGCCTTCGTCAAGGTAAAGGTTGTTCTCTTCTGCCTCAAGAACCGCCTCCAGC
ACCTTGCTAGTTTTTTGGAGAGATAATCTGCTTGCTTAGACATTCTAATCCAATTCTCGC
ACGAATAACCACGGGATCTTCCCCTGTGCCTGAGATATTCAGCTCTTTGTCTTTTTGCCC
TTTGTAATCGATCTTCCAACTCATCCTTCTTTTTCCTTCTTTCAATCTCACGCTGGTGAG
ATACAGACTTCGCCACATGCCTTGCCTGCAAGACTTGGGCGTGTGCCCTCTTTTTCTCAG
CTTCCAGCAACCGAAGTCTTTTAGTTTCAGCAGCAGCTCGTTTTTGGTGAATTGCAGCAC
GTACACGCTCCTTGTATTTGCTCTCTCGAGCCAGTCTCCTCATCAATGACTGAGATGACC
TTTCTCTAAGAGATGCCCTTCTTTGTCTGTGAGCCTTTAGGATAAGCATCCTATTAACCT
CTGCCTGCTGAACACGTGATTCCACTTTTGTCCCAAGCTTCACACGCTCATTTGCATGGC
GCATTTCAACACCATTTTTCGCTGCTTGACGCAATTCATCCATCCTTGCTAAGCGCATCT
GAGCCTTTGTCAAAAGGCTCAATCTCTTCTGTTCAGCAGCTTGCAGCTTTGCCTCTAGTC
GCTGACCAAGATCCTCGTCCTGAGATGAACACCGTGAGGGGCTTCTTGGCTTTGCACGTG
CCTTGCTTGAGAGTTTCTCATAGTACTTCTGTCTACGAAGATCAGCATCGCGTAGTTTCG
CTTCGATTTCCTCCACCGTACTCGGTGACTTACACTCCGTATCAAGAAGCCGTCGCCGGA
GTCTCTTCGGCAACCTCACCGGCGATGACGGTGATTCCTCATCACCAACCGGAAATTCCA
TCACAATTCCGGTTCTCCCTTCCGGCAACTCAACTCCGGCCGCCATATTTCAAAAATCCG
ATGAAGTAACGATTAATACCTCTCCGTAACAGTGCGACGGCGATGAATTATTACAAACGA
CGTCGTACCGTACGAATCAATAAATAATCGAAACGGTGAAAAATTAAAATCGATGTGATC
GTTGATTTATATAAAGAGAGAAGAGAAAAATAGAAACGGTGGAAAATTGAATTTGAGACG
ATTCAGAAGAGAAACGTTGCGTCGAGTGAACCCAGCTTCGAGAGAGAGCTTTGTTTGGGT
TTGAGTTTCTAGAGAGAGAAAGTAGAGAGATAGTGT
>CL1Contig1918
ACTTTTTGTAATATCGATTTATCCTTTGCAAAGGTTAATAATAACATCGAGTCCACCAAT
ATCTTAATATTCAACCAAAGTACATGCATATAAATTATGCAAAAGTCCTTAAAATATCAT
AGTAAGTAAAATAATTTAACAAGTTTAACAACTCTATTTGATACCAAATACAACAACAAA
GTTCCAGTTTTATTTGTGATCAGAATCCGTAGCTCAGCCAAAGTGTAAAAAATGAATGGC
AATGAAGCTCAAGCTCTCTGTATACCCACCCTGCTGTATCTAGCTCAAAATCCAACCATA
ACAGCAGCATAGGCCGGTCATCAGTTCAAATTCATTGTAGGGTATGTTGAATATGTACCT
GCCATCAACAAGTCACGCATCATATGCTCATTATTGAGTAGCATAATCATTCAACATAAG
CAGAATCATCTTCCATTGTCCACACATAACCAGGCATGTCCGATCTAGGCCCAGAAATCG
TCCTGTATATGTATAGCTTCTCAACAGGACTACTCTCTGGCCTAGAATCTGGAGGTCCTC
TTTCGTCAATGACTTCAACATTGAGTCTTGGCAATTTCTGACCCAACAGCTTACATGCTC
CATAACTCACATAGCAAGAGGACATCCAAAGGGATCGCATTGTCTCCAACTTCGCAGCGT
TGGCTAAAAGAGCTTTGTCACCAAAGGGGCAGTCCCTGATCTCCAGCTTCCTAAGGTTGT
CACACCCAGACAGCACATGATGGAGTCCCAGATCACTATCTCCAGCAAATGCCACAGAAA
GCATCTCAAGCTTCTTCCCATACGTCCCAATATACTCAAAAACACGGTCAGTGAGAAGAC
CTGAAAGGGAAAGGCGCTGAAGATTCTTACAATGCTCAACAATAGCTCCAAAACCAGCAT
CCAGAGGTTGAAGGGTAAGATAGTCAGGAGTACGAGGTTCAATGATACAAAGTCGAAAAC
GAGTCATATTAGGCCTGTTTCGAGCAATTGTATTTAGGGCAGCATTGGACATTTGTCGAC
AAAAATATAGAACTGAATGGAGCTTGGGACAACCTTCAGACACAGAAACAAGTCCCTGCT
CTGTCAATGCTACATTTGGATCTAACCCAAAAGGGTCAGAAGGAAATACCCTCAACTCTC
TCAGATCCTTACAAGATGCAGCAAGCATGTCAAGGCCGGCATCTTCAATGTAATCCAGCA
CCCATAGCCGCTGCAAACTTTCACATTGACCAACAAGCTTGATAAGATCCGTGCTTTGGA
TTGTAGCATAACTCAAGTTTAGTGATGTAAGCCTGGAGCAGACAGGATAGACGGCTGGAA
GGTAGGATGGTAGCACATCCCAAAAGCCAGACAAGCCCTTCAATTGCTTGCACCCAGAAA
ATGCTGTGACCAGGTTTGAAAAGACCTCCGGCTGCATCTCAGTTGTGTAGGCTCCGGTGC
CTAACTCAACCAGCTGTGGAGCCCCACGAAGAAGATTGGCAAGCCTATCAAGGGGGAAAG
CTCGACTGAGGCGGAGAGTCTGCAGGTTGGGGCACCTGCTAACCAGACGCTCTAGTCCAT
GCAAATTCACCTCGCTTGCTAAGCAAGAGATGTTTAGGGAAACCAAGGATGTGTATGAAT
CAGGAAAATGGCTTAGCCAATGACCGCAAATGTCGTCCACTTCACTCTCCCGCAAGTCCA
ACTCCCTCAAATTCCTGCAATTGGCAGCAATGGCAGCAAGTCCATCAGTAGTGAAACCTT
CACAAGAAGTAAGAACCAAAACAGTGAAGTTTTTAAACGATTTAGCGATAAGGTCCAAGC
AATCATCAGTGATGACCATCCTCTTAAGTCTGATCTCTTGCAAACACGGATACGCAACAG
CCATAGCTTTGATCCAAGGACAAACATAACCACCCCAACCTTCCGGTACCAAATTGAAGT
CCGCAAAGTGCGGTTTCCCTTTCAATGTTATAGATCTCACCTTCGGAAACCGTTTTATCA
CCATCAACGGACTCACCGCGTAACAGTTACCGACGAACACCCTCCGCCTGCACCACCGCT
CGATCTCATACCACGACTTGCATACAAGAGAGATCGAGCCTCTGTCTGTGTCCGATTCAA
TGAACGAGAACACGTGTTCGAGAACTTCTTCAGGGAATGAGTACGCTACTCTCTTCATAA
CGACGTCGTTAACTGAATTAACGATGAAAAATCTTCAGGTACGTTACCGTACGAAGAAGT
AAGAAGCCTTCCCTCGTGGTTATAGTAGGTTCCAGTGTTTAGATCTGAGACGCCATTGAA
GAGCACTCTCGTTTTGCCAGAGATAGAGAAAAGAGATTGGAGAGAGAGAGGATAAGGAGT
TTGTGTTGTGATTGTACTTGTATACCCAGTGGTGAGGTTAGAAAGTAACTATGGTTAAAT
AGGTGTTGTCGTGTGGTGTTGTGGTGGGGTTTCCTGTCATCGGCGATTACGGTGGTGACG
CGTGGAAGTAAGTGAGTAAGAACCGTTGGATTATCTGTTGAAAGTTTGAGGGAAATGAAG
GAGAAGGAAATGGACGTTGAATTAGTGATAAATGATGAAAGAACGGTTGGATGGTTGGGG
ATGTTTTGATGAGGTGTTATCATG
>CL1Contig1922
AGAAGCGGTTGTCGTTTCTCGATGTAATAATTGGTTGATCTGCATTTGAATCTTAAGGTT
CCTGATTTATTTTTTGAAACATGGATGGAGTTCTTTTCTCGTCAAGTTGCCACAATTATT
GTTTGTTTTCATCTGAAGAAATGCTCGACTGGCGTTACTTCATCCTTGGAAAATTTATTC
CGGTTTCCTTTGTTAATTGCACTTAGTTGTCTGTTCGCCTTTAGTGATCAGCACAGTGTG
CTGGATGCTTGTTTTTCTGAGACAAGTGCTGCATCTTTATGGAAATTGTACAATGCATTG
CTGACCCAACATCCAGTTGAAATAACCGAACAATCAACTTCTGGGGGATGAAGTATATAA
ACTGGTGTCTGATATGGATACTGCTTGTATCTTTAGGGTTGGATAAGCAATTGCATTGAA
ACAGTGCAGACTATAGTTTTTAATAATTGTTGTCTTTGTCCCAATGAGTATTGGTGATAG
CTGAACTTTCTTTAATAATGCCTAAGTAGACTATATCAAGTGGCAATTGTTGAAGTTCTA
AGTGTTAGGTCACGGTGATTTTAGGTAGAGATTAATCCTGTAGCATTGATCAATCATTTC
AGTTAGACCTAAGAAATGCTATTATGATATGTAGTAATTGTTCATTTCTACCTTCTGCGA
CCTGCTACCGTTACAAAGCCACAAGTCTATTAAGTATTAATCAATAAGGCTATGCAGTTC
TTCCATCAGAAAGTTTCTGCTTTTTGCCATTTTTTTGTCACAACAAAGAATTGACAGTGG
AATTTGCTGGACCAGCGGATATCTGTAATATTTTATACTCCTTTCTCAGCATTGTCTGCT
ATAGTTAAATTCTATCTATCTTTCGAATAAAGAGCCGATTTGGGTTCTGTTGGAACAATG
GAGAGGTACAAATTAATTAAGGAAGTTGGTGATGGAACATTTGGGAGTGTTTGGAGAGCC
ATTAATAAGCAAAGCGGTGAAATTGTTGCAATCAAGAAAATGAAGAAGAAATATCACTCT
TGGGAGGAGTGTGTAAACTTGAGAGAAGTTAAGTCATTACGAAAAATGAATCACTCAAAT
ATTGTTAAGCTGAAGGAAGTTATTCGAGAAAGTGACATTCTGTACCTTGTTTTTGAGTAC
ATGGAATGTAACCTTTACCAACTTATGAAAAAAAGGGAAACGCTGTTTTCTGATGATGAA
GTTAGAAACTGGTGTTTTCAAGTTTTCCAAGGTCTTGCGTACATGCACCAGCGTGGATAC
TTTCATCGTGATCTAAAGCCTGAAAACATACTGGTCACCAAGGGTATCATCAAAATTTCT
GATTTCGGCCTAGTGCGAGAGATCAGCTCACAACCACCGTATACTGAGTATGTCTCCACA
CGGTGGTATCGTGCTCCTGAAGTCCTGCTTCAGTCTTTCCTTTATAGCTCCAAAGTTGAC
ATGTGGGCAATGGGGGCTATTATGGCTGAGTTGTTCACTCTCCGTCCACTATTTCCGGGT
AGCAGTGAAGCAGATGAGATATACAAAATATGCAGTGTGATAGGTAGTCCAACAACTGAA
TCTTGGGCAGATGGACTCAAACTTGCTAGGGATATCAACTATCAATTTCCACAGCTAGCT
ACTGCTGATCTCTCTGTACTGATTCCGTCCAGAAGCGATGATGCAATCGACCTTATCAAA
TCACTTTGTTCATGGGATCCCTGCAAGAGACCTACTGCAGCAGAGGCCCTTCAGCATCCT
TTCTTCCAGAGCTGCTTTTACATCCCTCCATCGCTTCGCACCAGACCTGTAACCAGAACT
CCTCCATCTGTTGGAATAAGTGGAGCAGTGGATCGGCAAACTGTCAAGAGATATTCTGGT
GCATTGCCTAATTCGAAACTCACCAATAATTTTCTTCCATGAAATTACACCCTTCTTTAG
CTCCAGCTGTGCAACGGAAGCTGGATATGGCAAAAGAGGATGGAATTAAAAATAAGAAAT
CGACGAAGACCACTCAACAATCAAAGTATCAACCACCAGGGAAAGCCAGCCCGACTTCTG
TAAACAAGGTGAGGACTGCACGCGGGGTTTCAGAAACAGCTGACAAGCTGGCCAACATGT
CAATTCCTACTAGAAGACATTCCTTCGGTCAAACTCGTCCACCTCCAATGAAGGCCGGAG
TTAATTGGGTTTCTGAACCTGGAAACATCCTGCTCAGGTCCTCCCAGCAGATTCCAACCG
GTAGACCTTTCACAAAAAAAGTTGCTGGATGAAGAATAATGACACAAGTATATGCTGACT
TCGAAAATTCTTTGATGATCAATACTTTGAATGTTTGAGTACAATCTTTCCCGAGAGGAT
GCATGTTTGCACCTGTTCTGATTACTTGGGTGACGTTTAACATATTAGTCCTACTTTTGT
TGCTGTTAAACACGTTTTTTCTAATGTATCTATGTATTCTGTGGCATTGATACACAAACT
CCTGCTACAGTTATGCGGATGTTTTTATTTTTGATGCATTTCAATATTGTGGAATATTAA
ACAGATTGTGTTAAGACAGTTCCTATGCATTATGATATAGTAAACGGCGATGTTATAGTA
CGTAGGGTACCGGTAATTTCTGGA
>CL1Contig1944
GCATCAACAAATTGGAAGGAGTATTCGAGTCCTGATGGAAGAAAGTATTACTACAACAAG
ATCACTAAGGAATCAAAGTGGTTAATTCCTGAGGAACTGAAGTTGGCCCGTGAGCAAGTT
GAAAAGGCAATGATCAATGGAGCACTTCCTGAGGCAGTACTGAATCCCCGTACTCAACCT
TCTGCAACTTCTGTTTCTGAAGCAATGCCTAGTGCAGATAATTCATCTTTACCTGGTCAA
GGTGAACCATCAAGTCCTGTTCCTGTTGCTCCAGTTGTTACTACATCCCCAAGTAATCTG
CAGTCTGAGATAGCTCCCGGATCATGTGGCTCTCCTTCTACAAGCGCTGTAACTGGAACA
AAAGTGGATGAACCTGAGGCACCACCCGTAAATACTATCAATCCATCAGATGCTAGTGTG
GGAAGTGATAGAGCTATTGTTTCTGATATTAACACTAGTGTAACACCAATGAATGACACC
AACAACTTTGCAGCTCAAGATACGGTAGGTTCTGCAGATGGAGTTCCAGGAGAAGATAAA
GACGATGGAAAAATTGATTCAACAGGGGAGAACGTTAATGAAGTGGCCTCTGAAACAAAG
ACAGTTGAGCCAGAATCCTTAGTTTATGCGAATAAGATGGAAGCTAAAGATGCATTCAAA
TCACTCTTGGAATCTGTAAATGTTGGACCGGACTGGAGTTGGGATCGGGCTATGCGATTA
ATAATTAATGACAAAAGGTATGGTGCCTTAAAATCTCTCGGAGAAAGGAAGCAAGCTTTC
AATGAGTACTTAAGTCAAAGGAAAAACAGGAAGCAGAAGAAAAGCGTATGAAGCACAAAA
AGCACGGGAAGACTTTAGAAAAATGTTGGAAGAGTCCACGGAGTTGACTTCATCCACAAG
ATTCAGCAAAGCAGTAGCTATTTTTGAAAATGATGAACGCTTCAAGGCCGTCGAGCGAGA
TAGAGATCGCAAGGATATGTTTGATAGCTTCTTGGAGGAACTTATGAACAAGGAACGGGC
TAAGGCACTGGAGGAACGGAAGCGAAATACAGTGGAATATAGGAAATTTTTGGAATCTTG
TGACTTTATAAAGGCTAATACGCAGTGGCGAAAAGTTCAAGACCGCTTAGAGGCTGATGA
AAGATGCTCTCGACTTGAGAAAATTGATCGCTTGGAAATATTCCAAGATTATTTACGTGA
TTTAGAGAAGGAAGAGGAAGAGCAGAAGAAGATACAGAAGGAAGAATTGAGAAAGACGGA
ACGTAAAAACCGTGATGAATTCCGCAAATTGATGGATGAACATATTGCTTCAGGCATTCT
CACAGCAAAAACTCACTGGCGTGATTATCATTTCAAGGTGAAAGATTTACCAGCCTATCT
AGCAGTGGCGTCAAACACCTCAGGTTCAACTCCAAAAGAATTGTTTGAAGATGTTGCTGA
AGAGCTAGAGAAACAATATGTTGAAGAAAAGAGTCAAATAAAAGATGCAGTGAAGTTGGC
AAAGATTACATTGTTGACAACCTGGACTTTTGAAGACTTCAAATCAGCTTTATCAGAACA
CATTAGCTCTCCTTCTACATCTGATTCCAACTTAAAGTTAGTGTTTGAAGAGCTACTAGA
ACGTGCTAAGGAGAAGGAGGAGAAGGAAGCTAAGAAGCGTAAACGTCTTGCAGATGATTT
CTTTCGTCTACTATTTTCTATCAAGGACATTACCGAGTCTTCAAAGTGGGAAGACTCGGA
GCCACTTCTTGAAGATAGCCAAGAGTTCAGATCTATTGGAGACGCGAGCCTTTGCAAGCA
AATGTTTGAGGAGTATGTTGCACAACTGAGAGAGGAGGCAAAGGAGAATGAGCGGAAACG
GAAAGAGGAAAGGGCAAAGAAGGATAAAGATAGGGAGGAAAGAGAAAGAAGGAAATCGAA
GCAAAGAGGGAAAAAGAGGGAGGGCGTGAAAGATGGAAAGAGGAGACACATAAGAGGGAT
AGAACAGACAGTGACGGTCTGGACTTTAATGAGATCCAAACGTCCAAAGAAAACAGAAGG
AGTGACGATGACAACAGAAAACAACGGAAGCAGCATCAAAGTCCGGAAGAAACTGATAAA
GAGAGGACTAAGAAATCTCACGGTCACAGTAGCGACCGCAAGAAATCCAGACGGCATGGT
TCTGGTCACGAATCTGACGAAGGCCGGCACAAGAGACACAGGAGAGAGCACCGTGATTCT
CATAGAGAAGGTGAGCTGCTTGAAGATGGAGAATTTGGTGGTGA
>CL1Contig1948
ATCCCTCTCCCTCCCTCTCTCTCTCTCTCTCTGCGAAATGGGTTCTGAATAAACCTGCAC
GTGGAGGGACTAAGGAAGAAGAAAACAGATTGAGATCTGACCCATTTTTCAATTTCACTT
TTTTGGGTTTTTACGTAATTTGGAATTGAATTTGGAGACCCTTTGTCAAAAGGGGTCTTC
TTCTCTACAAATCTTCATACCTCTCTACACTGGTCTCTTTGATTTTGTGAGAGTGACTTT
GTAGTTGGAGCTATGGCGGTCGAAATTGTGGGATTTGAGATGGTTCAAGGACCATTGGAG
AATGGTGTTGAAGGAGGCAAACCTGTTGCACTTGAGAAGGAGAATGGAAAGCTGGAACAA
GATTCGGGAGCTGGTGAGACCATCAAATTCGGGTCGCATGGAGATGAATCTGCGAAAGGG
GAAGCCAATGATGTTTCTGATTCCAATAGCCCGACAAATGCTGCTGAAGAATGGCCTGCA
CCTAAGCAGATTCATTCATTCTACTTTGTGAGATGCAGGCCTTATGATGATCCATCCATC
AAAACAAAAATTGATCTGCTTGACAAGGAGATACAGCAAGAAAAATCAAGCTCGCTTTCA
GATCACTGAAGCTCTGAAGGCCAAGCGGTCGGAACGAGCAGAGCTGATTTCTCAGATTAA
GATTCTCAGAGGTGACAGCAAGCAATTCCAGAGTATTTTTGATGAGAAAATGAAAGAGAT
CGAGCCTCTGCAGCAGGCACTTGGAAAGCTGCGTAATGCGAACAATGCAGGTCGGGGTGG
TTTATGCTCATCTGAGGAGGAACTTAATGATGTTATATATAGCTTACAATACCGCATTCA
GCATGAGAGCATTCCATTGACTGAGGAAAAACAACTCCTCCGAGAAATCAAACAGCTTGA
GGGGACAAGGGAGAAAGTTATTGCTAATGCTGCAATGAGGACCAAGTTACAGGATACTAT
CGGGCAGAAAGACGCCATCCAAGATCAAGTTAAGCTTATAGGCGGGGATTTGGATGGAGT
GAAGAAGGAAAGACAGGCGATTCGGTCCAAAATCAAGCAAATTGATGATGTGCTGAAGAC
CATAGACACCGATATCCAGTCTCTGCAGGATGAACTGACTGCTATAACTCAGAAGAGGGA
AAAATCTTTTGAGAGCATTCAGCAGCTGAGGAAACAGCGCGACGAGGGGAACTCCTATTT
CTACCAAAGTCGTACGCTTCTGACCAAAGCACGTGAGCTGGCTGCTAAGAAAGATATTAA
CGCCCTTGATGAACTTTCACAGACAGAGGTTGAGAAATTCATGTCACTTTGGAACAGTGG
CAAAACTTTTAGGGATGACTATGAAAAAAGAATTTTGTCATCATTGGATATGAGGCAACT
GAGCAGGGATGGACGGATGAGAAACCCTGATGAAAAGCCACTGCTTGAAGAACCGAAACC
TGCTGAAGCTGAGGCATTACCAAAATCTGTCCTGAAACAGGCAAAGGAGGAGCCTAAGCC
TTCTCCACTAGAAACTTTGGCTGCTCAGAAAGAAAGCAAAAACAAAGCAAAGGATTTGAA
AACCAACAAGTCGGATAATAAGGATTTAGCAGAAGTTGATGATTATGAATTTGAAAATCC
CCAAAAGGAGACTGCTGCGAAAGAGCCTGCAATCGATCCTGCAAAGTTGAAAGAGATGAA
AAGAGAAGAGGAAATCGCAAAAGCAAAGCTGGCTGCAGAAAGGAAGAAGAAGTTAGCAGA
GAAAGCTGCAGCCAAAGCAGCTCTCAGAGCACAAAAGGAAGCTGAGAAGAAGCTTAAGGA
CCGTGAGAAGAAAGCAAAGAAGAAATCTGGAACCGTCACCCAGGAGGAACAGGAAGCGGC
AGAAGTCGAGGCTACCGAACCAGAAAAGGTTAACGACCTTGTTGAGGCCGCTCCAGCTCC
AGTGAAGGAAAAGGTCACAAAGGAGAGCAGTGTGAGGTCCCGAAGCCGAGCTAAAGCCCC
CGAGTTGATTCCAAAAGCTATTCTGAAGAGGAAAAAGTCCAACAATTACTTGGTATGGAT
CGCAGTTGCTGCTTTGATAGTCCTGCTGCTGTTGGTTTTGGGATACACCTATCTTCTCTG
AAGAACTTTAGGATCTATAGAAGGAACTTTTAAACCAATTTTCCTAATTGGGTGGCTAGG
TTTGTGAGGTAGCTTAAGTTATTTCTGTTTCTTAACATCCTCTTAGGGGAATTGACCACA
AAAACATACTATGTTGTGCTTTTTGCTCATGTCTTTGGGAAAAAGCTATATACTCTAGTT
TTAATACTGTATTTTTCTTTCTAAATTTTTGTCTAGTATTTCATTGTAGTTGTTGTTACG
TGGTAATGGTTTCTTATACAGTTAAATTCCTTAGAGGAGGAATAGTAACCATGATATACT
GAAAAACTCTTTCTGGAGAATTCAAATGTTGGTTAGTTTTTATGGTACA
>CL1Contig1966
ATGTGGTCTGTTTCTGCTGCGGTTACTTGTTCTTAAGTTTTGCATATATGTCATGCAATC
TTGATTTATTTTTCAGTAATGTGGCACAATTGTTTGTGCTTCTTCTGTTGTGGTTGATTG
GCTCTTCATTGTTGACGAAAGGGAAGCCACAGCCTCTCCAACTGTCAAGAATAGGTTGTC
TGCTCGAATGAAATTATTAGCTTCATCTGCTTTTTTCAGCTTTTCTATGACCTCGGCAAG
AGGATTCACCAACACAAGCTCAATGCCCTTCTTTTCCATTGTTGCCTTTAACTCCTTGAA
AAGGGAGATTCCACTTGTGTCAATGGCGCTCACAGCTGACATTTCCAGGATTAAAAATCG
AAGGCTCGACAGTTCCTTTATGTTATCTTCTTCTTCTTCTTCAATCCATCGTAGTGTCCT
GTCATTGAGATATGTGATGTTTGCAAAATTGATAGGAGCCTCAATGCTTAAAATAAGAAA
GCCTGGTATTCTTGTAGCTTCCTTGTATTGATGAAGATTTCTATATATGTCTGTCCCTGG
AATGTTACCCATCATTACTGTTTTAGGCCTTGTAATTTGCAGGAGTATCCTAAAAGTTGA
TAACCCAACTGCAACAGCAAGGCCTTCCTGGACTGAGAACAAAATAACACCCAAGAAAGC
AGTTAACATCACAAGGAAGTCGAATTTGTCTATCTTCCAAATGTGACAAGCAGAAGGGAT
ATCAATGAGGCCAATCACTGCTGTGACTATGATTGCTCCCAATACAACATTAGGTGTGTA
TTGGAACAATGGCATAAGAAAAAGGAGTGTCACCATGACTGTCACAGACATTACTATATT
TGAAGCTGCGGTTTTCGCTCCTGCGTTGTTATTAACAGCTGAACGAGAGAAAGCGCCTGT
TGTAACATAGCAGGAAGTGAAGGAGCCAACCACGTTCATAAACCCAATTGCCATCATTTC
CTTATTTCCATCCACTTTGTACTGTCCCAGAGCTGCAAAAGTCCTCCCTACTGCAATACC
TTCAGTGAGGGACAAAATGCCAGTGATAAGCCCAGTTTTCATGACTAGACCTCGGTGACT
TCCATGAAACCACAACATATTCCATGAAAAAGGATTTATTCCTTCATGTAATTTCCCAAT
TACACTGATGCCATGATTTTGAGCCTTGATTGCAAAAGCCAGGACAGTAGAGATTATGAC
ACACATAAGAGGAGCTCCAGCAGAGACCCAGAATAGCTTTGGTTTTCTTATGCTAACGTG
TCTTGCTATTAGAAGTAGCACCAAGAAGCAAATTCCCATCACTATTGTTTGCCATGACCA
CTCATGTATATTGTGAAAAACAGAACTCATAACAGGAATAAGTCCCATTTGTTTAGTGAA
ATGTGTGATTCCAAGGAGACTCTTCAGTTGTTGTAGAGATACAATTATAGCAGCTCCAGC
CATGAACCCAATTAGGATTGCCTTTGATAAAAAATCAATGATGAATCCTAACCTTAGAAT
TCCCAGAGAAGCTTGAAATAGACCAGCAAATAAAGTTGCAGTAAGAGCAAGTTGAAGAAA
CAGAACAGGATCTGCTGAGGGAGACACTTCTTGTCTAAGCATAGATCCTAAAACAAGAGA
AGCAATAGAAACAGGTCCTACAGCTAGGTCCCTTGAGCTTCCAAGAACAGCATAAATAAG
TGGAGGAACAAAACTAGAATACAGTCCTACAATTGGAGGAAGATTTGCAAGTTTGGCATA
ACTGATTCCCTGTGGGATGGCTAAGCTAGCAATAGTGAGACCAGAAACAAGATCAGATTT
AAAGAGCTTGAAGCTATAATTAGGACCCCATTGAAGAATAGGGAACATGTATTTAGCTCC
TAAGATTAATTTTATCTTAAATGTTTGTCCTTTGAATTGGCGAAGAGGATCATCAGGGAA
AAAAGTTCCCTTAGAGTCTAACTTTAAGTTTTGTAAAGTGCTTTTGTGGGGTGGTGGAAC
AACTTGGTGTATTTCCATAGTCATTTGTACACAATGTGAATGCATGGTGCAAGTATTAGA
ATCCAT
>CL1Contig2017
AACTGCCGACTCGGGAGCATCATTTTCTTTCAGTATGGTATCTGTACCAAAAGGAGAACG
TAGTTTTCCATAATGCTGACAAGCTATTTTAAGCAAGGAGAGGAGGAGTCTCAACCTTTC
ACCTTTCTTATAATCCATATCAGGTGATTCGCAGCGTGCAATCCTCTCATCTAACCATTT
GTACAGCTCCTTACTTCCAACACTACCACCAACCAATGGACCTGGGAAAGATTGCTGGCT
TAGAGCACGAAAATAATCACCAGTAGCATTTCCAATAGTAGAAGAATTGATGCTTCCCGT
GACAACTTCCGTCAAGTTCAGCACAGAAATGGAACCTTGTACAGAATCCTGGCTTCCATA
TGATGCATTCAAAACACTTGGATCTTTCATTACGATGAGTTTTCCACCAAATCCAAATGT
TACAAGCGCATGAGAAGGACGTCCAGCGGATGATCTTCCAGCATGAGGGGCATACGAATA
TTGATATCCACCCTGGATTGATGGCTGGGAGTAACTCTGGGAGTTCTGATTTTCAGCAAA
AACATTCGAGAATTGTTTTTTTTCCATCACAATTTGTATGTGAATAATTAAATTGATGAA
AATTGTCCCCACCAGGGACAAAAGTTTTTGGTTCAAAAGTTCCATTAGTCAAACCATGAG
CATGGTTTCCATTGTTTTTGTATAATGAAACTGATCCAAAGGAACTAGAAGTACTTTCTT
GATCATTGAACCCAGACATACTTGAACCATAAGAATGATTAACTTGCTGGTTAACACCAT
ATGAACCACCCCAGCTACCATCTACAGCTTGACTACCGACACCCTGTGATCCATAATTAC
CAGCTTGGGTATACTCACTATTCAAACTGTTATTATCGTTAAGGGAGAAAGTATTGGTAG
AAGTATGCCCATTTTCAAGTCCATGAACAGAAGACTGTATGGATGAATTGTAAGTTTCCA
ATGAGCGCCATTCTTGGGCAATTGTGTCATAATACCAACCAGGATATTGAGGATCAAAAA
CCATATGCTCCGGGTACCCATTATTTCCTTGTGAAACCTGATTCCAGCTAGATACACTTT
CAGTTGTGCCAGTTTCTGCCAAAGTTCCAGCAACCGACTGTGCAGTTTGCTGCACATAAG
AGATCTCGGTTTTTCCATCAGAAGCAGCAGCCCAATCCACAGCTGTATTGGCTTCAGAGG
CCCAATCCGCAGGTGTGTTGGCTTCAGCGGTTTGTTGACTAGTAGCTGTTGTGTCGTAGC
CATCTATTTGACACCATTGCCCAGTGGTATGGTCATACTTCCATCCAGGATAAAGATCCT
CCCAATTCTGACTACTACTCAGATCTTGTCCATTATTGTGTTGGCCTGAAGATGCATCAT
AAGTTCCCCCCTCTGGATATTGCACATAATTGACCGAAGTATTTAAGCCATCAACTTGTT
TGTCCGTGTGATTTTCAAAAGAACTACCATAACCTTGAACCCCTTGATGCTGCAAGTAAT
CAACTGAAGTATTAAAGCCATCGGTTTGAACTTCATTACTAGGAATCGCCTGACTATTTA
AATTATCGTGGGAAATCACCGGAAAATCAGCAGATTGATCTCCCAACTCACTGAAAAAGT
CAGAATATGATCCAAACCCAATGTCTCCATTTGCATCAGCATGAAAAGAATTCCAATCCT
TCTCCTTAATCCCTGAACTAGCAATCTCATTGCTCTCCACAACAGTTGCAACCGCCGTAA
CCTCCAATCCCGTCCCAATCTCTTTATTACTGAGATCAATCTTACTATCACACTCAACTG
AACTAGAACGCCTTCAACAAACTTCCCTCCTTGTCATCATCATGTCCACCAACCAAATCC
ACATCAGATTTTACAGTACCTAATTCCTCTTGGAGTTCAACCCCACTTTCCCCAAAATCA
GAATTCTCAAATGCAGCAGCATCAACATCACTGATACTCAGATTCGCAAACGCTTTAGCA
TCATCAGAATCATTCCCTTCATAATTACCAGACTTAACAGGCTCCACCAAATCATCCTCA
ACAAGTTTATCAAAGAAATCTTCATCGGTCTGATCTTCCACGTGAAATGGAGGATTCGAA
GCCATCGACTAAAACCCTAATCCTACCCCTTGATCTCACCAATTACTGAAAAAAATTCGA
CCGACAAACACGCTCCAATTAACACAGATTTCACCTCTCGTAAATCCTAACCTCGACGAT
AGAGCTAAACCTCGAGATCCAAAACGAAAAACCACAAAGTTTATGCTCCCATATAGCTAA
ACCCGATTGAAGGTGCAATAACTGAAACAGAAAACGAGAATCTGGGAATTATGAAGAAGA
AAAAACTCACACAATCCAAATGTATTGACAAATAGAAGGAAACATACGATACCAGAAGTG
CAGTAGGTAGGATTCAATTCAACACATAGAAACAAGTTGACCTTAAAGATACACGTTCAA
CAAATTAGACAGGAAACCGTAGAGAGAATATTTGGAGACAGTAGGAAGAGGAAAGCCCTA
CGATTTTGCTACCCGACCCCACACTACGT
>CL1Contig2042
AAGAAAGAAGCAAGAAACATATGCGGCAACTAAAACAACTTTATTTGCTTTTCACTTTGA
AATTGATTCATTCATTCAAAATCTAAAAACCAATCTTCAGTTTCAACTTCAATCAAACTA
ACCATACTCATAACCATGATGGCTTCTTCAAGAGCACCGAAATTAGGTTCCTTTCGTCAC
AGTTTCGCTGAGAAAAAAGGGAAACTATTATCCATGAAAGCCGGACCTGGAGGTGGTTAT
TCTCAAATTGGGATTCCTTTACCGGAGTCCGATGAAGATTACTTCGCCGTGCCGGGAAAT
TCCAAACGCGGCTGCTGTTCGTTCCGTGGTTTCTCCGATGGGATCGTGGAATTGTGGAAA
AATGTGAAGCGCGTGACTGTCAGCGCGTTGGAAATGGGTCGTTCTGATCCAAGGAAGATT
ATATTTTCGGCTAAAATGGGTGTTGCTCTTATTCTCATTTCTTTGTTGATTTTTCTTAAA
CAACCGTTTCAAGATGTTGGTCGCTACTCTGTTTGGGCCATTCTTACTGTTGTTGTCGTC
TTCGAGTTCAGCATTGGAGCAACTCTTAGCAAAGGGCTTAACAGAGGATTAGGGACTTTA
TCAGCTGGAGGACTTGCTTTGGCAATGGGAATGCTATCAAAATTGGCAGGAGAATGGGAA
GAAATTGTAATAATGGTTACAATCTTCATTATAGGATTCTGTGCCACATATGCTAAACTA
TACCCTACCATGAAGGCTTATGAATACGGTTTCCGCGTGTTCTTGATCACCTATTGCTAC
ATTATCGTATCCGGATATCGAACAGGCGAATTTTTTCATACAGCTACAAATCGATTTTTG
CTCATTGCCCTTGGTGCTGCTGTATCCGTTGGTGTAAATGTGTGCATATATCCGATCTGG
GCCGGTGAGGATCTGCATAATCTTGTCGCAAAAAATTTCACGGGCGTTGCAACATCATTA
GAAGGTGTAGTAAATAACTACCTTAACTGTATTGAATACGAGAGGGTGCCTTCGAAAATT
CTTACATATCAAGCATCTGACGATGTAGTTTACAGTGGCTATAGATCAGCTGTTGAATCT
ACAAGCACAGAGGATGCATTGATGAGTTTTGCTGTGTGGGAACCGCCTCATGGTCGTTAC
AGAATGCTTAGATATCCATGGAAAAATTATGTTAAAGTAAGTGGAGCACTTAGGCATTGT
GCATTTATGGTCATGGCTATGCATGGATGTATACTTTCTGAAATACAGGCTCCAGCTGAG
AAGAGGCAAGTTTTTCGCAACGAGCTCAAGAAGGTAGGTTCCGAAGCGGCTAAAGTTCTA
CGCGAACTAGGTGACAAAGTTAAAAAGATGGAGAAACTAGGCGAAGAGGACATTCTATTC
GAAGTACATGAGGCAGCAGAAGAATTACAACAAAGGATCGATAAAAAATCTTTCCTTCTT
GTAAATGCAGACCTGTGGGAAATCGGTAACAGGCCAAGAAACGAAAACGATTCACAAGAC
CTCTTGAACATGGACGAAGAAAGCCATTTCTTGGAGTACAAGTCACTAAGTGAAGCTGTA
CTTGATTTAAGATCAGTTAGAGTTCCAAAAAGTTGGGAAGAAACCGTTGCGGCCGACATC
ATTAACCCAGCGAATGTTACCGATGAAAAATATTTTCGGAAACAGACATCTTGGCCAGCA
C
>CL1Contig2062
CAATTGGTTCCTCTCCCTAATATCTTCACCATAATGTTTTAGTATCTGCATGGAACTAAA
ACTATATATAATTCCAAAACACTTTAATCTCTTATTTAAACCAAGCTAAATAGGTATTAC
CGGTACTTTTTGATTCCATTGTCAAGAACAAAGCATAATAAAATTCTTTTGATGGAAGGA
AAACAAAAGGGTTCCAGTTACACTTTTCCACCTGGTTTTAGATTTCACCCTTCTGATGAG
GAACTCATAGTTCATTACTTGCAAAAAAATCAAATCACTTCCACTTCCAGCTTCTATTAT
AGCTGAAATTGATCTATATAAGTATAATCCATGGGAGCTACCAAAGAAGTCTTTGTTTGG
GGAGGAAGAATGGTATTTCTTTAGCCCGAGAGATCGAAAGTACCCAAATGGATTAAGGCC
AAACAGAGCAACAGGTTCAGGATACTGGAAGGCAACAGGAACTGATAGGCCAATTATTTC
TTCATGTGGATCAAAGCATATAGGAGTGAAGAAAGCTCTTGTGTTTTATTCAGGTAGACC
TCCTAAGGGAGCTAAGACAGATTGGATCATGAATGAATATAGGTTGATTGACACAACAAC
AAAATCTTTCATGCTAAAAGGTTCCATGCGATTGGATGAGTGGGTATTGTGCCGAGTTCG
ACATAAAGGCTATTCATCAAAGAATTTATCTGAAAATCAAGAAAATCCTTGTGAACCAAA
TATACCAGTAAACCTACAGACGAGTGAAGAACATCCGACAAACACGAAGTTTCGAGCTGA
CATGATCACAGATTATCAATACAAAGACTATCAGATCATAGCCTCGATTCTTGTTGGTGG
AGTTATACCTCCAAATGAGAACATGTCAAGTTTGAGCTTTAAGGGAAGCAAAGGCAACAA
CCTAACTTCAGAGTATGAAGAAGGTTCCAATAAAGTGAATTCTCAAACTGCAATCCCTTC
TTTGGAATGTTACTTCAACCCACTGAAAAGAAAATCTAATGAGGATGATGATCAGTTTGA
GAATCTCATTTCTTTTACAAGCAAGTTCAACACTGAGAACAAAATAGACAAATCTTTTAA
CAAGGTCTTGACCAATAGAGAATTGAACTGCTATGAGATTTTCAATGGGAGCACACCAAA
TCCTAGCATCGATTTTCAAGAACTAAATGAATTAAACTTTGCAGAATGATACCAGCAACA
ATGAAGTATAGAAGTAACCGGAACGACAATGGGCCTCAAACATTCAAGTGAATTATAGTT
[truncated: 16,804 more rows]

## Sheet: cluster K2 sequences
>CL1Contig143
CAGCAACAACATCCAACTTAAAATTCACTTATTGAATACTCTATTCTATGACATGTACAG
AAAACAAACAACAAAGAAAGAAGACAATATGAGGATATGAAAACCGATGACAAAAATATA
TATGAACAAATAATCTACAGAACTCAAGGCTCAGCTATACAAATACAGGTAAACAGCCTC
AATCAATAACAACCGGGGATGACATATCAAAAACACAATCTTCTTTTTTATGCTACAAAA
GAAAATCTGGAATTACTGGTGTCTGGGAAACCACATTTAAGGGTGAATTAGCTCTTTCAT
GAGTTTTACGCCTGCCATGGCGGTGGCTACTCTTTTTCTTTCCCCTCTGATCAGATTCTT
CCCCTTCAACAATCTTCTCTTTACCTCTCCGTCTTCTCTCTTTACTTTGCTACTAGATTG
GGATTTTCAGGACCAGGCTTTTCTGCATCACCTAGATTTTCTTTCTATTTCAGTATGGAG
GATCTGCACCTAGTTTCTTCTTCTCTTTCCGCTTATTTGATGACTTATCAAGAGGATTAC
TTTGAGACAAACTTGGGTTGGTTTGACTTCCTTGAAGAACATCTTTTATGGCCCCAGAAA
GAGAATCATCCCTTGGTTCTGGCCTTTTGTTTGAAATTGGTGCTAGATCTCCATCATCCA
ATTTCACCACTATAGGCCTGGGTTTAGTTTGATTTGTCCTTTTCTTCAAAAGAAGTGATT
TCTCTGTCAACTTGGCTAGCTCAGAAGCTTCAATCATTTATATTACTGTTTGCCATTGGG
TCATTTGCAGGAGGATAATCATCTGGAACAGTCTCACTCTTATCTGAAGGCAGGTAATAT
AATCCGTGACGCTTACGGTGTTCAAGCAAAGGATGTAGATTCATTTGACGGCCCTGACTC
GTCATTTTTCAGAATATTAGATGAAGAAGCGTCCAAAAGTAGTAGCCAAAATTGAAGAAA
CCCTCCTGTGTAAAACGAGCTTGATGAGTTTAGCTCATATCACCGCATATTGATTTTAAG
TCGTCAAGATTACTCTTTAAGAACTAATCCATCTGGAACAGCAACTCTTCCCTGTGCACT
TATTGAAACTGGACCAAGTTCCGTGGAAAAAGCATCATGCATGGATTTTATAACAGCTGA
AACTTGAGTATATTTCTTGCCCCCAGTGTCCTCATTCTGACACGAGTTATCAATTACTTC
TGCTTTAATCAACTGAACAAAGGCGAGTACATTTCGCACTCTCTCCAGTACTTCAACATC
CTGATTTGCTGTTAGTGAGCCAAAAATTAATTCGATTCGATTTAATAGGTTTACAATAGA
TTCATGTGTGAAATTCTTCTTCGACAAAATAGTTACAACTCTATCTGTGTCGTTTTCAAC
AGATAGATCGTCAGAAGATTCGGCGGTTGCATTCCTTGGGTTAAAGCCCTCATCCTGTTC
ATAACTTGAACCTTCATATGTTGTTGCCAATTCAAGAGCTTCAGTGTCTTTTTTTACAAC
AAACATTTCTGACTGTCCACCAGCCAAATTGCCACAATATGAGGATGCAGTACCTTCATC
TTGATCAAGGTAGCAACCCAGGCAAAAAATTAAAATTTTAAGAACAGAATTAATATAAAC
TGCTCTGATTGACGGAGGCAAGAGATTGGTCCGAGGCTGTAGGAGGGCATCGATGAGTTC
AAATGGATTGCTTGCAACCTGTACATACTCTCCAGCAACCCATGCAGCAGCACACAATAT
CCTATGCAAGTACACATTACCCAGCAATGCAGGATCAATCAACAGATCGCGAGCAACCCT
AACAAGCTGTGACCTAGCATCCTTAACTCTCATGCCAATATCAATAAGCTGATTCTCAAT
TTCTTCACCCTTTCGGCAATGAGGAATCGTCGCCATTTCTCCCAAAAGAGATACATACCA
ATCAAAATCAACAATGATCTCGTATACATTCCCACCACACGTGGTTAAAATGGAACCCAG
AATCTCGTTGCAGAACTCCGGGTCAGATTTCAACGCATAATTAAGCAACACCCTAGATAT
CTCCACTACATTGCTCTCAGAGACCATAGCCCATCAACAACCGCAACGACTCAATTTTAA
TATTTGAATCTTCATCATCCAAAGACTTAATCACAGCATCCTTGTTCTCCAAAACTGCCC
ACAAATGCTTGGGGTGCAGCAACAGAAAGGGCGTGCAAACCAAGATACCTAAGATTGGGA
TCCTGATCAACCAACAACTCCCTAATTTTTGAAACTGCCAACTTAACAGCAGGCTCATGA
TCACTCAAACTAGTGATCACAGTCCTCACACACTCAAAAACAAGCGATTTCGCTCCCGAT
CTCCTTATATGCTCACAAATAGGTTCAACAATCCTCTTCCCTAACCTAGGTTCCAAAGGA
GCCAACCTAGCCAAAAAATCTTACAAAACCCTTTAAATTCTAAAAACCCAACTTTATTCT
TTACAATCAACCAAAATTCTATAAAATTCAGGCGCCAAAGGAAGATACGATCTCGGATCC
TTAGAACTAAGTTCACAGAAACTCCAATAACAGCAACAACAACCTGAGGATCAGAACTTT
CAAGATTCTCAACCAATCGTTTAAAACAAACCCTAACAGCATCAGGATACTTATCAAAAA
CTACTCAAAACAACAGCAATAGCTTTGTTCCTAATAAAAACCCTAGAAGACGATAACAAT
TAAAAAGATCGGGAGTAAGATCACGCGCTAGGTCGAGAGTGGCGATTGTGGAAAGACAAT
GAAGAGCAAGCGAAGAATGAAAATGATTGGTTGACGAAAGATCTTTACGAAGCTGGTTAG
TTATGAGAAGAAGAACGGGAGTTGAATCGTGAAAGGAAATCGACGCGGCGTGGTAACCGA
TTTTTTTGTGTGAGAAGAGAGAAGATGACATTACCTCGACGACGTGGAATGATGCCCATG
ACATGTCGACCCCGTGAATAGCGGAGAGGTAGGTGAGTTTTTCGAGTGCGGTGGATTTTG
TTTGAGGATCGGTTGATTTGATTTCGCGACGAATGTCTTCGATTGATTTAGAGATGAAGG
TTGATTCGTTAAGTAGTTGAAGACGCATGGATTTGATAGTCGTCGTGTAGTC
>CL1Contig154
CCGAATTTACATTTACCAAGGAATCACGGTTTGTGGAAAGCTCCTCCAGAACCTTCGCTA
TTTTAAGGCGTTTTTCCGGGGAATCCGCCGCTTCCCCTTATTTATGCCTTTTGCTGCTCC
ACAATGCTCTCTCCAAAACGAAAGTGAAAGAAGCCCGTGTACCCACTCTTCTTTCCCCCC
ATTGCTGGGGGCCTCGTCCTCAGGGACTACACCTTTCAAAAGGAGAAACTTAGAAAACAA
ATAGAATCAAAAAGGCCATCATTAATGCGAACAAGGCAATAGCCTCGGTTAGAGCAAAGC
CCAGGATTGCATATCCGAATAACTGTTTTGCCAATGATGGATTTCTTGCCACGGAATGAA
TTAATGAACTGAATACGTTTCCAATACCTACAGCAGCTCCCGCTGAAGCAATTGTAGCAG
CTCCGGCACCTATTGATTTTGCACCTTCTAACATCTCGAATGGAGAAAAACTCGTCACGC
TCTTTCATTCACGATTTTTTGTTCTCGTCGCTTCAAAACCTCGTTCCTTTTCTCTTGGAC
ATCTCACTTGAAATGCAATCAATGCATTCATTCTTTTTAGTAAAAGAAAGTCTCTCACGG
ATATCCTATTTGTAGATATGGGTCCGTAATTAATTTCTAATATTATAATAGGGTGGTAAT
AGTTCCTATATTTGCCTATCGAACAACAAGTCTTAATGTATCGTCGACTTGATACTACCA
GCTTAGATACATGTACCGGATGAGGCGGAAACCCATACTTAAAATAAGAAAGGAAGACCC
ATGCATCAATCAAGATCTCTATCTATAATATAACATACCTCAGGTTGGATTCAACCACTT
AGGATGATGATCCGCAAAACCAAACCCCACGACTTTATGCTCTGCCAGTCTTCCCCTCTT
CTAGCTATTCGCATGCGTCGATCAATCATCTTCGGCAAAATGACCAGATAAAGTATGCAC
CAAGGATCCATTAGATTCATTAGCTGCGGACGCATAGGAATTCTTTCTTACTGTAGCCAC
ACAGAGATAAAATGCGATTTCATAGACGAGGCGGTAATCAAGTAGCAATTG
>CL1Contig160
CGGGTTGGGGTTAGATTTTTGTGGGCTTTACGGGAACCGCCCAAGACCCGATTGGAGGGC
CCAAGAAATTACACGAGTCATGAGGATGTTCTACCAGTTGGGTTTTTGAAACGCACAGCG
GAGATGGGTATAGTGTGTGGGTGGGTCCCACAAGTGAAGGTGTTGGCCCACAAGGCGGTG
GGTGGATTCGTGTCGCATTGTGGTTGGAACTCTATATTGGAGAGTCTATGGTATGGCGTG
CCAATTGCCACGTGGCCAATATATGCTGAGCAACAAATGAATGCTTTCCAAATGGTTAAA
GAATTGGGTTTAGCGGTAGAGATTAGGATGGATTATAGAAGGGGTGGGGATCTGGTGGTG
CAGGCTGAAGAAGTTGAGAATGGTATTAGTACTTTGATGAATGGTAGTGATGAGATTAGG
AGGAAGGTTAAGGATATGAGTGAAAAGTGTAGAGTAGCCTTGATGGAG
>CL1Contig306
GCATACATCATCCTCACTATAACCAACTACTGCAATCTTGGCTAGGGACTGTATGATCAA
AGCCTCATGGCTTATTGTGACTCCCTTGGGCTTTCCGGTAGTTCCTATAAAGTAAAGAAC
ACAATAACTTCAGAAAATAAAAGAGGAAATATTTGATTAGGAAATGTATTCCCTAGAGTA
ATATTTGAACACTAGTATCCGATGGTGCTGAAGGGGACTCCTTCAGCAGAACTGTTTACA
TAAATAACTTAACTAAGCGTTCGTAGAATAAACACTTGTTATATAAGTGTTTATGTATAA
GCTACTTTTATAATGAAAAATAAAATAAAGGCAGATTGTTTTAATATAAGCT
>CL1Contig378
TGGAATTTGACGGTGTTATCTTCCAACTCAACTCCGTTATTTGTAACCGACACAATTCAT
CACCATAATGGATCCCTTGATCCGCAAGCTCCGGCGTCACCTTCTCCGTTGGCTTCACCG
ATCTCGTTCCGGTTCGGTACTTTTTGTGAGAAGAATTTCATACAAGGAGGTTAGAAAAGC
AACCGATGGTTTTCAAAGAATCGTTTTTAGCAATTCTGAAATTTCTGCGTACGCTGCGAA
TTTTGGAGAGAGTGATGGTGGTGTTTGTTGGTGAAAGAAGTTAAAGATTTTGATAGAGGA
AATGATGATAATTTCCATAGACAAGTTCAGTTCCTGGGACGCTTGCATCATCGTCACCTT
CTCTCACTCAAAGGCTTTTCTTTGAAACACAATCACAAGAGCAAGAGACTGCTCATATTT
GACAACATAGAAAACGGAAGCTTAAAGGAGCATCTAAATGACCCCTTGAAGACTCCCTTA
AATTGGAGGACAAGGTTGCAGATAGCTAATGGTGTTGTGGCTGCACTGGAATACTTATTT
CTTTTCAGTGAACCACCAGTAACTCATGTCTCTATCAGCTCTGGCAATATTATGTTAGAT
GA
>CL1Contig393
AGCAATCCTGACCAACCTCATTTCTCTCTCACTTCCAATCTCAGCCGTTGATTCTCCGAT
CCAAGAACGTGTATGTCATTGAAACCTAAGTTTACTATACCATCCGATTCACATTATCAA
GTCACCGTCATGTCCTCCAAAATTAACGGTCAGATTTCTCCACAGCCATGTCCCCACTTG
GCCGAGTTCCGCCTCACTTCCTCCAAACCATTTCTCTCCCTCCACAACTGCCTCCGCATC
AAGCCTCCCGGCGGCCGTGCCTCCCTCCGCCGCGATCCTCATGAACTTCCTCACTGCAGC
GCCTGTGGTCTCTCTGCTCCTTCTCGCCTCTACGCCTGTATCGCTTGCGCCGCCGTCTCA
TGTCACTCTTCTTCCTCCGGGGTCCCTTCCCACGCCACCGCACACGCCGCTTCAATAGCC
GCCCGGTCATCAGATCGCAATCGACGTCGAACGCGCCGAACTCGTTCTGCTGTGACTTGC
CGCGATCAAAGTCTAACGATCGCGACTTTCGACGTCCGTAGTAGTGATCGCACAGAACCG
TCGCGTCCCTCGGCGGTCCGGTGAATCGACGACAAAATCCCGACGCCGCATCCAGAGAAA
TCTCCGTAAGAGAACGCCGAAGTGGATTAACCGTCCTTTCGACGTCCGGAATCTAGCGCG
AGCGCGACTCTGATCGGAAGCTGTCTGCTCCGATACGACGAAGTTTTCCGAGGGGGATTG
CGGGGGCTGGAACAATCTCGGAAACACTTAGTTTCCATGAATTCGGTAGTTACAAGCGTT
AGCTTCACTACGCCGCCGTTGACGGTAATTTACGTTTCTGAGTTCGATAAACCATAATCG
GGTACTTTGTCAGAAAATAAACAATGTCAATGATGATGATGATTCTGGTACAGCAACAAA
GAAGAAAAATAGCGGTAACAGTGGAAACAAAAATGGACGAATATGCTTGGCTTGCGATAT
GGATGCTATGTTCTCCGCCGTGTTTTCGGGAGATCGTTCTCCCTATAGCCCCGCAAAGTT
CTTATACAGTTGGTGGCAGCACGCAGCCAATCTTGCAAGTTATGAACAACAGGATGCGCA
TGAATTTTTCATTTCCATGCTTGATGGAATCCATCAAAAAGTGGACAAAGATCAGCGTAA
GCCACACAGTGAAGGGTGAGGGTTTAGGTCTCTTGCTTGTTGCCCTAGGAGTTGACATTG
GTCCAACAATTAGCGCTAATTCTCAATCACAGCCTGCTATATTGATGGTGTTAGCGGCTA
CACTCCAATGAGTCTCAGCAGTGGTGATTGTTGCATTGCTCATAGGGTATTCTCTGGCAT
TTTGCGGTCAGATGTTACGTGTATGGTATGTGGTTTCACATCAACAACTTATGACCCGTG
TATAGACATATCACTTGACTTGGAGCCAAATCAAGTTGGTTCTACTAAGAGTGCTGCTGT
AGCATCTAAGCATTCTTGCAATGGTGAGGCCGATCGCACAAATTCAAGCCAAAACTGTGG
GATATCTACCTTGATGGGGTGCTTAAATAGATTTACAAGAGCAGAGAAATTGGGGCCAGA
CCAAAAGTTTTTCTGTCAGCAGTGTAAGGTGCGGCAGGAATCTCTTAAGCAAATGTCCAT
AAGGAAGCTTCCCCTTGTTTCTTGCTTCCATATAAAAAGATTTGAGCACTCTTCAACAAG
AAAGATGTCAAAGAGGTGGACCGTTATCTGCAGTTCCCATTTTCATTGGACATGTCACCT
TATCTCTCATCATCAATCTTAAGGAGTTCGGTTGGTAACAGTAATTATTTACCTTTGATT
GGAGACGAGTCTGATGCTTCAATGATCTATGTTCAGAGTTCGAATTTGTTTGCTTGTAGT
TACTCCACTCTGGTAAGCTAGGATGCTGGCCAGTTATGGTGACCTATCTGCGATTAAGCA
ATCAATGTAACAGTGCATGATGCTTGGGTTACTCTAAGTTGATAAACATTGTGAGGGCTG
CTCAGGGTTACATGATGTTCTATGTACAGAAGATGCTTTACTATAAAGCAACAGATAAAC
CAGTCGCCTCATGATTGACACAGGAAATGGTCCAAATTATTGGTATGTCGTGGTCAATAT
CAATTTTCGCTTCTAATGATATGCCATGACTTTTCCATTCATACCCAAGGAAACTAAAAA
CAAGAACAAAAATATAATTTATTTGCATCATAGTTTGCAATTGTGTATCATTTTTAGAGA
TAAGAGTTAATACTTTCAAGTTGATGCTAGAAACGAGCCAGTATTTTTTTGGCACTTCAA
CTTCTGGAAACTTGAGGGTATGGATTCCTTATAATTCATGTTTTTACCTTCAGTCTCTTT
CATTGAATCATGATCTAAGTGGTG
>CL1Contig422
AAGTAAACATTCTTTCATTTCAAAAGAAAACAACACGATGTAGAGCATAAAAAGCAAGAC
ATCATTGACAACTTCACCAATCATGAAAATAACAATGGACAAACAATTGCAGGGATACGA
CAAACAACACATATTGTTCTATATACAACCGAACACATATTAGCTAATGAGATAGCTTGT
AAAATAGAATAATAACAATAGCAAAAACAAGAGCTCCAATCACAGATGCAAGGATCCATT
TGTTTCTTGTTATTCTACGTGACATGGTTGTTAAAACCTTCTTACTCTTGTCAATAGCAT
CATCTACCCCATGAAGCTTTTTATGAGAGCTCAGGAGAGTCTCGCGCTGCTGGTGTAAAT
CTTGGAGGATTGAGACACCAAGTTCTTCAGTTTCCAGCACGGTTCTTCGGCTCTCCCTGA
TTCTGTCACTAGAGTCATTTAATCTCTCTACAGACATAGTTAATCTTTCTCTTTGATCAG
CAGCCAAATGTGCATCTGCCATTCTAGTCTCCAACAAATCATCTCTGGCAGCCTGCTCAG
CACTGGGAGATGT
>CL1Contig601
CTCTATTTCGTTTCTGCACACGATCCAAACGTACTTTTCAAGAGCTGGTGTGCGGTTTAT
TCAACTTCCGTTAACGGCGACGGAAACATAATGAGAATAACCCCTCACGGCATTGTGGAT
TACAGTCCAGCCGTGTCTCTAACCGGAAAATTCATCGCGGTTGCTTCATACGGTTCTCGG
CCGTGGAACACCGGTAATTTTCGCGAGCTCGATACTGAGATCGTCGTTTTCTCTGATTCT
AAACCGGAGAAACGTGTGGTGGTTAGCGATCGTGGTGGATGGCCAACGTGGTCGCAAGAC
TCCACCATTTTCTTCCATAGAATCGCGGAGGATGGTTGGTGGAGCATTTTTCGCGTTCGA
TTTAGACAATTCGAATTTTGCTCAAGTTTCGACGTCGCCAACTAGGGTAACGCCGTCAGG
GCTTCACTGTTTCACTCCAGTTGCATTTCACGACGGGAAGCGTATCGCCGTGGCAACTCG
CCGGAGAGGGATAAGTTTCGACACATTGAGATCTTCGATTTGGAGTCTCAAACGTTCCAA
CAAGTCACTGAATTAATAAACCCTAGTTTTCACCATTACAACCCGTTCGTCTCCTCCGAT
TCTCACTACATCGGGTACCATAGACTTAGAAGCGAGTCAACCGAAGGCGAGTCAACAATT
CCACATTTAGAATCTTTGTTGTCTCCGATTCGTAATTTACAATTGTTAAGAATAAACGGT
GCATTTCCAAGTTTCTCCCCCAAAGGGGATTTCATTGTGTTTAATCACATCCCCTTCGAT
CATGAGTTAGATGGCATTAAGATCGTTAGATCCAATAACTCCAAATGTTGGACTTTATTG
AAAGGACAAACATTCTTCTTCAATTCATGGAGCCCCACCCAGGAGAACGTGATATATACA
TGTATTGGTCCAACTTTTGAGTCAGTTTTCAAAACGGTTCAAATTGCACGAATTGAATTT
GACCCAGTTCATTTGAGAGAGGATTGCGAGGAGATTCCGTTTACGATAAATATTCTCACC
AGAGAGGAAACTGGAAATAATGCATTTCCGTCGTGCTCACCGGATGGAAAATTTGTAGTG
TTTCGGTCTGGTAGGTCAGGTTATAAAAATTTGTATGTAATAGATGCATTGGATGGAGAG
TTTAACGGTGGTTTGAGGAGGTTAACGGAAGGGGAATGGATTGATACGATGCCATGTTGG
TCTCCAAAGGGTGATTGGATAGCGTTTTCATCGAATAGACATGATGCTGGAAACAGTGAA
GTGTTTGGGATTTATGTGGTGAGGCCTGATGGGAGTGATTTAAGGAGGGTTGAGGTGGGG
AAGGGTGTGGATGGTGAGAGAGAGAGGTTGAATCATGTGTGTTTTAGTGGTGACGGAGAA
TGGTTGTTGTTTACAGCAAATTTGGGTGGTGTGATGGCAGAGCCAGTGTCTATGCCAAAT
CAATTTCAGCCGTATGGGGATTTGTTTGTGGTCAGGTTGGACGGTAGTGGGTTGAAGAGG
TTGACGTGTAATGCATATGAAAATGGTACACCAATGTGGCATGCTAGAGAAGGGGCTGCG
TTATTACGTTCTGGAAAAGGTGACGAGGATGTTCTTAAAGGTGGATTTGAAGAACCACTT
TGGATCACATGTGAGTAATAGTGAGGCTGATGATAATTAAGAAGAATAATATATATTATG
TATATTTGAAATATATTGTTAAAGCCCAAAAATCAAGTGTTAGACCATGACAAAAATAAA
CCTAAAACATGAACACGTAGTTTTAATAAAGAAAAGTAATTAGTTAAGACTTAATATTTT
GATTGTATGTATGGGAGCAATAACTAGTTGCTTTAAGGGTATACTATGGAAGTAGTCGTC
G
>CL1Contig632
ATTTGATTTGAGTCTCCCTTCCTCAAAGAAATTGGTTGAGTGCTGACTTGTATAACCTAA
GGCCATCAGCAACCGGCAACCGGAAACCGCCAAAGCATGAAAGACTAAAAGTCCTAAAGT
GTCCGAACCGCACGCGATCCTTCCCTTCTTTTCCATTTTCAGTGTTCCTCAACAGTAGAA
ACCAAAATCTCAATCTTCCTCACTTCAGATCCCTCACAGTACCATTCGATCCAAGTTAGT
AATTAGCAAAGATGAGCGAAGTTTTCGAAGGGTACGAGCGTCAATACTGCGACCTCTCTG
CTAATCTCTCTCGCAAATGCAGTTCCACTTCTCTTCTTTCTGATCAAGAAGAGAAGCTGC
AGAAGTTTTCTGAGATCAAAACTGGACTTGATGATGCCGATGTTCTGATTCGGAAGATGG
ACCTTGAGGCAAGAAGTCTGCAACCAAGTGTAAAAGCAATGACTCCTGCAAAGTTGAGGG
AATACAAATCCGATCTAAAC
>CL1Contig664
CAACTTGGGGTGATGATGACGTAGTTCCCACATCAGATAGTAACGAACAAAAAAATGTGC
TTCCTTTCTTGTCAAACTCAGAAGATATGAATAATGAACAAATGAAGCCAAATACGGATG
AGTTGATAAAGATCTTAGAGGATGTCCGTCTTGGCTACATATTGGCTCGATTCGGTTTGG
ATTCAACACACGAATGGTCCAGTGTTCTTTCTCTTGGAGAGCAACAACGCCTCGCTTTTG
CTCGTCTTTTGCTTTCGAAACCTCAACTGGCTCTGTTGGATGAGTCGACGAGCGCACTTG
ACGAGGCCAATGAGGTTTATTTGTATGAAAAGATTGCAGCAGCAGGCATAACATACATCA
GTGTTGGCCATCGATCAACCTTACGCGACTTCCACGACAGAATCCTAAGAATATCTGCAA
TTGGTTCTAACGATGAACCGCCAAATTGGTTCGTTGAACCCATTATAAGTGAAACCCCCT
TAAAATTTACAAATTTATGATTCTAGCGGGCTTTCGGTATTGACATCTATGCTTCAAATT
CTAATTTTAGGAATATGGAT
>CL1Contig747
AATCTCAGCATCACCACCACCACCACCACCACGAAGACCATCACACTCCAACCTCCCCTC
AATCGCAATCACTACCCACAACCGGCACGTGCTGTAAGTGTGGCGGTCCCACAACCTTCG
CACCACCACCAGTATCACCATCCTTCTCGGAAATCTCACCACCGCCAACTTACCGTCCCA
TCCGCGCTCCGGCGATCCCACCGGACCCAAACTCACAACGTGCCATCATCCTCGCTCCGG
TCCCACAAGCACAACACGTCCCCATAGCTTCACCACCTCACCATTTTCAAATCCCAATCA
AACGTATCCAAACCCCCGACGACATTCGCCGATTCCACGACTCTGATTCAGGGAAAAACT
TCCTCGGGTTTATCGTCGCACTCTCCGAATCAATCCGCGGCCGGAAAATCTCCGATCCAT
GCCACCAATCCGAAACCACCAATACCATTGTTTCCATCCTCGAAACCCTAACCCTATGGA
TCGACGAAATTCCCCCAATTCAACAAGCCGCACGATACGGTAACATCGCTTACCGAACCT
GGCACGAACGCCTCGTGGATTCCGGTTCCTCCCTCATGTTCCGGTTTCTCCCGGAGAATA
TTCATCCGGCGACCGTTGAACTCGTTCCGTATTTCTCCGATAGCTTCGGGAACTCAAGCC
GAATCGATTATGGAACCGGACATGAAACGAATTTCGCAGCGTGGCTTTATTGCTTGGCAA
GATTGGGGGTGATTGGAGAAGAGGATTACCCAGCTGTAGTAAGTAGGGTTTTTGTGAAGT
ATCTTGAATTGATGAGAAAGTTGCAATTGGTTTATTGTTTGGAACCTGCAGGTTCACATG
GTGTCTGGGGGCTTGATGATTACCACTTTTTACCCTTTATATTTGGGTCTTCACAGTTGA
TTGATCATAAGTATATGAAGCCAAAATCCATTCACAACAAGGATATTTTGGATAATTTCT
CTAATGAGTATCTTTACCTAGCCTGCATTGGTTTTGTTATGAAGGTGAAGAAGGGTCATT
TTGCTGAGCATTCACCTATGTTGGATGATATTAGTGGGGTGCCTAATTGGAAGAAGGTTA
ACAGTGGATTGCTTAAGATGTATAAAGCTGAAGTCTTGGAGAAGGTTCCTATTATGCAGC
ATTTTCTTTTTGGCTCCCTTATTAAGTGGGAATAGTGCTTTGAGTCACTTTGCTGAGGCG
AAGCATACCAGGTTGATGAAATCGAATATAGGAAGTTATTAGAGTATATTATATATATAT
ATATATATATAACTAGTTATATCGTTGATTTGATATGCTCACTTTGTTGAAGAACTTGTT
CTCTAGTAAAAGATAAGTGGATAGTAGTTTCTTCCTATTGTTATATGTATGTACCTAGGT
AGTTAATCCCAGCGAGACTCCCGCTGTCCCAGTGCGGTGCAGTGCCTGACCGCGGACGGC
GTACGTCCGCGACAGCGTAGAAACAGACTCCCAAACGAGACGTCCGGGTGAAGATCGTCG
CTTACTTCCAGCATAGTTAACTCCCAATTCGTTTCCTAGCGAGTACTTCCGCTTATTTAT
TTTCTTTTCTTCTTCTTGTTTTGTTTGTTTCTTACTTTCTACTTAGG
>CL1Contig846
GTCGGAGACTATTTACTCAACCTAGTAATACAAAAGTTCAATAAGATCACAATTTTCATA
TGCATTTACACAATCAACAAATATTCATAGTTATTAGATGAAAATTGAACGACTCTGATT
TCAAGTTTGTTTTTAAGATTGATTCACTAGTCAAATCATCAGAGAAGTTCAATCTTAATC
TAACAACTCAGAGTCACTGATTGCATAAATGCATGAAAATAGTCACACGAGGCAAACCCA
ATTTTGTGACAAACTATTTACATCGTTCGAAGGATTTCGCCAGTTTCTTTTGTAGTCTTT
TTCGGGGGGTAGTCTGTACATATATCTTGAATGGTGATTTCGACATGTGAGGAGTTATCA
ATGTCAACAACAGGTTTTATGATTCCTCTATGAAGCAAGGGTGGTTTTTCTGGTGAAACA
TTAGGTTCTACACTCTTGAAATGTGCTAAATGAGAAAGTTCAGAAACAGATTCATAAATT
TTTTCCACTGAGATAGTGATTTCTTCAAGGATTGCAGCAACTGTGGCAACTGGGATTATA
GTTAAGAGTTCTACATCCTCTAAGGAAATGACTTCAAGTGCAACTTTGAGTTCTTCAATT
GCATATTTTGAATTTTCTATGTGGATTTTAGCTGTTGATGGTTGTGTCATTTTTTTCATT
GATGTTGATATTGCCTTTAATGCTTTGTGTGATTCTGAACTCATCTTTGTGCATGGTTCT
TGAATTTTGCACTTGAATTCCAATGAAGCTTGGATTTTAGGGTTAAGGTAAGTGTTGAGA
GTTTCAATCTTGTAAGCACATTCACGGGCAAGTGTTCCAATTTTCAAGTATTGCTTCCAA
GGATGTCTAAGGCTAAAACCACCATGTCCTGGTTCCCACCTTGCAAAATTTGCCATAGAT
TCTTCACTTGCTTTCGAATTGAGAACATTTTTATATCCTTCAAGAAGTGACTTAGATTCT
TCTTTGTCCTCTAATGAGTGAAAATATTTACCTTCAAATCCTTCAAGGTAATTTGCTAGT
TTTTGAATGTTGGAAGCAACCAAGTTATGGAGTTCTTGACCTGCCCAAACAGGACAAACA
AATATGGAAATGAGCATGCAAGTTGCTGCTCCTATTATAATTGTTGACAGTCTCTGATGT
GCAAGATCAAAAAGTTCATACTACGTGTA
>CL1Contig877
CTGGTACTTAAAAAAGGCATCATGAAGAACCTAGCAACCAAGAAACATAACTATTAGAAG
GTACTAAAATAGTTAGAACATATGGATAAACAGAAAATCATGCAAGTAATGCAAAATTTG
TAAAATACAAAGACAGACACAAATAAACCTGGTAGTCTATATCCATTTTCCCCATTTTTT
GGTTGCATGCGTTCTCTTTGCTTTTGTTTCAACTTTTTACTGTCCTCTTTCTCAATATAA
GCCTGTCTGATTTTCTCAATTCCAGTGGCAGCAATGAAATCAGGAAGCTGAAAGGGTTGT
TTTTCAATACCCCGTTTCCC
>CL1Contig878
ACACCTTTTCCACTTTTTTGATTAGCAAGCTCTCTAACAAGAAGATCTTGAATCCCTCTC
TCATCCATATTAAGTTTCTGAAACTCCTCACAACCAACACTAGGATGCCAAGGAACATGA
CACCTAGCACAAAACAATCTATGACAAAAAGGACACTCAGATTCCCTAATTTCTTCTCCA
CCTTTATTTTCATCAAGCAACATTACAAAACAATCCTTAAAGGGACAATATAATTTAGGA
ACAATTAGTAAAAACGCACCACACAATGCATCATCCCACCTATCAATTACTTCTTTTGGA
ATGCAAACTTCTGCAAACATCAAGCTCCAACAAACCCTTGCAATTCAAACCAGGACAAGG
AACAACCATAATGTTTTCTTAGATTTTTGTTGCCACATGTTTTGTTACACATTCAGAACA
AAACGAATGGTAACATTTCTGGTTCTTGAACATTTCATCAACCACCTGTGCCCTCTGTGC
TCTTAGCAGATATATGGCTTTGCTCTTACAGTTGCTCCACAAGTTTTAGTGATAACGAGC
GTCCAGTTCCTTCATAACCATTAGCAAATAGAAGACAGGAAGACCAGATATTGGCCAAAG
CAAATACTTTACCATAGGTAGTGGAATAGCAGCTGCTTCATCAATAACCAATAATTCAAC
TTGCGAAAG
>CL1Contig912
CAGCACAATATAAGTGNTCCGTATTGTTGTTATCTGACATTAATTAGAAGAAAATAAAGA
AAATCTAAAATTATACTAGTGTCAACATCAAATAGAGGAATTAAAGAAGTTTAATATTTT
TAAAAGGCCAGATAAGTCAAACTCATCAACAATCACTTCAAAAAATCTCCTCTCAGTTGT
TTTTGGCATGGAGATTGATTGTAACCTAATAAAAAAGAATAACAAATACCACATCATGTT
TAGGCCACTAAACTATCGCTTTGAGCCTCGACAGCCTCCATTTCCGTCTCTTTGACAGCT
CTAACTAGGGCCCTAGTGATACCCTTGAGATGTAAACCATTTTCTTTCATTTCTTGTTGC
AACTTTTCTGCTCTTTCCCAATCTAAAGCCTTCAAGCAGAGAGACTGGATGAGCTTCTCG
TATTCATCGGCAGTAGCGCGGACACCAAAATCCTTCATCTCAGCCAACAATTCCAAAGCC
TCGTCAAACCGTTCCAATTTGCAATATCCGCGAATTAGAGTGTGATACATTACAGGGCCT
AACTTCGAATGCTTCTTTTTAGCTTCTTCCAAGATCTTCCTAGCCTCTTCCATCTCACCG
CCATTCGAATAAGCACTAGCAATAACAGCATACGAGTACACATCCGGTTTCAAACCCCTA
CTTTCAAGTAGCCTCAAAATCTCCACAGCTTGTCCCATTTCTCCAGCTTTCGAATAACCA
GTAATAACAAAATTAAAAACAGCATTTCCAGGAAGTGGACCATCAGCAATCATTTTCAAA
ACAACCTGCTTGGCCGCATCAACATCTTTAATCCTACACAAAGCTTGAACAACAGCCGAA
AACGGCTTTATCGCAAGTTTCCTCTTCTCCAACGGTATATCATTCAACACCTCCAAAGCT
AGTTGTACATTTTCATTCTTATGACATAGATTAGCAACCAAAAATTTAACACAAGCCAAA
GGTGGATACATCTTATTGTCAATTGCTGTCATGTACACTTTATGCGCTTCTTTAACCTTT
TCGCCCTTACACAACCAAGACAATATTCTACCAACTTTTTCACCATCAGGAATTCTCTGT
GCATCAAGCATCTTCTCACACACAGAACAAGCCAAATCAAAATCTGATCTCCTACAAAGA
GCTTCAATTGTAAAGTAATAACTTTCAGCATCTGGTACACACTGAACACGTCAAACCTTT
CAAATACCTCAAGTGCAGCCTTCCCTTTACCCAATTTTGAGAAGCAACTTATCAACTCAT
TAAGAATAGTTACATTGATAACCCCACTTTGTTTCTCCCCAATTTCCTTCACCAATTCCC
ACAGAGAGTATATATCTTTGTTCCTTAATGAACCACTACTATTGCATATTGTGAAAACAA
GTGATTCCACAACTGTGGTGGATAATTCAAGTGATTTGTTTTCATTCAAAGCCCACTTGA
AAAACCTCACAAGATTCTCACCTAAAACCAGAGGAACTGTTTCAATTGCTTTGATGAAAA
AATCTTGATGTAAACTCAAATTCATGCCATCAAGAGAAGACTCAAACGACCCATCATCAC
TATTTTGAAGAAGAGACACTACCTTCTCCAATTTTTCCTCATCAATCTGGTAAACTTCTT
TTACCTCTTCTTCTTCTTCAATTCCAATACCATGTTCAACACCATCATCGTTATTATTCT
CAACGCCGACACCATCATCGTTTTCTAGGTGAACAGCATCATCGTGGTTTTGAGGAGAAT
AAGAATCGGACGGGGGAGTCATTTTTGGAGAGGCAAACTTGGTTAGAGAGGAATCTGGGG
TTGTTAATAATGTTGGAAAGATACGAAATTTGGGGAAAACCGAGGGAATAAGAAGATGAT
GTTGTTATTGATTTTGGGGAGTTAAGAATGAAGTTAGAGAGAGGAACCTGAAACTGAAAT
GGTGGTGAGGCATAGGCGTTGTAGTGGCGAACTAGGGTACCTTTGCCTTGCAAGTATGGA
CCTCCACATTCTTTCGATCTTCTTTCTTCCTGCTGCTCAACCGGTGCTTCTGTC
>CL1Contig950
AATTCATCTCTTTTCATTTCAACTGAGTCCGAGTCCGAGTCTGTGACTAAGACACACACC
CTTTCATCTTTGTTCTTCTGAATATCATAAATAAACAGGGTTTTATAACGACGTGTGAAT
TTGTGATGGATAATAATGCTGTGGTTTTTGATGGGTATGGCGAGGGAGAGAGAAAGAGGG
TGGACTTTGGGGTGTCTAATGAGAGTAAAGGGGGGTCTAATGAGTTAAAGAATTTGGAAG
GAGATGAGGTTTTCGAGGAGGCAATAGATCCACTAAAGCATTTCAATGATCTGGAAGATA
CTGTTGTTGGTCAAGGCGATGTTGATGCTACTGTTACTGCATTGCCTTCTACTTTGGTTG
ATGAAATTCCTGATACCGCTGAAGAACTGGATAACTTTGAAGAAGCGATTGGGGTTGCTG
ATGAGCCTGCCCAACACTCAAAGCAGGAGGAAGCTGAAGTGATTGCTAATCAGGAGGTTC
CTGAGGATCAGCAGGGTCAGCTTTATAGCTCTTCTGTAGATGGAGTTGGTACTGGAGGGA
CCGAGGGTGGAGTATCTGGTGATGAATCCTACAGTATTAGGGATGATTGTTTGGAAAGTA
GTGATTGTAGTGAGGGAAAGAAAGTTTCTGATTTAAACACCGATGGAAGCTTGGTATCTC
AGGAGGCTATAGGCTTGGTGAATGGAAACTCGGGTTATTCAAGTGAGAAGTCTGAAAATG
AGGATCTTGAATACGTGACTCCCAGACAAAATGGTGGTATGCTTTTGAAAATGGAAGGAC
AGACAAGGTGGATTATGCTGTTGCTGAGTTTCATACAAATTCGGAATCCTATGAGGAGAT
AGGAAACCAGGGTGCTGATGCTGGGGATTTGAAGGAGGGTGGCTTGGATCCTGAACTCAA
AGATGACAAAGTAGAGGAACAATGTAATGGTTCAGGTGATCCTTATTGCGAAATTTCAAA
ATATTCAGCTTGCAGATGAAGAAAAAGCGCACAGACATTCATCTTCCGAGGATTTAGATC
CTCATGGTAAAATAATTATTGAAATGGAGGATGTGACCCTTGGCACCGATATAATCCATG
AGGACAAAAATGGCAAAGAAATTGAAACATCTGATAGTCAGAGTACTGAATGCAACGATT
ATAGTAATGATGAAGCTAATGATGCTAATGCTGGATCAGAATTTCAGAACATCAACAACA
ATTGATGAAAGCAGGAGGATCTTCTCTAGCTGCGGAGGAAAGAGAAGCGATTCAAACTGC
CGGAAGTTCATCCCTGTCCGTAAAGTTCTTTTGTCAATGAGGCACTAAATGTTCAGGCTA
CTGAATCTTATTCAGAAGAACAAAGTTCCAAGGTATTATCCATCTAAAATTTCTGCCGAA
GAAACCAAGGAAATTTTGAAAATTTATACTGTTGTTCGGGAACCTAAAAAGATACCAGAG
ACTAATGTGGAAGAGAAGAAAACCAATCAGATCATTGAAGAACAGAAACGTGAACTTGTT
TCCTCATCTGGAAAATCTGTTGCTACTAGCACCCCTCTTGTTCATCCTGCTGGCCTTGGA
CCTGCAGCTCCATTATTGGAACCTGCTCCCCGAGTGGTGCAGCAGCCACGGGTGAACCAT
ACTGTTTCTAATACACAGTCTCGAAAACAGAAGACTCGTCGATCGGGGAGGCTGAGGAGT
ATGACGAGACTCGAGAGAAACTTCAAATGATTAGGGTGAAGTTTTTACGGCTAGCTAATA
GGCTTGGGCAGACACCCCACAATGTTGTTGTAGCACAGGTTCTGTATAGATTAGGACTGG
CTGAACAGCTCAGAGGGAGGAATGGGGGGCGCGTTGGTGCTTTTAGCTTTGATCGTGCAA
GTGCAATGGCCGAGCAACTGGAATCAGCTGGCCAAGAACCACTTGATTTCTGTTGTACAA
TAATGGTTCTTGGAAAGACAGGAGTTGGGAAAAGTGCAACCATCAATTCTATCTTTGACG
AGGTTAAATTTAATACTGATGCTTTTCATATGGGAACAAAAAAGGTTCAGGATGTTGTAG
GAACAGTACAGGGCATTAAAGTGCGGGTCATTGATACACCAGGACTTCTACCTTCTTGGA
CAGACCAGCAACATAATGAGAAGATCCTCCTCATACTGTCAAGCGTCTTTAATTAAGAAA
ACACCGCCTGATATTGTGCTGTATCTTATAGGTTAGATATGCAGAGTCGGGATTTTAGTG
ATATGCCGCTCTTACGAACAATTACCGTACATTTTTGGGCCGTCCATATGGTTCAATGCC
ATTGTGGTTTTGACTCATGCAGCATCTGCTCCACCTGATGGCCCTAACGGTACTGCTTCC
AGTTATGACATGTTTGTCACACAGCGCTCTCATGTTGTGCAGCAAGCCATTCGTCAAGCT
GCTGGTGATATGCGTCTCATGAATCCTGTATCGTTGGTTGAAAACCACTCTGCATGCAGA
ATTAATAGGGCCGGCCAAAGAGTGTTGCCTAATGGCCAGGTTTGGAAACCTCATCTGTTG
CTCTTATCTTTTGCGTCAAAAATTCTGGCCGAAGCAAATGCTCTTCTTAAGTTACAAGAT
AGTCCACCTGAAAAACCTTACACGGCTCGCACAAGAATGCCGCCATTACCGTTTCTTCTG
TCATCACTTCTTCAGTCAAGGCCGCAATTGAAATTGCCAGAGGAACAATTCAGTGATGAC
GACATTCTTGATGGGGATCTTGATGAACCTTCAGATTCTGATGATGAAACAGACCCTGAT
GACTTACCACCATTTAAACCTTTGACAAAGGCAGAGATCAGAAACCTTTCTAGAGCTCAG
AAGAAAGCATATATGGATGAGGTAGAGTACCGAGAAAAACTCTTCATGAAGAAACAATTA
AAGTATGAAAAAAAGCAACGGAAGATGATGAAGGAAATGGCAGAATCAGCGAAAGATCTG
CCAAATGATTATAGTGAAAATGTGGAGGAAGAGACTGGCGGTGCAGCTTCTGTTCCTGTT
CCCATGCCAGATTTGGCCTTGCCTTCTTCTTTTGACTCTGATACTCCCACTCACCGGTAT
CGTTATCTTGATTCATCCAACCAGTGGCTTGTAAGACCTGTCCTAGAAACTCATGGATGG
GATCACGATGTGGGTTATGAAGGCTTAAATGTAGAAAGATTGTTTGTTGTTAAAGACAAG
ATACCCCTGTCTTTTAGTGGTCAAGTTACCAAGGATAAAAAGGATGCTAATATTCAGATG
GAACTTGCCAGTTCAGTTAAGTATGGAGAAGGGAAAGCAACGTCTGTAGGTTTTGATATG
CAGACTGCTGGGAAAGACTTAGCTTACACATTACGCAGTGAGACAAAATTCTGTAATTTT
AGGAGAAATAAGGCAACTGCTGGTCTCTCATTTACTCTCTTGGGTGATGCCTTGTCAGCT
GGAGTTAAATTCGAAGACAAGTTGATTGCGAATAAGCAATTCAAGTTGGTTATTGCTGGT
GGTGCAATGACAGGGCGTGATGATGTTGCTTATGGTGGCAGTTTGGAGGCCCACTTGAGA
GATAAAAATTATCCTCTAGGACGCTCATTATCAACGCTTGGGCTTTCGGTAATGGATTGG
CATGGAGATCTTGCTATTGGGTGCAATTTACAATCTCAAATTCCCATTGGACGGTATACA
AACCTTGTTGCGCGAGCCAATCTGAACAATCGTGGGGCTGGACAAATTAGCATTCGTTTA
AATAGTTCAGAACAGCTTCAAATTGCTTTGATTGGCCTCATCCCTCTACTTAAGAAGGCT
GTTGGTTATTCTCAACAATTGCAGTTTGGACAATGATGATGATGTTAGATTGTGTGAGCT
GCAACACCTGCGCTAATAGATAACCTTGGCACTGGCTGGACTGGCTGGACTGGCAGTAAA
GATGGCGTTGCATAAATTACAGAAGGAATAACAATTATTTTGGTAAAGAGTGTGTGATCT
AGGCTGGTTGTTGAAATTGTACCATACTCAAGTGAAGTCAGTCGCAATGTTTCTCCGTGC
TTCAATAATAATTTGTGAATCATGCTGTTTGCTAAAGATTTAGATGCCTTAGTTATTCAA
TTACCAACTTATTGTAGATTACTCATTTTAATTGTTCAGAGTAGTTTTTCATCTGCTTTT
GGATTTGACTACTGTTTTGTCACATGCTGAAAAGCATCAATAGGATCAAGTTTTTAAATT
AATTACCCTTACAATAGTAATGTAATTAGTAGGGTACTCCGTAAATCCGTTGTTGTACTA
ACACGTAGTTATGGATGCATTTCGTTTTTCAAATTTCTAATTGAAATTCTAGGGATT
>CL1Contig991
AACTTTTGATATTCCTAATTGAGCATTATTTGTTATGCATACACAATATCATTTGTTGAT
TTATTTATCTATGGTTGAAAAGGAGACCACCTTATCCTCTAAAGCAAATTGTTCACTTTA
AAAGAGCTAAACTTATTAGCAACAATTGTATATTTTAAAACCGCAATCATATCAATTAAC
ACGACAAAAACTCACAACACCAAGATGACTGAAAACCAGTCAAAGTGCATAGAACTGCAA
TAAGTGAAATATGGAACCATCACTGTGAACATGAAAAATGAAAAAACTAAATGAAGCATA
CATACAAATGTTACTGAAGAACCTACACATATGGCGGAACAACCAATAGTTTCACGGAGA
ATTACCTGTTGAAATCATTTGTAATTCAGCATTAACTTAGGAATAAGCTGTAAGTCAGCC
AATTGCTCAATCGCTACATGGTATAACTCATTGCAGCAACATCCAGGTTCAGTTGACCTT
ATCTAGAAGCTTTACCTAACCATGACAATTGACTTAGGGAAGAAAAGGAAAAAAAAAAAA
AAGGAAAAACGAAAAAAAATAGCAGGACAATATAAGACACCAGATGATGATTGTAAAATA
TTGGCAAACAGTACTTAATGCGAACACTCAAACATAGTACAAAATTAAGAAGCTCTCATT
GCTCTCAACACTTATTGGGGAAAAACAAAAAGATATGCTCTGTGAACCATAGAGCATCAG
AATCTGACTGCATACCTTCATTTTTATACAAGAGAAAATCAACCCGGCAAAACTGTATCT
CAAAGCTCCAATAGATTTCAATGTGAATGTAACATCAATCAACCAGTAAAAGAAGCACGA
TATAGTTCGGCATGGTTGATCATGACAAAAGCAGGTCATTTCTTGAAATCTTAAATCACA
CCAACAGCTGTGGGATTCTACATCTGATCTTTCCAAATCCAACCTGCAAAAAGAAATAAA
CAATCGAAGAAGTTCATAAGCCAACAGAATATTCTTGGGACCCAATCAAATACTGGAAGC
ATCCTCTGAGAATGACACTTCTCCTAAGAGGAACGGTAGATCTGTTGCATCCTTAGTTAG
AATATGCTGTCATCCCATAATCATTAACAGGTGCATAAATCTTCAACCATAGACAACACC
ATGATCTGTGTAGTGCTTTATCCGACAATATTATGCTCTATAGATGATAAATCATATCTG
TCTCCATTAACAGCTTCTCTGATCAGCATTTATAAGCAAGGGACTTTCAGTGTCCTCTTT
TACGTACTCCTCCATTTGAGATGAAATAACAAAAATCTATACTTATAGCTATGTTGTTAG
CATTGTCAAAAGCCAGGTAAAATCGTTGAGATCCACCACTCCAAGGCAAGCATGCTTAAT
ATTTCCGACTTCCAACTTCTTCCACACATCTCCACCCTGGGTTATCATCAGCTCCTGCAT
TTCCAGTTGACCCATCTGAATTCGGGTTTTCACTCTCACGAATTAATATCCCATTATCAT
TCAGGTTTGTTAAGTCCTTCGCATTTAAAATTGGTTCTTGTATGCCATTTTCAAGATGTT
TTGAATTTTCTTCACTGGGATCACTTTCTCCATCGGTCAAATGATGCTTAAATTCTGCAG
ATCTAGAACCAGATTTTGTTTTTCCTTTTGATTCACACTCCTTGAAATTTCTTGGGGAGT
GCCCACTCCCTTCATCTTGCTGATGATTTTCTGTTTTTGATTTAAACAAGGTTTTCTCTT
GATGCTCTGATCTTTCATCTTTATTACCATATTTATCATTGCCGTGGTGCTTGGCGTTAG
GAGACTTCGACCTGAATCTTTTGTGTTCAAAATCTCTCTCTTCTCTATGAGCTGAAGTGC
CTCCTTTGTCATGCTTACCTTCTGATGATATTGACCTTGAATGCCTTCTATCGCGATGCT
TTGATTTCTTATCTCTATTTTCACCTGATTTACCTTTAGAGTGATGCTTCCCTTCATCAG
ATTCTGACCTGTTATATTTTGTATCGTGATTTTTTGACTTTTCATGTTTGCTTCCATCCT
CTCTGACATAAGCCCGGTCCCTATTTTCCATAGATCTCGATCTGGAGCGCCTTTTATCAC
TATGCCTTGATCTTCTATTTCTGTTTTCATCCAATTTCGCAGACAAGTGACGCTTATCGT
CCACAGATCTTGACCTGGATCGCTTCTTGTGCCTGGATCTGCTTTCATCCACTTTTCTTG
GGGAC
>CL1Contig1045
CTAACTTTTACCTTGCCTTCGAGTCTAACTTATCGATTATACCGTCATTAACAAGATAGA
CCAGCCAACAGCTGATCCAGACCGTGTTAAAGCCCAATTGAAATCGATGTTCGATCTTGA
CCCAAGTGATGCATTGCTAACATCGGCTAAAACTGGGAAAGGTCTTGAACAAGTTCTTCC
AGCTGTTATAGAGCGCATACCTCCGCCTCATGGGAGAAGTGAATCTTCTTTACGTATGCT
TTTACTTGATTCATATTATGATGAATACAAAGGGGTGATATGCCATGTTGCTGTCGTTGA
TGGTGCCCTGCGCAAGGGGGATAAGATTTCTTCGGCCGCGACTGGTAGATCATATGAAGC
TTTGGATATAGGCATCATGCATCCTGAACTTACGTCTACCGGTGTCTTGCTTACTGGACA
AGTTGGTTATGTTATAAGTGGCATGCGATCAACCAAAGAGGCACGTGTTGGCGACACAAT
TTACCATACACGGAGCGAAGGCCCTGTGGAACCTCTTCCAGGCTTCAAACCAGCAAAACA
CATGGTTTTCTCTGGTCTTTATCCAGCTGATGGATCCGA
>CL1Contig1081
TGATAGTATCTATATATACATTCATCTACTGTATTACTCTAATAATAATAATAATAAATA
TAAATAATAATAATGATAATAATTCTGCAGTACATAAACAAATTGAAACCAAACCCTCAA
ACATTATCTAACTTCCAAAATCAATGGCGATCTCATCACAATACCTTCTCAAATCTCTTT
TCAATCTCAAACTCGTAATGATTTGACTCACCCAAACTCGCCCACTCTCCCGAGTCAACT
TTACACTCACTCCGTCAAAACTACTAACTACGCACTTCAACTACGTCGTTTCGTTCGTCA
CTTCACGTCTCAACTCTTCCAAATCCCCCGATGCCGGCGGCTCCTTCTCGCCGGACAACG
GCGACGTCCCCTACGAGCTTCACCACGATCTTTCTCCGCAGCGTCGTAGGCGTGGATCGC
CGGTGTTCGTGACGCTTCCGGTGAAATCCGTTGGTTCGGAGGGAAAGATTTGGAGGCCGA
AAGCGATGATGTTGTCGCTTAAGGCACTTGCTTCTGCGGGTGTGGAGGGTGTTGTTGTTG
AGATTTGGTGGGGTGTGGTTGAAAGGAATGAGCCTAGGGTTTATGATTGGCGAGGGTATC
GTGAACTTGTTGTTATGGCTTGTATGTGTGGGCTTAAGGTTCGAGCTGTTCTTGCGTTTC
ATCAACACGGTACGGAGCCTGATGATCCTAATTGGATACCACTTCCTCGATGGGTGCTTG
ATGAGATAGATAAAGATCCGGATTTAGCATTTTCTGATAGGTTTGGAAGAAAAAATATGG
AATACATTTCCCTCGGGTGTGATATTCTTCCCGTGCTGCGTGGACGCTCTCCCATTCAAG
CATATGCAGATTTTATGAGGGACTTCAGGGACACTTTTAGGCCTTTTTCTTGGCGTGATC
ATTACAGGAGTGCAGATTGGCATGGGTCCTGGTGGTGAATTGAGATATCCTTCATTGTCT
TCCCAAAAGCTTAATTTGGCTCGGTCTCGTGAACTTGGAGAGTTTCAGTGCTATGATAAG
TATATGCTTGCTTCTCTGAATGCCTCTGCAAGAAATATTGGAAAGCGTGAATGGGGAAAT
GGTGGTCCATTTGGCACTGGAAGTTTGATGCAAAATCCCGAGCGCACTGAATTCTTTAGA
AACGAGGGTGGCTCTTGGAACATGCCATATGGTAAATTTTTCCTTGAATGGTACTCAGAT
ATGCTGCTATTGCATGGAGAGAGAATATGTAGGGAAGGGGAAACTAGTATTTAGGGGTAC
AGAAGTCCACATATCAGCAAAATTAGCTGCTGTCCACTGGCACTATGCTACACAATCCCA
TCCATCTGAGTTAACAGCAGGCTATTATAATACTTTTAACAGGGATGGATACTTACCGGT
TTTAAGCATGTTCAGTAAGTATGGATTCTCGATGTGCTGCTCTTGTTTTGAAATGCAAGA
TGTAGTTATGAGAAAGATCAACCCAGATTGTAGCCCTGAAGGTTTTCTTAGACAACTTTT
GCTGGCTGCTAGGCTCTGTGACATATCACTTGAAGGTCAAAATTTTTCAACTGATTTGGA
TGACGACGCATTCACTCAGGTGCTGAAGATGTCAAAGTTTTACTCAAATGGTATTGAGAG
ACGCCCCTTCTCATTCAACTTCGTAAGAATGGACAAAAAGATGTTTGAACCCCGAAATTG
GGACCGGTTTACTCGATTTGTGAGACGAATGTCTGATGGAAACATTTTTCGAGCCAGATT
AAATTCTGTAGGAAGCCTACGGTTAAAAACTACAGTGGCTGCAGAAGTCGGACTCTTGTT
CCAGCTATACCAGTACTCTTGAAACTAGTTTTGGCTTCGGTTCTAGAACACATTTTAGTA
TTATCACCATATCTAGTGTTGTGAAATATGTAGTAAATGCTGATATATGATTCTTTTATT
GCTTTTGGGCAACTTTTACTTCTTCAGAGAACCACAATACATGGCCTTCCAGAGTTTTTA
TATGGGTGGCATGTTATCCACTTGTACCTATAATTTTAAATGGACTGATACTA
>CL1Contig1082
AGTTGAGAAAAATATGTGCGTCGAATGGCTGACGCTAAAGTCAACGAACGGTAATCAACA
TAATAGGTAGCGTCGAATTGCTGACGCTAAAGTCAACGAACGGTAATCAACATAATATAA
TCAACATAATAGGTAGCGTCGGCCGTTCCGACGCTAGGTTTAAATTTATTTGGTTATTTA
TTTTTATTTTTTAGCACCTACTCAATTAAATTTTAATGTCTTATATAATAATTGATAGGT
AAGAAACATTAAAAGTCATTGCATTGACAACTTAACAAATGCACCATAGTATTAATAACT
TAACAAAGTATCATGTGTTCTGAAACTACAAAATAATAACATAGTATCAAATAACAATTT
TAACAAATATGAACTTGGACTCAAAAAGTATGCTATTTATAAACTGCTTATAAACATCTC
AAAAAGTATGAACTTGCTTATGTCTATTTATAAACTGCTTAACAACTTAAGCTATTTATA
AACTGCTTAACAACTTATGCTATTTATAAACTGCTACAGAATTTAACATCTAAAAATGTA
TGAACTTGGACTCTTCCATTTTGTTAGGGAATGCAGGCCTTAATTGCACTTGTCCAAATA
TGCACTCCATCATTGAAGACGGTATTCACGAGCTGCCGCAGCCTGATTCACCGCCTTGAG
GATGCCTCGTCCCACTATAATAATGTCACTACCCCTATCATGGATAACCTAGAAGAAAAA
AACATTTAGTGAATTGTCAAGAATAGTACAAGAGTGTGCAAAACAGCACAAAAGAACAGA
AATACAACATAATGCTTTTTCAATACTGAATATATTAAAGGGGTGGGTGGTGAATTACAT
CTCTACCACAATCGAGTTATGGACTCACCCGTCTCAAATCAATGGACAACATCAATTAAT
[truncated: 33,569 more rows]

## Sheet: cluster K3 sequences
>CL1Contig29
[truncated: 37,862 more rows]

[truncated: 2 more sheets: cluster K4 sequences, cluster K5 sequences]
