# Supplementary material for: Global transcriptome analysis of developing chickpea (Cicer arietinum L.) seeds
Source: Front Plant Sci. 2014 Dec 16;5:698. doi: 10.3389/fpls.2014.00698 (PMC4267183; doi:10.3389/fpls.2014.00698)
Supplement: Supplementary file 2 [file Table2.XLS]

## Sheet: primers for RNA seq validation
Flie contains primer sequences for genes used to validate the RPKM based expression data through qRT PCR
		forward primer	reverse primer
	glycinin sububnit	AGTGAAAGGAGGTCTCAGCATTATTAG	GTATGCCTTCGGTGTGTTTCC
	oleate desaturase	CACACACTAAGCCTCCATTCACTATT	GGAAAGATATTGAAAGGTCATGAAGAA
	convicilin	ACCCACGAGAATGACGAAAGA	GTCATCGGGTTGGCTGTTG
	allergen	ATTCTGTTGCCCTTGGATTCA	TCTCTTCTCAAAATACCTGACATTGG
	seed maturation protein	GCAATGGGCGTGGATGAT	GACCAGAGAAAGAGCCGATTAAAT
	NAC transcription factor	GCAAGAAATGAACATGGAATCGA	AAAATAGGCATCGGGAAATCG
	CCCH Zn finger TF	CCAACCCCTCTCTCCCAAA	CGGCGGGTGAGGAGTTTT
	bZIP transcription factor	GCACTCACACTGCCTTTGGA	CGGCCGTTGGTCAATTCT
	CCCH Zn finger TF	GCTCCATAGCACTTCAATCGTAAA	CCACCGTGCGGCAAAA
	Gibberellin regulated protein	TCAGTGTAACACCTCCCACATATTTC	GAGAGCTTGTGGGACATGTTGTAT
	Vicilin	GTTTCTGTCGTTGGGGTTCAATAC	CTCACACCCTCTTTCTTCCACAA
	C2H2 Zn finger TF	CAGATCCTCCAACAAAATGTGA	AGGTCAGGACAAGCATTAGGAG
	Sucrose binding protein	GGCATGTCCACACTTAAAAGA	TTTAGCTCTCTTGTCCAATGC
	ERF/DREB	AAAAGAACCACGACAATAGTGC	GCATGTAAATCAACGTCAACAA
	Flavonol sulfotransferase like protein	CTTTTGGACTTTTCCATCTCAA	GAATTATGGCGATGAACTATGG
	Seed maturation protein	CAACAAACTCAATACCCTTTGG	TCATGGGTTAAAATTGTGGTAAA
	Seed lipoxygenase	GGTGGAGTTATCGGTCAAGGTT	GCTTCCCTTTCCCATTTGC
	Lipoxygenase	CAGTTGTTGAACCCTTTGTTATAGCA	ACCTCCATCGTTGACCAAAGA
	Lipoxygenase	TGGCATGAATGTGTCGTGGTA	GCAATCTTGACCCTACAATCTATGG
	Poly ADP ribose polymerase	CCATCTTCATTTTCCACCTTAGCT	GGGAAGAAGAGAAGGTGATGACA
	CL63Contig2	GGCATGTCCACACTTAAAAGA	TTTAGCTCTCTTGTCCAATGC
	CL1Contig5444	CAACAAACTCAATACCCTTTGG	TCATGGGTTAAAATTGTGGTAAA
	contig06955	GCAATGGGCGTGGATGAT	GACCAGAGAAAGAGCCGATTAAAT
	CL3670Contig1	ACCCACGAGAATGACGAAAGA	GTCATCGGGTTGGCTGTTG
	contig00670	GGTGGAGTTATCGGTCAAGGTT	GCTTCCCTTTCCCATTTGC

## Sheet: primers for SSR validation
File contains primer sequences used for validating SSRs mined in chickpea seed transcriptome
ID	forward	reverse
CaSSR1	TTTTTCAATTGTTGCCTCACC	CACTCGGAGTCTTGTTCATGTT
CaSSR2	AACTCTCCTTCCATCAAAGCTG	AAGACCGAGGAGGAAGAAGAA
CaSSR3	TTCCCTTTCCCTTTCTTTCTG	GAAGAAGAGGAGGAGGAAGTTAGAA
CaSSR4	TCTTCTTGCTGTCTTTTGGCTAC	AAGACCGAGGAGGAAGAAGAA
CaSSR5	TTCCCTTTCCCTTTCTTTCTG	GAAGAAGAGGAGGAGGAAGTTAGAA
CaSSR6	CTTATTATTTTCGGGCGCAGT	CCTGTGCTTACATCATACATGC
CaSSR7	GCTGCTTGTTTGTACATTTTGC	TCTCGGGTAAACACGAAGTTCT
CaSSR8	GCTTAACCTTTACCCACGTGTT	TGTCATCGTGACTGCTTTTTG
CaSSR9	AGTAGCGGATAAAGCTGCACA	TTCCATATTCTGCAGGTGACA
CaSSR10	ATCAAGTGGAGTTTGCGTCAC	TTCTCTTTGGGATCCTTAGCTG
CaSSR11	TGTGTGTCCCCTTTCTTCACT	TGTCAAAATCAGATCATCAATCA
CaSSR12	TGTCCTTAAACGGATTGTTGC	GCTGTGAGTTTAGGTCTTCTAGCC
CaSSR13	AAGCAAATTTTCCAATGGATG	CCTGGTCGAACATTTTCAGTAT
CaSSR14	TTCAAGTCTGCTTGACGTGTTT	CAACATTTGCACATGCAGTTT
CaSSR15	AAGACAGAGGTTCCCACACAA	TTTCTCTTGGTTGCATGCTTT
CaSSR16	CAAGTTTTGCCAAGTCACCTC	TCGAGAGGCAATATGTGATGTC
CaSSR17	ACACATGGTGGTCGTGTTATG	ACCAAGAGCAATTCATCAACC
CaSSR18	TTGTTGGTGCAATATGGTTGA	ATCACTGATCACCAACCCAAC
CaSSR19	GCACACAGAAACACCCATCTT	CGTGATAACACTTGTGCGAAT
CaSSR20	GAAAATGAAGAATGGAGGTTAGCA	GGCAAATTCAATCTCGATCAT
CaSSR21	ACCCTTCAAGAGACAAATGAACT	CATCTCCAACTCGGTCTTTGA
CaSSR22	GGGTTTTCCAGACAAATTGGA	GAATTGAAAGCACCAAAGCAC
CaSSR23	CGAAGCTTGCAAAACAGAGTC	AAGCCAGCAAATCACTACTGC
CaSSR24	TATCGCAGGAAATCCGATCC	TTCCAAGAGAAAAGACCACCA
CaSSR25	ATTTCACACCCTCCAGAACCT	TTTCATCGGGGAAAAACCTTA
CaSSR26	CTGAATCAACTATAGGGCCACA	TGGGAGAAACCGAATACTCAA
CaSSR27	AATGTTGGACATGATTGAACG	TGAAGAACAAACCCTATGACTCAA
CaSSR28	TGAGAAAATGTGTGTTGTGGTT	CCTACACTTCCATTCACATCATAA
CaSSR29	CTTCTTTCCCAGGCACAAAAT	AACGAACAAGAAATCGTCTGG
CaSSR30	AACAATGGCGTGTTTGGTAAT	CCACATGACAAGATGAGAGCA
CaSSR31	ATCATCCATGCAATCATTGGT	TGCTTCTTGGGCTATTTTGAA
CaSSR32	CTGCTGGCACCAAATGTAACT	CAACCGCAACAAGGATAAGAG
CaSSR33	TCACACTGCCACTTCACACTT	TCAACAAGTTGCTCCTTGGAC
CaSSR34	ATCCAAAAGGGAAATGGTGAG	ACAATCCCCCATTTCTTCAAC
CaSSR35	TGGTGGTATGGGGAAACCTAT	GCATGATACTAACAAAAATGCAACA
CaSSR36	GCTCCGAAAACAGAGTTGTTG	TGCTGCTCGTAAGCTTTATGG
CaSSR37	GACCATGTATCTGACCATTTCG	CAACCGTCTTTGTGTCAGTCA
CaSSR38	CGAAGAGTGTTGGAGGAAGAA	AAGAACACGTAAATGGCTTGG
CaSSR39	AGTCCCCTGCAAATACACACA	GCACATGTTCCTTTTTGTGAAG
CaSSR40	ATCTTTAAATCCGCCATAGCC	TCACCTTTGGGTAACTGGTTG
CaSSR41	TGCATGTTGCATAGTTTAGTTGC	CCTTGTGGTTGGCATAAAGAA
CaSSR42	TGGAAGTTTAGGGGGTTTTGT	TGGCTTCAGCATTTCCAATAC
CaSSR43	GCATATGAGCTGCAAATGACC	GGAATGCAAAAGTCACGTAGC
CaSSR44	TGGAAAACAAGCTAGGAGAGTG	TCCCTTCAAGAGAGCATCTTATC
CaSSR45	CTTGGATTTCTTCCTGCTGTG	CCATTACATTTCCCCTTATGTCA
CaSSR46	TTTCTCCTCTTCATCGTCACC	GCTTCCATTGCTTAACGAAGA
CaSSR47	GAATCCGGATGGATGGTTAAT	TGTTGCTTAAAAGGGGATGAA
CaSSR48	GCAAATACTGATGGTCGTGGT	TCCTTCATGCAAATTAAACTAGGA
