# Supplementary material for: Global transcriptome analysis of developing chickpea (Cicer arietinum L.) seeds
Source: Front Plant Sci. 2014 Dec 16;5:698. doi: 10.3389/fpls.2014.00698 (PMC4267183; doi:10.3389/fpls.2014.00698)
Supplement: Supplementary file 3 [file Table3.XLS]

## Sheet: Z-score values for tissues
GeneID	zscore leaf	zscore root	zscore flower bud	zscore pod	zscore 10 DAA	zscore 20 DAA	zscore 30 DAA	zscore 40 DAA
CL10000Contig1	0.79909	-0.711459	-0.711459	-0.711459	1.49473	1.26347	-0.711459	-0.711459
CL10001Contig1	-0.7503	0.23442	2.17133	0.544552	-0.364032	-0.335368	-0.7503	-0.7503
CL10002Contig1	-0.353553	-0.353553	-0.353553	-0.353553	-0.353553	2.47487	-0.353553	-0.353553
CL10003Contig1	-0.538996	-0.538996	-0.538996	-0.538996	-0.538996	1.49954	-0.538996	1.73444
CL10004Contig1	-1.00212	0.0831898	1.1446	0.583571	1.55223	-0.69724	-1.00212	-0.662109
CL10005Contig1	-0.540373	2.2801	-0.540373	-0.540373	0.565989	-0.144219	-0.540373	-0.540373
CL10006Contig1	0.17356	1.40997	-0.20458	1.08041	-1.26133	-0.510929	0.574243	-1.26133
CL10007Contig1	-0.698536	-0.698536	0.645706	-0.698536	-0.698536	1.21057	1.63641	-0.698536
CL10008Contig1	-1.02554	0.183992	0.888402	0.38821	-0.0766348	1.69266	-1.02554	-1.02554
CL10009Contig1	0.421343	-0.698031	-0.698031	2.04219	-0.698031	-0.405332	0.73392	-0.698031
CL1000Contig1	-0.607036	2.34366	0.171151	-0.0322214	-0.607036	-0.0544422	-0.607036	-0.607036
CL1000Contig2	-0.791016	-0.0529019	2.13756	-0.016646	-1.02207	-0.303685	-0.551815	0.600577
CL1000Contig3	-0.747477	-0.432771	-0.305768	-0.31797	1.02099	1.94334	-1.1127	-0.0476435
CL10010Contig1	-0.578515	-0.578515	0.420572	-0.578515	-0.578515	2.25931	-0.578515	0.212692
CL10011Contig1	0.931202	0.785641	0.376579	-0.410117	1.38811	-1.17338	-0.724665	-1.17338
CL10012Contig1	-0.353553	-0.353553	-0.353553	-0.353553	-0.353553	2.47487	-0.353553	-0.353553
CL10013Contig1	-0.353553	-0.353553	-0.353553	-0.353553	-0.353553	2.47487	-0.353553	-0.353553
CL10014Contig1	-0.709114	1.20012	1.55673	-0.709114	0.788721	-0.709114	-0.709114	-0.709114
CL10015Contig1	-0.500567	-0.500567	-0.500567	2.20398	-0.500567	0.799429	-0.500567	-0.500567
CL10016Contig1	-0.918431	0.103904	0.699293	0.276515	-0.918431	1.95345	-0.918431	-0.277869
CL10017Contig1	-0.353553	-0.353553	-0.353553	-0.353553	-0.353553	2.47487	-0.353553	-0.353553
CL10018Contig1	0.168728	-0.780487	-0.780487	0.252258	1.99222	0.708746	-0.780487	-0.780487
CL10019Contig1	-1.09896	0.360469	1.06332	-0.332271	-0.750204	1.80574	-0.36826	-0.679837
CL1001Contig1	-0.602877	0.0852104	2.39137	0.000321019	-0.602877	-0.409584	-0.366468	-0.495094
CL1001Contig2	-1.10269	1.21747	-0.184845	0.931234	-1.10269	0.852608	0.491603	-1.10269
CL1001Contig3	-0.590969	-0.352189	-0.510733	-0.536521	-0.592554	-0.504206	0.992517	2.09466
CL10020Contig1	-0.962531	1.63615	-0.962531	0.556188	1.07619	-0.232526	-0.962531	-0.148408
CL10021Contig1	-0.539922	-0.539922	-0.539922	1.66233	-0.539922	1.5772	-0.539922	-0.539922
CL10022Contig1	-0.685843	-0.685843	-0.115274	-0.685843	-0.685843	-0.28068	1.79184	1.34748
CL10023Contig1	-0.664261	-0.664261	-0.177442	-0.304668	1.26661	-0.664261	1.87255	-0.664261
CL10024Contig1	-0.819469	1.14168	1.508	-0.819469	-0.819469	0.833274	-0.819469	-0.205073
CL10025Contig1	-0.553043	-0.553043	0.0926428	2.30861	-0.553043	0.363966	-0.553043	-0.553043
CL10026Contig1	-0.353553	-0.353553	-0.353553	-0.353553	-0.353553	2.47487	-0.353553	-0.353553
CL10027Contig1	-0.353553	-0.353553	-0.353553	-0.353553	-0.353553	2.47487	-0.353553	-0.353553
CL10028Contig1	-0.444579	-0.444579	0.271576	-0.444579	2.3959	-0.444579	-0.444579	-0.444579
CL10029Contig1	-0.353553	-0.353553	-0.353553	-0.353553	-0.353553	2.47487	-0.353553	-0.353553
CL1002Contig1	-0.83682	0.348988	1.97778	-0.14381	-0.83682	-0.83682	0.792829	-0.465326
CL1002Contig2	-0.239081	0.188334	2.18737	-0.465271	-0.735111	-0.735111	0.533975	-0.735111
CL1002Contig3	-0.785589	0.921372	-0.785589	1.70837	-0.785589	-0.30608	-0.785589	0.8187
CL1002Contig4	-0.601012	-0.42094	-0.0998363	1.20888	-1.69048	1.40137	-0.171249	0.373268
CL10030Contig1	0.148321	0.570535	1.83262	0.498155	-1.24434	-0.07903	-0.888032	-0.838221
CL10031Contig1	-0.353553	-0.353553	-0.353553	-0.353553	-0.353553	2.47487	-0.353553	-0.353553
CL10032Contig1	-0.835214	-0.835214	1.0552	-0.835214	1.03927	-0.164018	-0.835214	1.4104
CL10034Contig1	-0.382841	-0.382841	-0.382841	-0.171017	-0.382841	2.46807	-0.382841	-0.382841
CL10035Contig1	-0.805258	2.21711	-0.479176	0.39906	-0.374145	0.27532	-0.427656	-0.805258
CL10036Contig1	-0.440429	-0.440429	-0.440429	-0.440429	2.404	0.238574	-0.440429	-0.440429
CL10037Contig1	0.352597	-0.647851	0.0889475	-0.647851	2.27451	-0.124647	-0.647851	-0.647851
CL10038Contig1	-0.353553	-0.353553	-0.353553	-0.353553	-0.353553	-0.353553	-0.353553	2.47487
CL10039Contig1	-0.500567	-0.500567	-0.500567	2.20398	-0.500567	0.799429	-0.500567	-0.500567
CL1003Contig1	-0.91477	0.321683	-0.91477	-0.553466	0.0552557	2.21126	-0.0651448	-0.140049
CL1003Contig2	-1.00197	-0.888442	-0.503031	-0.381172	1.27154	0.175387	1.73142	-0.403739
CL10040Contig1	-0.542585	-0.542585	-0.0645234	-0.542585	2.30161	0.475836	-0.542585	-0.542585
CL10041Contig1	-1.08461	0.0662073	-0.629353	-0.748331	1.62392	0.208513	1.28773	-0.724079
CL10042Contig1	-0.552642	-0.552642	-0.185652	-0.281562	2.35853	-0.552642	-0.552642	0.319248
CL10043Contig1	-0.353553	-0.353553	-0.353553	-0.353553	2.47487	-0.353553	-0.353553	-0.353553
CL10044Contig1	-0.471185	-0.471185	-0.471185	0.499323	-0.471185	2.32779	-0.471185	-0.471185
CL10045Contig1	1.47814	-0.620814	1.6979	-0.620814	-0.620814	-0.0719703	-0.620814	-0.620814
CL10046Contig1	-0.353553	-0.353553	-0.353553	-0.353553	2.47487	-0.353553	-0.353553	-0.353553
CL10047Contig1	-0.873272	-0.873272	0.895023	0.432895	-0.873272	1.63808	-0.873272	0.527093
CL10048Contig1	-0.814217	1.63776	1.12576	0.618767	-0.814217	-0.125423	-0.814217	-0.814217
CL10049Contig1	-0.232537	0.992006	1.48618	-0.107481	0.421926	-0.910457	-1.65366	0.00402674
CL1004Contig1	-1.00732	0.47886	0.756459	-0.573046	1.32457	-1.00732	1.03513	-1.00732
CL1004Contig2	-0.76411	-0.76411	-0.456322	0.0884541	-0.306318	2.29575	0.305143	-0.39849
CL10050Contig1	-0.560634	-0.896018	1.82098	1.11092	-0.406181	0.331753	-0.896018	-0.504805
CL10051Contig1	-0.539601	-0.539601	-0.539601	-0.539601	1.54158	1.69603	-0.539601	-0.539601
CL10052Contig1	-0.618562	-0.618562	0.138822	-0.618562	0.883441	2.07055	-0.618562	-0.618562
CL10053Contig1	-0.684506	-0.684506	0.559102	-0.684506	1.78175	1.08168	-0.684506	-0.684506
CL10054Contig1	-0.501121	-0.501121	0.151587	2.39165	-0.501121	-0.0376305	-0.501121	-0.501121
CL10055Contig1	1.33941	-0.96368	1.29786	-0.546052	0.157562	0.642251	-0.96368	-0.96368
CL10056Contig1	0.593369	-0.684575	2.13892	-0.684575	-0.684575	0.317914	-0.684575	-0.311906
CL10057Contig1	-0.503281	-0.503281	2.18844	-0.503281	0.83124	-0.503281	-0.503281	-0.503281
CL10058Contig1	-0.668109	-0.668109	2.10197	0.866498	-0.668109	-0.176348	-0.668109	-0.119682
CL10059Contig1	-0.608062	-0.608062	1.04714	-0.608062	-0.608062	-0.0203784	-0.608062	2.01355
CL1005Contig1	-0.354462	0.183075	-0.059429	-0.978292	0.843947	1.95791	-0.978292	-0.614455
CL1005Contig2	-0.863399	-0.478076	1.11822	0.825529	1.55496	-0.430429	-0.863399	-0.863399
CL1005Contig3	-1.15331	-0.196655	0.736365	-0.160232	1.02922	1.4641	-0.422654	-1.29683
CL10060Contig1	-0.353553	-0.353553	-0.353553	-0.353553	-0.353553	2.47487	-0.353553	-0.353553
CL10061Contig1	-0.917591	-0.917591	1.34758	0.755598	-0.917591	0.690917	-0.917591	0.876266
CL10062Contig1	-0.353553	-0.353553	-0.353553	-0.353553	-0.353553	2.47487	-0.353553	-0.353553
CL10063Contig1	-0.539725	-0.539725	-0.539725	1.68523	-0.539725	-0.539725	1.55312	-0.539725
CL10064Contig1	-0.353553	-0.353553	-0.353553	-0.353553	-0.353553	2.47487	-0.353553	-0.353553
CL10065Contig1	0.998388	-0.803238	-0.803238	-0.803238	1.82808	0.138957	-0.803238	0.247526
CL10066Contig1	-0.491563	2.39804	-0.110525	-0.491563	-0.491563	-0.491563	0.170298	-0.491563
CL10067Contig1	-0.474049	-0.474049	-0.474049	-0.474049	2.31844	0.525856	-0.474049	-0.474049
CL10068Contig1	-0.353553	-0.353553	-0.353553	-0.353553	-0.353553	2.47487	-0.353553	-0.353553
CL10069Contig1	-0.782034	1.27539	1.65969	-0.180833	-0.782034	0.373886	-0.782034	-0.782034
CL1006Contig1	1.65043	-0.372248	-0.635225	0.0524647	0.535498	0.72124	-0.262345	-1.68981
CL10070Contig1	-0.723377	-0.723377	-0.723377	1.18435	-0.723377	1.1106	-0.723377	1.32193
CL10071Contig1	-0.712145	-0.712145	1.40184	1.36988	-0.712145	0.789006	-0.712145	-0.712145
CL10072Contig1	-0.522567	-0.522567	1.09537	-0.522567	-0.522567	-0.522567	-0.522567	2.04002
CL10073Contig1	-0.353553	-0.353553	-0.353553	-0.353553	-0.353553	2.47487	-0.353553	-0.353553
CL10074Contig1	-0.353553	-0.353553	-0.353553	-0.353553	-0.353553	-0.353553	-0.353553	2.47487
CL10075Contig1	0.781874	0.621872	1.02409	0.775701	0.157873	-0.523306	-1.53149	-1.30662
CL10076Contig1	-0.353553	-0.353553	-0.353553	-0.353553	-0.353553	2.47487	-0.353553	-0.353553
CL10077Contig1	-0.353553	-0.353553	-0.353553	-0.353553	-0.353553	-0.353553	-0.353553	2.47487
CL10078Contig1	-0.353553	-0.353553	-0.353553	-0.353553	-0.353553	2.47487	-0.353553	-0.353553
CL10079Contig1	-0.353553	-0.353553	-0.353553	-0.353553	-0.353553	2.47487	-0.353553	-0.353553
CL1007Contig1	-1.59996	0.190147	0.71105	0.525185	-0.0461261	1.57953	-0.362945	-0.996883
CL10080Contig1	-0.539626	-0.539626	-0.539626	1.54375	-0.539626	-0.539626	-0.539626	1.694
CL10081Contig1	-0.404086	-0.404086	-0.201968	-0.404086	-0.404086	2.46642	-0.404086	-0.244022
CL10082Contig1	-0.353553	-0.353553	-0.353553	-0.353553	-0.353553	-0.353553	-0.353553	2.47487
CL10083Contig1	-0.59379	-0.59379	0.486461	-0.59379	-0.59379	-0.59379	2.2208	0.261693
CL10084Contig1	-0.828	1.42348	-0.828	1.14571	0.938337	-0.195528	-0.828	-0.828
CL10085Contig1	2.26218	-0.606932	0.566964	-0.260088	-0.141331	-0.606932	-0.606932	-0.606932
CL10086Contig1	-0.685686	-0.685686	0.544116	1.13112	1.75319	-0.685686	-0.685686	-0.685686
CL10087Contig1	-0.711757	-0.711757	-0.711757	0.862147	-0.711757	1.55783	1.1388	-0.711757
CL10088Contig1	-0.353553	-0.353553	-0.353553	-0.353553	-0.353553	2.47487	-0.353553	-0.353553
CL10089Contig1	0.00390312	-0.742937	0.907136	0.0696236	-0.742937	1.99109	-0.742937	-0.742937
CL1008Contig1	-0.740319	1.87318	0.773686	-0.916898	-0.29837	0.307518	0.141482	-1.14028
CL1008Contig2	1.43472	1.28603	-0.715117	-0.715117	0.85483	-0.715117	-0.715117	-0.715117
CL1008Contig3	0.0159324	-0.939013	1.87414	0.35971	-0.241652	0.808913	-0.939013	-0.939013
CL10090Contig1	1.02578	-0.682784	0.575521	-0.682784	1.81262	-0.682784	-0.682784	-0.682784
CL10091Contig1	2.25738	-0.489833	-0.489833	-0.489833	-0.489833	-0.489833	0.681618	-0.489833
CL10092Contig1	-0.873491	1.65227	-0.873491	0.848629	0.447519	0.54555	-0.873491	-0.873491
CL10093Contig1	-0.844906	-0.844906	1.35608	-0.0320164	1.33753	0.718025	-0.844906	-0.844906
CL10094Contig1	-0.298277	2.4661	-0.231158	-0.440197	-0.440197	-0.440197	-0.258647	-0.357425
CL10095Contig1	-0.462685	-0.462685	-0.462685	-0.0521393	-0.462685	-0.0680099	2.43357	-0.462685
CL10096Contig1	0.229055	-1.19324	-0.145765	0.354214	0.364732	-0.821333	1.99082	-0.778478
CL10097Contig1	-0.598953	0.81285	-0.598953	-0.18641	2.17003	-0.400656	-0.598953	-0.598953
CL10098Contig1	-0.539922	-0.539922	-0.539922	1.66233	-0.539922	1.5772	-0.539922	-0.539922
CL10099Contig1	-0.101838	-0.668596	2.2532	0.564668	-0.668596	-0.372199	-0.668596	-0.338045
CL1009Contig1	1.69557	-0.836313	0.0960151	0.541032	1.01263	-0.836313	-0.836313	-0.836313
CL1009Contig2	-1.16704	-1.22463	1.06659	0.718222	-0.175452	1.48412	-0.401886	-0.299924
CL1009Contig3	-0.680137	0.574084	1.3329	-0.854035	1.13543	0.475352	-1.32298	-0.660616
CL100Contig1	1.43646	-0.687669	-0.687669	0.467853	-0.687669	1.53404	-0.687669	-0.687669
CL100Contig2	-0.830735	-0.830735	0.461731	0.123957	1.73241	1.00484	-0.830735	-0.830735
CL100Contig3	-1.20544	1.53205	-1.20544	0.394405	-0.131626	0.717058	0.675619	-0.776632
CL100Contig4	-0.708218	-1.74812	0.932369	-0.0510041	-0.229319	0.155308	1.57759	0.0713884
CL100Contig5	-0.560716	-0.560716	-0.560716	-0.198007	2.36069	-0.212028	0.292215	-0.560716
CL100Contig6	-0.5074	-0.5074	-0.5074	0.881459	-0.5074	2.16294	-0.5074	-0.5074
CL100Contig7	-0.353553	-0.353553	-0.353553	-0.353553	-0.353553	2.47487	-0.353553	-0.353553
CL10100Contig1	-0.530473	-0.530473	-0.530473	-0.530473	1.94239	1.24044	-0.530473	-0.530473
CL10101Contig1	1.43064	-0.800572	1.31214	0.76	-0.800572	-0.300491	-0.800572	-0.800572
CL10102Contig1	-0.541969	-0.541969	2.27592	-0.541969	0.57569	-0.141769	-0.541969	-0.541969
CL10103Contig1	-0.353553	-0.353553	-0.353553	-0.353553	-0.353553	2.47487	-0.353553	-0.353553
CL10104Contig1	-0.218937	2.38857	-0.62341	-0.183344	-0.62341	-0.200356	-0.62341	0.0842938
CL10105Contig1	-0.598393	-0.598393	0.942702	-0.0292209	-0.598393	-0.598393	2.07848	-0.598393
CL10106Contig1	2.03685	-0.754889	0.273127	0.00446432	-0.754889	0.705108	-0.754889	-0.754889
CL10107Contig1	-0.538996	-0.538996	-0.538996	-0.538996	-0.538996	1.49954	-0.538996	1.73444
CL10108Contig1	-0.539311	-0.539311	0.288385	0.0720739	-0.539311	-0.539311	2.3361	-0.539311
CL10109Contig1	-0.474049	-0.474049	-0.474049	-0.474049	2.31844	0.525856	-0.474049	-0.474049
CL1010Contig1	-0.353553	-0.353553	-0.353553	-0.353553	-0.353553	2.47487	-0.353553	-0.353553
CL1010Contig2	-0.57007	0.768558	-0.216975	-0.544378	-0.00920575	-0.862027	2.12585	-0.691749
CL10110Contig1	-0.353553	-0.353553	-0.353553	-0.353553	-0.353553	-0.353553	-0.353553	2.47487
CL10111Contig1	-0.474049	-0.474049	-0.474049	-0.474049	2.31844	0.525856	-0.474049	-0.474049
CL10112Contig1	-0.474049	-0.474049	-0.474049	-0.474049	2.31844	0.525856	-0.474049	-0.474049
CL10113Contig1	-0.855178	-0.855178	-0.133222	0.74466	2.00831	-0.342514	-0.855178	0.288299
CL10114Contig1	-0.632253	-0.632253	0.737279	-0.632253	2.08373	0.340258	-0.632253	-0.632253
CL10115Contig1	-0.353553	-0.353553	-0.353553	-0.353553	-0.353553	2.47487	-0.353553	-0.353553
CL10117Contig1	-0.538996	-0.538996	-0.538996	-0.538996	-0.538996	1.49954	-0.538996	1.73444
CL10118Contig1	-0.353553	-0.353553	-0.353553	-0.353553	-0.353553	2.47487	-0.353553	-0.353553
CL10119Contig1	-0.460249	-0.460249	-0.460249	-0.460249	-0.460249	2.35955	0.401944	-0.460249
CL1011Contig1	-0.23412	-1.15971	0.612628	-0.354078	2.08473	0.0988344	-0.212467	-0.835811
CL10120Contig1	-0.124444	2.34593	-0.663237	-0.663237	0.123683	-0.381465	0.0260095	-0.663237
CL10121Contig1	0.191118	2.18013	0.60773	-0.45018	-0.689786	-0.459443	-0.689786	-0.689786
CL10122Contig1	1.96206	-0.602452	-0.33264	1.19124	-0.602452	-0.410857	-0.602452	-0.602452
CL10123Contig1	-0.657885	-0.657885	0.856385	0.460644	-0.657885	-0.657885	1.9724	-0.657885
CL10124Contig1	-0.604237	-0.604237	2.19903	0.431091	-0.604237	0.391068	-0.604237	-0.604237
CL10125Contig1	-0.407615	2.38268	-0.521679	-0.13407	-0.208288	0.0649785	-0.840442	-0.335566
CL10126Contig1	-0.353553	-0.353553	-0.353553	-0.353553	-0.353553	2.47487	-0.353553	-0.353553
CL10127Contig1	-0.562664	2.29872	-0.562664	0.273461	-0.562664	0.241139	-0.562664	-0.562664
CL10128Contig1	-1.31829	-1.31829	0.0287389	-0.323294	1.35306	1.23246	0.241565	0.104046
CL10129Contig1	-0.353553	-0.353553	-0.353553	-0.353553	-0.353553	-0.353553	-0.353553	2.47487
CL1012Contig1	-1.32832	0.476627	1.57713	-0.00839848	-0.554173	1.14294	-0.487092	-0.818718
CL10130Contig1	-1.40294	0.481575	1.25696	0.119471	0.0647168	1.24804	-0.682347	-1.08547
CL10131Contig1	-0.353553	-0.353553	-0.353553	-0.353553	-0.353553	-0.353553	-0.353553	2.47487
CL10132Contig1	-0.128287	-0.98231	2.16249	-0.053135	-0.98231	0.357574	0.110192	-0.484218
CL10133Contig1	-0.353553	-0.353553	-0.353553	-0.353553	-0.353553	-0.353553	-0.353553	2.47487
CL10134Contig1	-0.653594	-0.653594	2.22218	0.408515	0.29692	-0.313243	-0.653594	-0.653594
CL10135Contig1	1.49823	1.33345	0.57791	-0.452282	-0.304355	-0.884317	-0.884317	-0.884317
CL10136Contig1	-0.353553	-0.353553	-0.353553	-0.353553	2.47487	-0.353553	-0.353553	-0.353553
CL10137Contig1	-0.353553	-0.353553	-0.353553	-0.353553	-0.353553	-0.353553	-0.353553	2.47487
CL10138Contig1	-0.549841	-0.549841	2.2723	-0.0865965	-0.549841	0.5635	-0.549841	-0.549841
CL10139Contig1	-1.20594	1.087	0.608211	-0.535918	-1.20594	1.37053	0.369647	-0.487597
CL1013Contig2	-0.638679	-0.542716	-0.55171	-0.511594	1.32733	1.86882	-0.365093	-0.586367
CL1013Contig3	-0.779576	0.155111	0.0747843	-0.523055	2.26994	0.150124	-0.618015	-0.729316
CL10140Contig1	-0.353553	-0.353553	-0.353553	-0.353553	-0.353553	2.47487	-0.353553	-0.353553
CL10141Contig1	-0.767539	1.75652	0.830067	0.855079	-0.371504	-0.767539	-0.767539	-0.767539
CL10142Contig1	-0.474049	-0.474049	-0.474049	-0.474049	2.31844	0.525856	-0.474049	-0.474049
CL10143Contig1	-0.429405	-0.429405	-0.429405	-0.429405	-0.429405	0.153607	2.42282	-0.429405
CL10144Contig1	-0.470702	-0.470702	2.41287	-0.470702	-0.470702	-0.214748	0.155391	-0.470702
CL10145Contig1	-0.992193	1.52979	0.00549336	1.21866	-0.992193	0.42473	-0.992193	-0.202096
CL10146Contig1	-0.431192	2.45138	-0.241137	-0.431192	-0.0542845	-0.431192	-0.431192	-0.431192
CL10147Contig1	-0.538996	-0.538996	-0.538996	-0.538996	-0.538996	1.49954	-0.538996	1.73444
CL10148Contig1	-0.353553	-0.353553	-0.353553	-0.353553	-0.353553	-0.353553	-0.353553	2.47487
CL10149Contig1	-0.499548	-0.499548	2.20957	-0.499548	-0.499548	-0.499548	-0.499548	0.787713
CL1014Contig1	-0.353553	-0.353553	-0.353553	-0.353553	-0.353553	2.47487	-0.353553	-0.353553
CL10150Contig1	-0.778077	1.95951	-0.0560933	0.555172	0.653722	-0.778077	-0.778077	-0.778077
CL10151Contig1	-0.780806	0.768361	1.67057	1.02992	-0.780806	-0.345624	-0.780806	-0.780806
CL10152Contig1	-1.21069	0.88347	0.446189	0.0131784	-1.21069	-0.0341331	1.6673	-0.554625
CL10153Contig1	-0.491248	0.364125	1.4404	1.21617	-1.48394	0.0735019	-0.214047	-0.90497
CL10154Contig1	-1.1428	0.196	1.50531	-1.1428	0.957838	-0.766711	0.697105	-0.303951
CL10155Contig1	-0.741505	2.26352	-0.147117	0.136594	-0.741505	-0.319428	0.290943	-0.741505
CL10156Contig1	-0.471354	-0.471354	2.32725	-0.471354	-0.471354	-0.471354	0.500877	-0.471354
CL10157Contig1	-0.399372	-0.399372	2.45749	-0.399372	-0.399372	-0.06126	-0.399372	-0.399372
CL10158Contig1	-0.628263	2.05217	-0.628263	-0.628263	-0.628263	0.877677	-0.628263	0.211472
CL10159Contig1	-0.474049	-0.474049	-0.474049	-0.474049	2.31844	0.525856	-0.474049	-0.474049
CL1015Contig2	-0.530003	-0.530003	1.94939	-0.530003	-0.530003	1.23063	-0.530003	-0.530003
CL1015Contig3	-0.511336	-0.816246	-0.367133	-0.650376	-0.816246	0.77834	0.353915	2.02908
CL10160Contig1	-0.497716	-0.497716	-0.497716	-0.497716	0.766959	2.21934	-0.497716	-0.497716
CL10161Contig1	-0.353553	-0.353553	-0.353553	-0.353553	-0.353553	2.47487	-0.353553	-0.353553
CL10162Contig1	-0.627836	-0.627836	0.220196	-0.00142925	-0.627836	-0.0256444	2.31822	-0.627836
CL10163Contig1	-0.353553	-0.353553	-0.353553	-0.353553	-0.353553	2.47487	-0.353553	-0.353553
CL10164Contig1	-0.655219	0.76471	2.15337	-0.240301	-0.655219	-0.0569019	-0.655219	-0.655219
CL10165Contig1	-0.439799	-0.439799	2.40518	-0.439799	-0.439799	0.233612	-0.439799	-0.439799
CL10166Contig1	0.777063	-0.851744	1.54739	0.0343259	-0.851744	-0.851744	-0.851744	1.0482
CL10167Contig1	-0.723377	-0.723377	-0.723377	1.18435	-0.723377	1.1106	-0.723377	1.32193
CL10168Contig1	-0.762468	-0.762468	1.99642	0.0526817	-0.762468	0.804808	0.195966	-0.762468
CL10169Contig1	-0.353553	-0.353553	-0.353553	-0.353553	2.47487	-0.353553	-0.353553	-0.353553
CL1016Contig1	-0.622859	-0.622859	1.64929	-0.0634122	-0.622859	1.52842	-0.622859	-0.622859
CL1016Contig2	-0.852091	-0.140542	-0.570605	-0.436247	0.822588	-0.0525547	2.08154	-0.852091
CL1016Contig3	-0.822789	0.131683	-0.363692	-0.252924	-0.0942068	2.37182	-0.436406	-0.533481
CL10170Contig1	-0.686873	-0.686873	0.477284	-0.686873	1.62182	-0.686873	1.33526	-0.686873
CL10171Contig1	-0.575663	-0.575663	-0.575663	-0.575663	-0.575663	0.574591	2.23799	0.0657358
CL10172Contig1	-0.743177	-0.743177	-0.743177	0.224574	1.85503	1.1175	-0.743177	-0.224405
CL10173Contig1	-0.539601	-0.539601	-0.539601	-0.539601	1.54158	1.69603	-0.539601	-0.539601
CL10174Contig1	-0.538996	-0.538996	-0.538996	-0.538996	-0.538996	1.49954	-0.538996	1.73444
CL10175Contig1	-0.797716	-0.797716	1.63851	-0.797716	-0.797716	0.0672711	1.31814	0.166943
CL10176Contig1	0.763152	0.982789	1.65094	-0.297083	-0.565697	-0.525006	-1.11403	-0.895066
CL10177Contig1	-0.353553	-0.353553	-0.353553	-0.353553	2.47487	-0.353553	-0.353553	-0.353553
CL10178Contig1	-1.04199	0.895382	-1.04199	0.0902468	-1.04199	1.67919	0.289268	0.171902
CL1017Contig1	0.669024	-1.01361	1.4648	-0.0982562	-1.01361	-0.133641	1.13889	-1.01361
CL1017Contig2	-0.563382	-0.563382	-0.0685527	-0.197872	2.38057	0.139379	-0.563382	-0.563382
CL1017Contig3	-0.516153	-0.516153	2.09894	-0.516153	-0.516153	-0.516153	0.997981	-0.516153
CL10180Contig1	-0.507745	2.4306	-0.12028	-0.0784383	-0.507745	-0.507745	-0.507745	-0.2009
CL10181Contig1	-0.353553	-0.353553	-0.353553	-0.353553	-0.353553	2.47487	-0.353553	-0.353553
CL10182Contig1	-0.530003	-0.530003	1.94939	-0.530003	-0.530003	1.23063	-0.530003	-0.530003
CL10183Contig1	-0.0718947	-0.573686	2.38274	-0.027738	-0.573686	-0.573686	-0.573686	0.0116347
CL10184Contig1	-0.592011	-0.592011	-0.592011	2.23075	-0.592011	0.312536	-0.592011	0.416767
CL10185Contig1	-0.633913	1.8214	-0.633913	-0.633913	1.29234	0.05582	-0.633913	-0.633913
CL10186Contig1	-1.01418	-1.01418	1.32603	-0.149872	1.30631	0.647613	-1.01418	-0.0875393
CL10187Contig1	-0.353553	-0.353553	-0.353553	-0.353553	-0.353553	2.47487	-0.353553	-0.353553
CL10188Contig1	-0.353553	-0.353553	-0.353553	-0.353553	-0.353553	2.47487	-0.353553	-0.353553
CL10189Contig1	-0.723966	-0.723966	1.17078	-0.723966	1.15481	1.29424	-0.723966	-0.723966
CL1018Contig1	-0.51317	-0.51317	-0.51317	-0.51317	-0.51317	2.1225	-0.51317	0.956519
CL1018Contig2	-0.702233	-0.212835	-0.121423	-0.130206	2.36931	-0.564754	-0.702233	0.0643681
CL10190Contig1	-0.369357	-0.369357	2.47295	-0.369357	-0.369357	-0.369357	-0.369357	-0.256812
CL10191Contig1	-0.522929	-0.522929	-0.522929	0.3307	-0.522929	2.34928	-0.522929	-0.0653332
CL10192Contig1	-0.353553	-0.353553	-0.353553	-0.353553	-0.353553	2.47487	-0.353553	-0.353553
CL10193Contig1	0.199511	1.34352	-1.12815	0.316343	-1.12815	0.954831	0.570251	-1.12815
CL10194Contig1	-0.528639	-0.528639	-0.528639	1.20317	-0.528639	1.96866	-0.528639	-0.528639
CL10195Contig1	2.27413	-0.686338	-0.413801	-0.283715	0.394621	0.0877793	-0.686338	-0.686338
CL10196Contig1	-0.353553	-0.353553	-0.353553	-0.353553	2.47487	-0.353553	-0.353553	-0.353553
CL10197Contig1	-0.801727	0.862777	1.17368	-0.315342	-0.801727	-0.801727	1.48579	-0.801727
CL10198Contig1	-0.522567	-0.522567	1.09537	-0.522567	-0.522567	-0.522567	-0.522567	2.04002
CL10199Contig1	-0.353553	-0.353553	-0.353553	-0.353553	-0.353553	2.47487	-0.353553	-0.353553
CL1019Contig1	-0.536376	-0.536376	-0.536376	-0.536376	-0.536376	1.82733	1.39092	-0.536376
CL1019Contig2	-0.913647	-0.913647	0.184625	0.911661	0.719878	1.62099	-0.913647	-0.696209
CL1019Contig3	-0.228312	0.164418	-0.657555	0.505736	-1.85712	0.414394	1.61562	0.0428243
CL101Contig1	-0.755485	1.8588	0.795816	-0.755485	-0.755485	0.713296	-0.755485	-0.345978
CL101Contig10	-1.06821	-1.06821	1.92283	-0.264808	-0.528968	0.476481	-0.123588	0.654475
CL101Contig2	-0.791582	-0.791582	-0.791582	0.0749911	-0.791582	1.70764	1.24621	0.137487
CL101Contig3	-0.907089	-0.16021	-1.08035	-0.733763	-0.580515	1.40031	0.92366	1.13796
CL101Contig4	-0.688778	-0.363473	1.94934	1.16484	-0.17836	-0.506013	-0.688778	-0.688778
CL101Contig5	-0.788475	-0.788475	-0.788475	0.0546519	0.343335	0.832592	-0.788475	1.92332
CL101Contig6	-0.876661	-0.911584	2.1511	0.678507	-0.275402	-0.325344	-0.0897416	-0.350877
CL101Contig7	0.470909	-1.09951	0.582765	1.61874	-0.473975	0.767039	-1.09951	-0.766452
CL101Contig8	-0.701285	-0.701285	-0.334753	-0.701285	0.75249	2.16176	-0.0646197	-0.411017
CL101Contig9	-0.659799	-0.659799	-0.398242	0.982418	-0.659799	2.03333	0.0216877	-0.659799
CL10200Contig1	0.343418	1.40638	-0.890185	1.12305	-0.890185	-0.890185	0.687893	-0.890185
CL10201Contig1	-0.353553	-0.353553	-0.353553	-0.353553	2.47487	-0.353553	-0.353553	-0.353553
CL10202Contig1	-0.454783	-0.454783	-0.454783	-0.454783	2.37334	0.355351	-0.454783	-0.454783
CL10203Contig1	-0.53454	-0.53454	2.34917	0.175487	-0.53454	0.148039	-0.53454	-0.53454
CL10204Contig1	-0.353553	-0.353553	-0.353553	-0.353553	-0.353553	2.47487	-0.353553	-0.353553
CL10205Contig1	-0.536376	-0.536376	-0.536376	-0.536376	-0.536376	1.82733	1.39092	-0.536376
CL10206Contig1	-0.635965	-0.635965	-0.635965	-0.635965	-0.635965	0.479435	2.09243	0.607962
CL10207Contig1	-0.610557	-0.610557	2.17894	-0.610557	-0.610557	0.37986	-0.610557	0.493986
CL10208Contig1	-0.353553	-0.353553	-0.353553	-0.353553	-0.353553	-0.353553	-0.353553	2.47487
CL10209Contig1	-0.654184	-0.654184	-0.654184	1.19964	1.83438	0.236896	-0.654184	-0.654184
CL1020Contig1	-0.645187	2.37068	-0.346921	0.23608	-0.645187	-0.433387	-0.1271	-0.408981
CL1020Contig2	-0.473222	0.106657	1.96044	0.0960745	-1.01289	0.308406	-1.30066	0.315202
CL1020Contig3	-0.764948	1.0546	-0.284876	1.5332	-1.03875	0.87426	-0.481493	-0.891989
CL10210Contig1	-0.819589	0.657977	2.103	0.0439302	-0.819589	0.010549	-0.819589	-0.356692
CL10211Contig1	-0.353553	-0.353553	-0.353553	-0.353553	2.47487	-0.353553	-0.353553	-0.353553
CL10212Contig1	-0.594509	-0.594509	2.17126	0.0864767	-0.594509	0.714813	-0.594509	-0.594509
CL10213Contig1	-0.530003	-0.530003	1.94939	-0.530003	-0.530003	1.23063	-0.530003	-0.530003
CL10214Contig1	-0.513775	2.11789	-0.513775	-0.513775	-0.513775	0.964765	-0.513775	-0.513775
CL10215Contig1	-0.653433	1.42157	0.16743	-0.653433	-0.653433	1.67816	-0.653433	-0.653433
CL10216Contig1	-0.353553	-0.353553	-0.353553	-0.353553	-0.353553	2.47487	-0.353553	-0.353553
CL10217Contig1	-0.353553	-0.353553	-0.353553	-0.353553	2.47487	-0.353553	-0.353553	-0.353553
CL10218Contig1	-1.8962	-0.768339	0.547286	-0.425641	1.06965	0.739041	0.799271	-0.0650649
CL10219Contig1	-0.486011	-0.486011	-0.486011	-0.486011	-0.486011	0.642243	2.27383	-0.486011
CL1021Contig2	-0.465603	-1.34846	-0.0480653	-0.628051	1.87514	0.152092	0.910323	-0.447368
CL10220Contig1	-0.353553	-0.353553	-0.353553	-0.353553	-0.353553	2.47487	-0.353553	-0.353553
CL10221Contig1	-0.736875	2.1307	0.775657	-0.178252	-0.736875	-0.736875	-0.0800596	-0.43742
CL10222Contig1	-0.202252	2.46871	-0.3945	-0.3945	-0.3945	-0.29396	-0.3945	-0.3945
CL10223Contig1	-0.587667	-0.587667	2.12899	-0.587667	-0.587667	0.859165	-0.587667	-0.0498172
CL10224Contig1	-0.612328	-0.612328	0.00470489	0.299226	-0.612328	-0.17417	-0.612328	2.31955
CL10225Contig1	-0.353553	-0.353553	-0.353553	-0.353553	-0.353553	2.47487	-0.353553	-0.353553
CL10226Contig1	-0.289508	1.92246	-0.503555	0.223816	0.677679	0.172574	-1.10173	-1.10173
CL10227Contig1	-0.353553	-0.353553	-0.353553	-0.353553	-0.353553	2.47487	-0.353553	-0.353553
CL10228Contig1	-0.594734	-0.594734	0.212479	-0.594734	-0.594734	0.551677	2.20952	-0.594734
CL10229Contig1	-0.497137	-0.497137	2.38856	0.213379	-0.497137	-0.497137	-0.497137	-0.116258
CL1022Contig1	-0.822149	0.755067	1.04967	-0.130832	-0.822149	1.61469	-0.822149	-0.822149
CL10230Contig1	-0.81505	1.65614	-0.81505	-0.0929419	1.12366	0.573336	-0.81505	-0.81505
CL10231Contig1	-0.805199	2.21031	-0.407558	-0.511478	-0.0166188	-0.240465	0.576202	-0.805199
CL10232Contig1	-0.624737	-0.624737	1.3862	-0.030577	1.76806	-0.624737	-0.624737	-0.624737
CL10233Contig1	-0.353553	-0.353553	-0.353553	-0.353553	-0.353553	2.47487	-0.353553	-0.353553
CL10234Contig1	-0.353553	-0.353553	-0.353553	-0.353553	-0.353553	2.47487	-0.353553	-0.353553
CL10235Contig1	-0.474049	-0.474049	-0.474049	-0.474049	2.31844	0.525856	-0.474049	-0.474049
CL10236Contig1	-0.852299	-0.852299	1.25905	-0.0725155	1.24126	-0.852299	0.981404	-0.852299
CL10237Contig1	-0.448171	-0.448171	2.38841	-0.448171	-0.448171	-0.448171	-0.448171	0.300619
CL10238Contig1	-0.474049	-0.474049	-0.474049	-0.474049	2.31844	0.525856	-0.474049	-0.474049
CL10239Contig1	-0.509939	-0.509939	-0.509939	2.14589	-0.509939	-0.509939	-0.509939	0.913743
CL1023Contig1	-0.783954	-0.311741	1.08962	-0.735729	1.86961	-0.185583	0.0701265	-1.01235
CL1023Contig2	-0.711664	-0.741953	1.59184	-0.554011	1.08903	-0.462522	0.81117	-1.02189
CL10240Contig1	-0.571683	-0.571683	0.144431	-0.571683	2.26863	0.445349	-0.571683	-0.571683
CL10241Contig1	-0.604336	-0.604336	0.19375	-0.604336	-0.604336	-0.604336	2.16821	0.65972
CL10242Contig1	-0.251032	2.15696	-0.00265153	0.652287	-0.776219	-0.226905	-0.776219	-0.776219
CL10243Contig1	-1.09062	-1.15622	0.754948	0.282734	1.42402	0.936997	-0.219122	-0.932739
CL10244Contig1	-1.02873	-0.0786358	0.474683	0.637034	1.95276	-0.494942	-1.02873	-0.433433
CL10245Contig1	-0.979869	-0.979869	0.520187	-0.576949	-0.438991	2.02205	0.441362	-0.00791914
CL10246Contig1	1.16413	0.208904	0.500706	1.38567	-0.127719	-0.91447	-1.35332	-0.863901
CL10247Contig1	0.111261	1.35851	0.795825	-0.548787	0.777858	0.177757	-1.33621	-1.33621
CL10248Contig1	-0.353553	-0.353553	-0.353553	-0.353553	-0.353553	-0.353553	2.47487	-0.353553
CL10249Contig1	-0.515708	-0.515708	0.991662	-0.515708	-0.515708	-0.515708	2.10259	-0.515708
CL1024Contig1	-0.103474	-1.00145	-0.00945329	-0.757204	-0.345693	2.28586	0.14728	-0.215859
CL1024Contig2	-0.1021	-1.02845	-0.346221	-0.524515	-1.02845	1.63603	1.34159	0.0521014
CL10250Contig1	-0.423337	-0.423337	-0.423337	0.108361	2.43166	-0.423337	-0.423337	-0.423337
CL10251Contig1	-0.831542	-0.831542	0.0352371	1.72947	0.887407	-0.831542	0.674049	-0.831542
CL10252Contig1	-0.353553	-0.353553	-0.353553	-0.353553	-0.353553	2.47487	-0.353553	-0.353553
CL10253Contig1	-0.958016	-1.64564	0.380013	0.59876	0.362942	1.59082	0.113635	-0.442509
CL10254Contig1	-0.539922	-0.539922	-0.539922	1.66233	-0.539922	1.5772	-0.539922	-0.539922
CL10255Contig1	-0.353553	-0.353553	-0.353553	-0.353553	2.47487	-0.353553	-0.353553	-0.353553
CL10256Contig1	0.0714951	1.14594	-1.17543	-0.497106	0.645736	1.43299	-1.17543	-0.448186
CL10257Contig1	-0.353553	-0.353553	-0.353553	-0.353553	-0.353553	2.47487	-0.353553	-0.353553
CL10258Contig1	-0.49436	-0.49436	-0.49436	-0.49436	-0.49436	0.729887	-0.49436	2.23627
CL10259Contig1	-0.710895	0.691711	2.06343	-0.301039	0.389482	-0.710895	-0.710895	-0.710895
CL1025Contig1	-0.876393	-0.876393	0.801317	1.60212	0.787179	0.314957	-0.876393	-0.876393
CL1025Contig2	1.53471	-0.766588	0.148199	0.91003	-0.857644	0.828881	-0.608418	-1.18917
CL1025Contig3	-0.883857	0.805813	1.56719	0.992901	-0.0527441	-0.506982	-0.861064	-1.06126
CL10260Contig1	-0.530003	-0.530003	1.94939	-0.530003	-0.530003	1.23063	-0.530003	-0.530003
CL10261Contig1	-0.353553	-0.353553	-0.353553	-0.353553	-0.353553	2.47487	-0.353553	-0.353553
CL10262Contig1	-1.04039	-1.07325	1.45906	0.810917	-0.127539	1.09374	-0.299823	-0.822716
CL10263Contig1	-0.852299	-0.852299	1.25905	-0.0725155	1.24126	-0.852299	0.981404	-0.852299
CL10264Contig1	-0.65566	-0.65566	1.8668	0.275957	-0.65566	1.13555	-0.65566	-0.65566
CL10265Contig1	-0.53133	1.25895	-0.53133	-0.53133	-0.53133	-0.53133	1.92904	-0.53133
CL10266Contig1	-0.82436	-0.887039	0.348672	0.208619	-0.185341	2.17804	-0.0738431	-0.764748
CL10268Contig1	-0.510872	-0.510872	2.418	0.0299878	-0.510872	-0.510872	-0.0869185	-0.317583
CL10269Contig1	-0.353553	-0.353553	-0.353553	-0.353553	-0.353553	2.47487	-0.353553	-0.353553
CL1026Contig1	-1.40506	-0.164551	0.0671585	0.407385	1.51456	0.685797	0.299764	-1.40506
CL10270Contig1	-0.500567	-0.500567	-0.500567	2.20398	-0.500567	0.799429	-0.500567	-0.500567
CL10271Contig1	-0.974653	0.0504753	-0.163581	1.42177	1.43806	0.177238	-0.974653	-0.974653
CL10272Contig1	-0.353553	-0.353553	-0.353553	-0.353553	2.47487	-0.353553	-0.353553	-0.353553
CL10273Contig1	-0.662785	1.40682	-0.662785	0.244356	-0.662785	1.66274	-0.662785	-0.662785
CL10274Contig1	-0.427278	-0.427278	2.42604	-0.427278	-0.427278	-0.427278	-0.427278	0.137629
CL10275Contig1	-0.353553	-0.353553	-0.353553	-0.353553	2.47487	-0.353553	-0.353553	-0.353553
CL10276Contig1	-0.353553	-0.353553	-0.353553	-0.353553	-0.353553	-0.353553	2.47487	-0.353553
CL10277Contig1	-0.639877	-0.639877	1.24011	1.90602	-0.639877	-0.194881	-0.639877	-0.391741
CL10278Contig1	-0.537703	1.43843	-0.537703	-0.537703	1.78778	-0.537703	-0.537703	-0.537703
CL10279Contig1	-0.534952	-0.120957	2.33585	-0.108088	-0.464945	0.267036	-0.68697	-0.68697
CL1027Contig2	-0.650663	-0.650663	0.243172	-0.650663	1.12194	1.8882	-0.650663	-0.650663
CL1027Contig3	0.655876	-1.28829	0.751294	1.38726	-0.394808	0.7249	-0.753832	-1.0824
CL1027Contig4	-0.534907	0.878282	1.76272	0.621026	-0.552594	-0.152569	-1.20696	-0.814999
CL10280Contig1	-0.598679	2.02658	-0.0794088	-0.598679	-0.598679	-0.598679	-0.598679	1.04622
CL10281Contig1	0.488985	-0.470055	-0.470055	-0.470055	2.33135	-0.470055	-0.470055	-0.470055
CL10282Contig1	-0.353553	-0.353553	-0.353553	-0.353553	2.47487	-0.353553	-0.353553	-0.353553
CL10283Contig1	-0.353553	-0.353553	-0.353553	-0.353553	2.47487	-0.353553	-0.353553	-0.353553
CL10284Contig1	0.143802	-0.575237	2.33729	0.207077	-0.575237	-0.387219	-0.575237	-0.575237
CL10285Contig1	-0.665523	-0.665523	0.75485	-0.140937	2.15128	-0.665523	-0.665523	-0.103105
CL10286Contig1	-1.01044	0.845077	0.0906099	-0.739341	1.90095	-0.22858	-1.01044	0.152165
CL10287Contig1	-0.353553	-0.353553	-0.353553	-0.353553	-0.353553	2.47487	-0.353553	-0.353553
CL10288Contig1	-0.823991	1.04843	-0.823991	0.270288	-0.823991	0.227986	1.74926	-0.823991
CL10289Contig1	-0.880423	1.93193	0.788409	-0.469524	-0.880423	0.304622	0.0858284	-0.880423
CL1028Contig1	-0.353553	-0.353553	-0.353553	-0.353553	2.47487	-0.353553	-0.353553	-0.353553
CL1028Contig2	-0.353553	-0.353553	-0.353553	-0.353553	2.47487	-0.353553	-0.353553	-0.353553
CL1028Contig3	1.7946	0.494603	0.475407	-0.739236	-1.24862	0.465315	-0.949161	-0.292906
CL10290Contig1	-0.353553	-0.353553	-0.353553	-0.353553	-0.353553	2.47487	-0.353553	-0.353553
CL10291Contig1	-0.423337	-0.423337	-0.423337	0.108361	2.43166	-0.423337	-0.423337	-0.423337
CL10292Contig1	-0.0704438	0.512376	-0.746826	-0.378875	2.21679	-0.0393714	-0.746826	-0.746826
CL10293Contig1	-1.14193	0.985535	1.46958	0.749964	-0.0246603	-0.0690886	-0.814504	-1.1549
CL10294Contig1	-0.353553	-0.353553	-0.353553	-0.353553	-0.353553	2.47487	-0.353553	-0.353553
CL10295Contig1	-0.822407	-0.822407	0.340162	-0.822407	-0.822407	1.65423	1.19697	0.098266
CL10297Contig1	-1.16952	-1.16952	0.361409	1.09215	-1.16952	1.00472	0.603292	0.446998
CL10298Contig1	0.27279	-0.895884	2.25998	-0.0482075	-0.895884	-0.0809764	-0.397545	-0.214277
CL10299Contig1	-0.515708	-0.515708	0.991662	-0.515708	-0.515708	-0.515708	2.10259	-0.515708
CL1029Contig1	-0.808364	1.18701	0.770361	1.52391	-0.808364	-0.247834	-0.808364	-0.808364
CL1029Contig2	-0.786777	-0.786777	-0.0708521	0.270872	-0.786777	1.24675	1.70034	-0.786777
CL1029Contig3	-0.856263	0.77097	1.07491	1.52121	-0.856263	0.0579619	-0.856263	-0.856263
CL1029Contig4	-0.786777	-0.786777	-0.0708521	0.270872	-0.786777	1.24675	1.70034	-0.786777
CL102Contig1	-1.13193	1.82924	0.918067	-0.050322	-0.55115	-0.508051	0.394143	-0.900004
CL102Contig10	-1.03983	1.4661	0.781562	1.1418	-0.714289	-0.0388955	-0.612865	-0.983584
CL102Contig11	-0.0906215	-1.08674	-0.597667	-0.544852	0.368115	2.0389	0.612296	-0.699428
CL102Contig2	-0.567949	2.22765	0.300049	0.412945	-0.74539	-0.467001	-0.5184	-0.641901
CL102Contig3	0.231472	1.90385	-0.845215	-0.936767	-0.848168	-0.0761117	0.934199	-0.363257
CL102Contig4	-0.399006	-0.399006	-0.0637509	-0.399006	-0.399006	2.45778	-0.399006	-0.399006
CL102Contig5	-1.18886	-0.0681253	-1.05558	-1.05927	0.954233	1.29434	0.815524	0.307739
CL102Contig6	0.100232	1.84064	-0.870705	-0.60661	-0.870705	0.906491	0.371359	-0.870705
CL102Contig7	-1.02247	-0.10395	1.24825	0.268131	1.67643	-0.561897	-0.585182	-0.919314
CL102Contig8	-0.391681	-0.75661	0.182539	0.0397472	-0.0773076	2.31719	-0.637691	-0.676186
CL102Contig9	-0.353553	-0.353553	-0.353553	-0.353553	-0.353553	2.47487	-0.353553	-0.353553
CL10300Contig1	-0.353553	-0.353553	-0.353553	-0.353553	-0.353553	2.47487	-0.353553	-0.353553
CL10301Contig1	0.684378	0.560221	1.53335	0.354075	0.200169	-1.11073	-1.11073	-1.11073
CL10302Contig1	-0.647389	0.406258	2.27034	-0.0316167	-0.647389	-0.0554208	-0.647389	-0.647389
CL10303Contig1	-0.353553	-0.353553	-0.353553	-0.353553	-0.353553	2.47487	-0.353553	-0.353553
CL10304Contig1	-0.624197	0.144498	-0.624197	-0.399576	2.3911	-0.408259	-0.09599	-0.383377
CL10305Contig1	-0.353553	-0.353553	-0.353553	-0.353553	-0.353553	2.47487	-0.353553	-0.353553
CL10306Contig1	-0.00166089	-1.07418	1.29545	1.25962	0.49226	-1.07418	-1.07418	0.176873
CL10307Contig1	-0.664344	1.77348	0.300049	-0.664344	1.24819	-0.664344	-0.664344	-0.664344
CL10308Contig1	-0.529525	-0.529525	1.22082	-0.529525	-0.529525	1.95633	-0.529525	-0.529525
CL10309Contig1	-0.605775	-0.605775	-0.605775	0.437286	2.19463	0.396964	-0.605775	-0.605775
CL1030Contig1	-0.353553	-0.353553	-0.353553	-0.353553	2.47487	-0.353553	-0.353553	-0.353553
CL1030Contig2	0.210875	1.12789	1.46963	0.042897	-0.0751289	-0.130827	-1.31576	-1.32958
CL10310Contig1	-0.495865	-0.495865	-0.495865	-0.495865	-0.495865	-0.495865	2.22882	0.746371
CL10311Contig1	-0.63648	-0.63648	0.211513	-0.0101026	-0.63648	-0.63648	2.30944	0.0350705
CL10312Contig1	-0.353553	-0.353553	-0.353553	-0.353553	-0.353553	2.47487	-0.353553	-0.353553
CL10313Contig1	-0.816532	-0.816532	-0.816532	0.195102	-0.816532	0.155995	1.56238	1.35265
CL10314Contig1	-0.530003	-0.530003	1.94939	-0.530003	-0.530003	1.23063	-0.530003	-0.530003
CL10315Contig1	-0.437036	-0.437036	-0.437036	-0.437036	-0.437036	-0.437036	2.4102	0.212018
CL10316Contig1	-1.17514	-0.39231	0.682965	-0.0313856	1.8956	0.144308	-1.17514	0.0510999
CL10317Contig1	-0.536473	-0.536473	-0.536473	-0.536473	-0.536473	1.39411	1.82473	-0.536473
CL10318Contig1	-0.2221	-0.698957	0.0887154	-0.51276	0.505371	0.676581	1.73458	-1.57143
CL10319Contig1	-0.585561	-0.585561	-0.585561	0.0640556	-0.585561	0.663447	-0.585561	2.2003
CL1031Contig1	-0.634927	-0.70021	-0.188527	-1.01399	1.5919	0.148872	1.43984	-0.642957
CL1031Contig2	-0.870997	1.78351	1.18316	0.228602	-0.769393	-0.168576	-0.809388	-0.576918
CL10320Contig1	-1.06409	-1.06409	0.217344	0.828994	-0.216998	1.05913	-1.06409	1.30379
CL10321Contig1	0.836426	-0.816555	-0.207871	2.10591	-0.213	-0.600441	-0.287914	-0.816555
CL10322Contig1	-0.710203	-0.710203	1.61	1.00363	-0.710203	0.937382	-0.710203	-0.710203
CL10323Contig1	-0.407949	-0.407949	2.44979	-0.407949	-0.407949	-0.00209109	-0.407949	-0.407949
CL10324Contig1	-0.353553	-0.353553	-0.353553	-0.353553	-0.353553	2.47487	-0.353553	-0.353553
CL10326Contig1	-0.429405	-0.429405	-0.429405	-0.429405	-0.429405	0.153607	2.42282	-0.429405
CL10327Contig1	-0.353553	-0.353553	-0.353553	-0.353553	-0.353553	2.47487	-0.353553	-0.353553
CL10328Contig1	-0.809603	1.96042	0.659396	0.396939	-1.23928	-0.340443	-0.139951	-0.487473
CL10329Contig1	-0.523847	-0.523847	2.39524	-0.523847	0.199774	-0.26474	-0.523847	-0.234883
CL1032Contig1	-0.353553	-0.353553	-0.353553	-0.353553	-0.353553	-0.353553	-0.353553	2.47487
CL1032Contig2	-1.05672	-0.395592	-0.276468	0.458842	-0.192975	2.18773	0.0581839	-0.783006
CL10330Contig1	-0.621167	1.39258	1.76873	-0.621167	-0.621167	-0.0554759	-0.621167	-0.621167
CL10331Contig1	-0.353553	-0.353553	-0.353553	-0.353553	-0.353553	2.47487	-0.353553	-0.353553
CL10332Contig1	-0.51655	-0.51655	0.211447	-0.51655	2.3709	0.000403997	-0.51655	-0.51655
CL10333Contig1	-0.353553	-0.353553	-0.353553	-0.353553	-0.353553	2.47487	-0.353553	-0.353553
CL10334Contig1	-0.504748	-0.504748	0.848852	-0.504748	2.17964	-0.504748	-0.504748	-0.504748
CL10335Contig1	0.174114	1.19132	-0.136987	1.56238	-1.00639	0.228345	-1.00639	-1.00639
CL10336Contig1	-0.667743	-0.667743	1.98782	1.04862	-0.667743	0.0394039	-0.667743	-0.404866
CL10337Contig1	-0.353553	-0.353553	-0.353553	-0.353553	-0.353553	-0.353553	2.47487	-0.353553
CL10339Contig1	-0.313354	-1.07727	-0.514668	0.169437	0.0384467	0.920248	1.85442	-1.07727
CL1033Contig1	0.0286046	-0.699569	0.930098	1.51959	-0.898055	0.880664	-1.19874	-0.562588
CL1033Contig2	-0.734106	1.07451	0.57804	1.67767	-0.374036	-0.245809	-0.939781	-1.03649
CL1033Contig3	1.18415	-1.07418	1.30181	0.856369	-0.602984	0.106861	-1.07418	-0.697854
CL10340Contig1	-0.353553	-0.353553	-0.353553	-0.353553	-0.353553	2.47487	-0.353553	-0.353553
CL10341Contig1	-0.539922	-0.539922	-0.539922	1.66233	-0.539922	1.5772	-0.539922	-0.539922
CL10342Contig1	-0.353553	-0.353553	-0.353553	-0.353553	-0.353553	2.47487	-0.353553	-0.353553
CL10343Contig1	-0.413073	-0.413073	0.0340398	-0.413073	-0.413073	2.4444	-0.413073	-0.413073
CL10344Contig1	-0.550408	-0.550408	-0.550408	0.507823	-0.550408	-0.0417466	-0.550408	2.28596
CL10345Contig1	1.86886	-1.00799	0.404486	0.0353491	-1.00799	0.496518	0.218743	-1.00799
CL10346Contig1	-0.620427	-0.620427	-0.620427	0.79342	-0.620427	2.09796	0.210757	-0.620427
CL10347Contig1	-1.01471	-1.01471	1.85176	0.0439618	0.406446	0.511909	0.230051	-1.01471
CL10348Contig1	-0.353553	-0.353553	-0.353553	-0.353553	-0.353553	2.47487	-0.353553	-0.353553
CL10349Contig1	-0.497889	-0.497889	-0.497889	0.768909	-0.497889	-0.497889	-0.497889	2.21843
CL1034Contig1	-0.810415	-0.810415	1.69875	0.301637	1.18	-0.810415	0.0612677	-0.810415
CL1034Contig2	-0.685746	-0.166882	-0.480486	-0.230894	2.16368	0.771817	-0.685746	-0.685746
CL10350Contig1	-0.353553	-0.353553	-0.353553	-0.353553	-0.353553	-0.353553	2.47487	-0.353553
CL10351Contig1	-0.353553	-0.353553	-0.353553	-0.353553	2.47487	-0.353553	-0.353553	-0.353553
CL10352Contig1	0.857617	-0.903272	0.393567	1.01257	-0.903272	-0.903272	1.34933	-0.903272
CL10353Contig1	0.0505693	-0.62065	-0.126318	-0.62065	2.32035	-0.62065	0.238002	-0.62065
CL10354Contig1	-0.684506	-0.684506	0.559102	-0.684506	1.78175	1.08168	-0.684506	-0.684506
CL10355Contig1	-0.529525	-0.529525	1.22082	-0.529525	-0.529525	1.95633	-0.529525	-0.529525
CL10356Contig1	-0.539922	-0.539922	-0.539922	1.66233	-0.539922	1.5772	-0.539922	-0.539922
CL10357Contig1	-0.682568	1.86166	-0.682568	0.804329	-0.682568	0.74685	-0.682568	-0.682568
CL10358Contig1	-0.678124	1.02363	2.01471	-0.180853	-0.678124	-0.678124	-0.678124	-0.144991
CL10359Contig1	-0.47994	1.79913	1.24942	0.128123	-0.833466	-0.648583	-0.38122	-0.833466
CL1035Contig1	-0.353553	-0.353553	-0.353553	-0.353553	-0.353553	2.47487	-0.353553	-0.353553
CL1035Contig2	1.71339	-0.553723	-0.868608	0.565697	-1.45786	0.155743	0.688732	-0.243376
CL10360Contig1	-0.353553	-0.353553	-0.353553	-0.353553	-0.353553	2.47487	-0.353553	-0.353553
CL10361Contig1	-0.529525	-0.529525	1.22082	-0.529525	-0.529525	1.95633	-0.529525	-0.529525
CL10362Contig1	-0.540055	-0.540055	1.62931	-0.540055	1.61103	-0.540055	-0.540055	-0.540055
CL10363Contig1	-0.617309	-0.617309	2.29608	0.100025	0.345637	-0.272507	-0.617309	-0.617309
CL10364Contig1	-0.977503	0.296372	-0.473564	0.511453	2.02065	-0.619654	-0.977503	0.219749
CL10365Contig1	-0.686949	-0.686949	0.516376	-0.686949	1.69942	-0.686949	-0.686949	1.21895
CL10366Contig1	-0.529525	-0.529525	1.22082	-0.529525	-0.529525	1.95633	-0.529525	-0.529525
CL10367Contig1	-0.353553	-0.353553	-0.353553	-0.353553	-0.353553	-0.353553	2.47487	-0.353553
CL10368Contig1	-0.529525	-0.529525	1.22082	-0.529525	-0.529525	1.95633	-0.529525	-0.529525
CL10369Contig1	-0.713433	1.52001	-0.713433	1.57079	0.162661	-0.39973	-0.713433	-0.713433
CL1036Contig1	-0.353553	-0.353553	-0.353553	-0.353553	2.47487	-0.353553	-0.353553	-0.353553
CL1036Contig2	-0.462411	0.502605	1.1504	-0.396032	0.284265	1.37908	-1.07083	-1.38707
CL10370Contig1	-0.486011	-0.486011	-0.486011	-0.486011	-0.486011	0.642243	2.27383	-0.486011
CL10371Contig1	-0.353553	-0.353553	-0.353553	-0.353553	-0.353553	2.47487	-0.353553	-0.353553
CL10372Contig1	-0.75984	-0.75984	-0.75984	0.303198	2.09419	0.262104	-0.75984	0.379862
CL10373Contig1	-0.353553	-0.353553	-0.353553	-0.353553	-0.353553	2.47487	-0.353553	-0.353553
CL10374Contig1	-0.353553	-0.353553	-0.353553	-0.353553	-0.353553	-0.353553	-0.353553	2.47487
CL10375Contig1	-1.00277	0.431585	0.699503	-0.164506	1.99799	-0.734153	-0.674235	-0.553413
CL10376Contig1	-0.187	0.202076	2.35434	-0.392901	-0.638536	-0.638536	-0.0609116	-0.638536
CL10377Contig1	-0.577981	-0.577981	-0.201189	-0.0213391	0.169253	2.3652	-0.577981	-0.577981
CL10378Contig1	-0.496292	2.22666	-0.496292	-0.496292	-0.496292	-0.496292	0.751089	-0.496292
CL1037Contig1	-0.721721	1.02239	1.34816	-0.721721	-0.721721	1.23806	-0.721721	-0.721721
CL1037Contig2	-0.551571	2.45114	-0.373393	-0.288345	-0.0804328	-0.298521	-0.448406	-0.410467
CL10380Contig1	-1.08195	-1.08195	0.907907	0.387876	1.54883	0.331057	0.0701746	-1.08195
CL10381Contig1	-1.1296	-0.472661	0.689567	-0.361744	-1.1296	1.08491	-0.226774	1.5459
CL10382Contig1	-0.490666	-0.490666	2.396	-0.135288	-0.490666	0.192613	-0.490666	-0.490666
CL10383Contig1	-0.353553	-0.353553	-0.353553	-0.353553	-0.353553	-0.353553	-0.353553	2.47487
CL10384Contig1	1.32685	-0.679903	-0.679903	0.411768	-0.679903	-0.679903	-0.679903	1.6609
CL10385Contig1	-0.353553	-0.353553	-0.353553	-0.353553	-0.353553	2.47487	-0.353553	-0.353553
CL10386Contig1	-0.474049	-0.474049	-0.474049	-0.474049	2.31844	0.525856	-0.474049	-0.474049
CL10387Contig1	-1.17485	1.44952	0.382436	1.12576	0.369313	-0.253319	-0.724015	-1.17485
CL10388Contig1	-0.486011	-0.486011	-0.486011	-0.486011	-0.486011	0.642243	2.27383	-0.486011
CL10389Contig1	-0.539601	-0.539601	-0.539601	-0.539601	1.54158	1.69603	-0.539601	-0.539601
CL1038Contig1	-0.453273	-0.186064	-0.0782305	-0.0885909	-0.763378	-0.439027	2.41022	-0.401652
CL1038Contig2	0.46518	-1.08846	1.19995	0.601898	1.18067	-1.08846	-1.08846	-0.182327
CL10390Contig1	-0.710203	-0.710203	1.61	1.00363	-0.710203	0.937382	-0.710203	-0.710203
CL10391Contig1	0.895377	0.0753888	0.325877	1.08554	-1.26566	0.994653	-1.26566	-0.845528
CL10392Contig1	-0.474049	-0.474049	-0.474049	-0.474049	2.31844	0.525856	-0.474049	-0.474049
CL10393Contig1	1.31597	-0.865124	-0.865124	0.321391	-0.865124	1.41617	-0.865124	0.40696
CL10394Contig1	-0.912516	-0.0134577	-0.556853	-0.124375	0.498148	-0.154842	2.17641	-0.912516
CL10395Contig1	-0.353553	-0.353553	-0.353553	-0.353553	-0.353553	2.47487	-0.353553	-0.353553
CL10396Contig1	-0.729518	-0.729518	1.26702	-0.360828	0.260338	1.75154	-0.729518	-0.729518
CL10397Contig1	-0.539601	-0.539601	-0.539601	-0.539601	1.54158	1.69603	-0.539601	-0.539601
CL10398Contig1	-0.420993	-0.420993	-0.420993	-0.420993	-0.420993	0.0911523	-0.420993	2.43481
CL1039Contig1	-0.578037	0.75961	-0.04887	-0.578037	-0.578037	-0.578037	2.17944	-0.578037
CL1039Contig2	-0.586871	0.526902	-0.586871	-0.586871	-0.586871	2.229	0.178455	-0.586871
CL103Contig1	-0.931987	0.918346	1.93376	0.201209	-0.746137	-0.913447	-0.303043	-0.158701
CL103Contig2	-0.619676	1.58174	1.37541	0.46734	-0.749185	-0.723166	-0.792705	-0.539752
CL103Contig3	-0.379831	1.0871	-0.125082	-0.0394042	-0.918482	1.8985	-0.918482	-0.604324
CL103Contig4	-0.426965	-0.485979	2.01882	0.576446	-0.657118	0.616228	-0.734456	-0.906981
CL103Contig5	-0.46223	-0.46223	0.419159	-0.46223	-0.46223	2.35422	-0.46223	-0.46223
CL103Contig6	-0.957486	-0.331588	0.775729	0.139875	-0.957486	2.03151	-0.527402	-0.173152
CL103Contig7	-1.76071	0.557636	0.69748	-0.748573	-0.65691	1.11093	0.927474	-0.127331
CL10400Contig1	-0.84566	0.526653	1.32586	1.56036	-0.84566	-0.460158	-0.84566	-0.415737
CL10401Contig1	-0.723118	-0.130264	2.32578	-0.463261	0.207097	0.0263165	-0.519429	-0.723118
CL10402Contig1	-0.353553	-0.353553	-0.353553	-0.353553	-0.353553	-0.353553	-0.353553	2.47487
CL10403Contig1	-0.0238406	0.844806	-1.03193	-0.483533	1.91276	-1.03193	0.257662	-0.443983
CL10404Contig1	-0.529525	-0.529525	1.22082	-0.529525	-0.529525	1.95633	-0.529525	-0.529525
CL10405Contig1	-0.538996	-0.538996	-0.538996	-0.538996	-0.538996	1.49954	-0.538996	1.73444
CL10406Contig1	-0.353553	-0.353553	-0.353553	-0.353553	-0.353553	-0.353553	2.47487	-0.353553
CL10407Contig1	-0.353553	-0.353553	-0.353553	-0.353553	-0.353553	2.47487	-0.353553	-0.353553
CL10408Contig1	0.854287	1.8379	0.0284894	-0.0623182	-1.15581	0.105654	-1.15581	-0.452398
CL10409Contig1	-0.497575	-0.497575	0.0464194	-0.497575	0.041835	2.39962	-0.497575	-0.497575
CL1040Contig1	-0.597657	-0.597657	0.896433	2.10009	-0.597657	-0.00823498	-0.597657	-0.597657
CL1040Contig2	-0.679234	-0.679234	-0.679234	-0.512479	1.55929	1.5651	0.105035	-0.679234
CL1040Contig3	-1.43423	-0.271864	-0.649981	-0.495265	1.23212	1.47811	-0.423617	0.56472
CL10410Contig1	-0.808118	-0.808118	0.296601	0.00789234	1.3827	1.54528	-0.808118	-0.808118
CL10411Contig1	-0.539922	-0.539922	-0.539922	1.66233	-0.539922	1.5772	-0.539922	-0.539922
CL10412Contig1	-0.353553	-0.353553	-0.353553	-0.353553	2.47487	-0.353553	-0.353553	-0.353553
CL10413Contig1	-0.353553	-0.353553	-0.353553	-0.353553	-0.353553	2.47487	-0.353553	-0.353553
CL10414Contig1	-0.353553	-0.353553	-0.353553	-0.353553	2.47487	-0.353553	-0.353553	-0.353553
CL10415Contig1	-0.353553	-0.353553	-0.353553	-0.353553	-0.353553	2.47487	-0.353553	-0.353553
CL10416Contig1	-0.539601	-0.539601	-0.539601	-0.539601	1.54158	1.69603	-0.539601	-0.539601
CL10417Contig1	-0.353553	-0.353553	-0.353553	-0.353553	-0.353553	2.47487	-0.353553	-0.353553
CL10418Contig1	-0.353553	-0.353553	-0.353553	-0.353553	-0.353553	2.47487	-0.353553	-0.353553
CL10419Contig1	-0.477562	-0.477562	-0.477562	-0.477562	0.55906	2.30631	-0.477562	-0.477562
CL1041Contig1	-0.654863	-0.654863	0.0804054	-0.111751	2.26143	0.389372	-0.654863	-0.654863
CL1041Contig2	0.930604	-0.871661	-0.871661	0.108769	-0.871661	1.0134	1.43387	-0.871661
CL10420Contig1	-0.471875	-0.471875	-0.471875	-0.471875	-0.471875	2.32557	0.505678	-0.471875
CL10421Contig1	-0.399741	-0.399741	-0.399741	-0.399741	2.45719	-0.0587471	-0.399741	-0.399741
CL10422Contig1	-0.353553	-0.353553	-0.353553	-0.353553	-0.353553	2.47487	-0.353553	-0.353553
CL10423Contig1	-0.211563	2.44199	-0.295731	-0.183458	-0.530947	-0.530947	-0.530947	-0.158398
CL10424Contig1	-0.528639	-0.528639	-0.528639	1.20317	-0.528639	1.96866	-0.528639	-0.528639
CL10425Contig1	-0.614384	-0.614384	0.256305	0.671901	-0.614384	-0.614384	-0.614384	2.14372
CL10426Contig1	-0.686573	-0.686573	1.05221	0.597794	-0.686573	1.78286	-0.686573	-0.686573
CL10427Contig1	-0.539311	-0.539311	0.288385	0.0720739	-0.539311	-0.539311	2.3361	-0.539311
CL10428Contig1	-0.713793	-0.713793	1.50072	-0.713793	-0.713793	0.858741	1.20951	-0.713793
CL10429Contig1	-0.539922	-0.539922	-0.539922	1.66233	-0.539922	1.5772	-0.539922	-0.539922
CL1042Contig1	-0.449737	1.12784	-0.0335064	-0.611676	1.88367	-0.639438	-0.203976	-1.07318
CL10430Contig1	-0.353553	-0.353553	-0.353553	-0.353553	-0.353553	-0.353553	-0.353553	2.47487
CL10431Contig1	-0.477586	-0.477586	-0.477586	0.559294	2.30622	-0.477586	-0.477586	-0.477586
CL10432Contig1	-0.529525	-0.529525	1.22082	-0.529525	-0.529525	1.95633	-0.529525	-0.529525
CL10433Contig1	1.28385	0.437749	0.148811	1.48007	-0.945995	-0.945995	-0.945995	-0.51249
CL10434Contig1	-0.353553	-0.353553	-0.353553	-0.353553	-0.353553	-0.353553	2.47487	-0.353553
CL10435Contig1	-0.353553	-0.353553	-0.353553	-0.353553	-0.353553	2.47487	-0.353553	-0.353553
CL10436Contig1	-0.5074	-0.5074	-0.5074	0.881459	-0.5074	2.16294	-0.5074	-0.5074
CL10437Contig1	-0.353553	-0.353553	-0.353553	-0.353553	-0.353553	2.47487	-0.353553	-0.353553
CL10438Contig1	-0.472539	-0.472539	0.51181	-0.472539	-0.472539	2.32342	-0.472539	-0.472539
CL10439Contig1	-0.353553	-0.353553	-0.353553	-0.353553	-0.353553	-0.353553	2.47487	-0.353553
CL1043Contig1	1.28587	0.533752	0.629281	0.827431	0.158952	-1.20564	-1.20564	-1.024
CL1043Contig2	-1.04502	-1.04502	-0.362679	0.971045	0.308159	0.893109	1.32542	-1.04502
CL1043Contig3	-0.353011	1.09267	1.36718	-1.11807	0.41964	0.601483	-0.957641	-1.05225
CL10440Contig1	-0.353553	-0.353553	-0.353553	-0.353553	-0.353553	2.47487	-0.353553	-0.353553
CL10441Contig1	-0.682137	-1.59451	0.421289	-0.105521	-0.261968	0.314061	1.90692	0.00186155
CL10442Contig1	-0.539704	-0.539704	1.551	-0.539704	-0.539704	1.68722	-0.539704	-0.539704
CL10443Contig1	-0.420891	-0.420891	-0.420891	-0.420891	2.43494	0.0904028	-0.420891	-0.420891
CL10444Contig1	-0.523602	-0.523602	-0.523602	2.02916	-0.523602	1.11245	-0.523602	-0.523602
CL10445Contig1	-0.374529	-0.374529	2.47145	-0.374529	-0.374529	-0.374529	-0.374529	-0.224275
CL10446Contig1	-0.719996	-0.719996	-0.719996	1.11607	-0.719996	1.0451	1.43881	-0.719996
CL10447Contig1	-0.583998	-0.583998	-0.583998	-0.583998	2.24746	0.42986	0.242673	-0.583998
CL10448Contig1	-0.353553	-0.353553	-0.353553	-0.353553	2.47487	-0.353553	-0.353553	-0.353553
CL10449Contig1	-0.807573	0.984651	1.67391	0.763544	-0.807573	-0.807573	-0.191812	-0.807573
CL1044Contig1	-0.620341	-0.620341	-0.620341	-0.620341	2.14286	0.369076	0.589772	-0.620341
CL1044Contig2	-0.872596	-1.42062	-0.640321	-0.247995	-0.139974	1.04415	1.29014	0.987226
CL10450Contig1	-0.353553	-0.353553	-0.353553	-0.353553	-0.353553	2.47487	-0.353553	-0.353553
CL10451Contig1	-0.474049	-0.474049	-0.474049	-0.474049	2.31844	0.525856	-0.474049	-0.474049
CL10452Contig1	-0.498469	-0.498469	0.775446	-0.498469	-0.498469	2.21537	-0.498469	-0.498469
CL10453Contig1	-1.02208	1.10016	1.49656	0.218201	0.642867	-0.723993	-1.02208	-0.689645
CL10454Contig1	-0.353553	-0.353553	-0.353553	-0.353553	-0.353553	2.47487	-0.353553	-0.353553
CL10455Contig1	-0.965948	-0.965948	0.513344	0.126744	1.9677	0.0845039	-0.965948	0.205547
CL10456Contig1	-0.44699	-0.44699	-0.44699	0.291017	-0.44699	2.39092	-0.44699	-0.44699
CL10457Contig1	-0.860149	0.0877438	1.01476	0.801753	-0.860149	1.53634	-0.860149	-0.860149
CL10458Contig1	-0.111623	-2.03883	0.799825	0.582167	0.775903	0.480847	0.426535	-0.914823
CL10459Contig1	-0.431391	-0.431391	0.168641	-0.431391	-0.431391	-0.431391	-0.431391	2.4197
CL1045Contig1	-0.555385	2.38377	-0.291131	-0.0869208	0.17829	-0.517855	-0.555385	-0.555385
CL1045Contig2	-0.702822	-0.702822	2.01861	-0.702822	-0.702822	0.263427	0.872881	-0.343626
CL1045Contig3	-0.481177	-0.481177	-0.270819	-0.481177	-0.0640056	-0.182424	2.44196	-0.481177
CL10460Contig1	2.09649	-0.700641	0.329358	0.668831	-0.292114	-0.700641	-0.700641	-0.700641
CL10461Contig1	-0.579149	0.947853	-0.579149	2.09808	-0.579149	-0.150193	-0.579149	-0.579149
CL10462Contig1	-0.756835	1.71625	-0.756835	-0.0341766	-0.756835	1.32733	-0.756835	0.0179402
CL10463Contig1	-0.59421	-0.268545	2.08964	0.878263	-0.420157	-0.181539	-0.972156	-0.531296
CL10464Contig1	-0.353553	-0.353553	-0.353553	-0.353553	-0.353553	-0.353553	-0.353553	2.47487
CL10465Contig1	-1.03965	-1.03965	-0.191064	-0.412834	0.643218	1.97327	0.434339	-0.36763
CL10466Contig1	-0.696816	0.220282	1.11718	-0.696816	-0.696816	-0.43919	-0.696816	1.88899
CL10467Contig1	-0.979545	0.0867072	0.49677	-0.200621	-0.143046	2.16547	-0.613209	-0.812526
CL10468Contig1	-0.57524	-0.57524	0.138944	0.479836	2.25742	-0.57524	-0.57524	-0.57524
CL10469Contig1	-0.720881	-0.720881	0.0746763	-0.720881	0.856825	-0.720881	2.04288	-0.0908555
CL1046Contig1	-0.504748	-0.504748	0.848852	-0.504748	2.17964	-0.504748	-0.504748	-0.504748
CL1046Contig2	-1.17207	0.413699	1.33722	-0.708695	1.31608	0.164324	-1.17207	-0.178481
CL10470Contig1	-0.516265	0.39472	-0.155884	-0.516265	2.34249	-0.516265	-0.516265	-0.516265
CL10471Contig1	-0.504748	-0.504748	0.848852	-0.504748	2.17964	-0.504748	-0.504748	-0.504748
CL10472Contig1	-0.353553	-0.353553	-0.353553	-0.353553	-0.353553	2.47487	-0.353553	-0.353553
CL10473Contig1	0.0281149	-0.764988	-0.764988	2.25514	-0.764988	0.0645493	0.249583	-0.302426
CL10474Contig1	0.0217225	0.994429	-0.275768	-1.10714	-1.10714	-0.516778	1.78103	0.209635
CL10475Contig1	-0.671411	-0.671411	-0.671411	0.34699	-0.671411	1.28665	1.72341	-0.671411
CL10476Contig1	-0.433595	-0.922524	1.95812	0.407359	-0.208432	-0.666829	-0.922524	0.788426
CL10477Contig1	-0.495865	-0.495865	-0.495865	-0.495865	-0.495865	-0.495865	2.22882	0.746371
CL10478Contig1	-0.748566	1.79148	-0.748566	-0.00633966	1.24416	-0.0350321	-0.748566	-0.748566
CL10479Contig1	-0.550697	-0.550697	0.90609	2.13948	-0.550697	-0.292079	-0.550697	-0.550697
CL1047Contig1	-0.972373	-0.146777	0.173678	0.0230188	0.162502	2.14344	-0.231055	-1.15244
CL1047Contig2	-0.353553	-0.353553	-0.353553	-0.353553	-0.353553	-0.353553	-0.353553	2.47487
CL10480Contig1	-0.353553	-0.353553	-0.353553	-0.353553	-0.353553	2.47487	-0.353553	-0.353553
CL10481Contig1	-1.014	-1.014	0.0251961	-1.014	1.04688	-0.276063	0.791081	1.45492
CL10482Contig1	0.0711431	1.12697	0.650644	0.845544	-1.15418	0.768241	-1.15418	-1.15418
CL10483Contig1	-0.782384	1.26835	1.65139	0.416103	-0.782384	-0.206305	-0.782384	-0.782384
CL10484Contig1	-0.720547	-0.720547	1.24437	-0.720547	-0.720547	1.37239	0.985976	-0.720547
CL10485Contig1	-0.473293	-0.473293	2.32095	-0.473293	-0.473293	0.518809	-0.473293	-0.473293
CL10486Contig1	-0.634361	1.23071	-0.142485	1.90894	-0.634361	-0.45972	-0.634361	-0.634361
CL10487Contig1	-0.434533	0.19075	1.90432	0.974233	-0.28779	-0.355884	-0.934319	-1.05678
CL10488Contig1	-0.710946	-0.710946	-0.710946	1.01061	1.60006	0.944059	-0.710946	-0.710946
CL10489Contig1	1.03814	-0.955613	-0.221446	1.75588	-0.955613	0.0870581	-0.955613	0.207205
CL1048Contig1	-0.81518	-0.81518	0.348123	0.0441043	-0.81518	1.66302	1.20547	-0.81518
CL1048Contig2	-1.12411	0.173595	0.0309636	1.34071	-0.36055	1.51883	-0.455324	-1.12411
CL1048Contig3	-0.545512	-0.616494	-0.433527	0.117179	0.368386	2.29755	-0.571092	-0.616494
CL10490Contig1	-0.458326	-0.458326	-0.458326	-0.458326	-0.458326	0.385408	-0.458326	2.36455
CL10491Contig1	-0.353553	-0.353553	-0.353553	-0.353553	2.47487	-0.353553	-0.353553	-0.353553
CL10492Contig1	2.35969	-0.524971	-0.524971	-0.524971	-0.524971	0.229325	-0.524971	0.0358377
CL10493Contig1	-0.494094	-0.494094	2.39389	-0.494094	-0.494094	0.189496	-0.494094	-0.112914
CL10494Contig1	-0.632253	-0.632253	0.737279	-0.632253	2.08373	0.340258	-0.632253	-0.632253
CL10495Contig1	-0.699136	1.24701	1.61052	-0.699136	-0.699136	-0.699136	0.638152	-0.699136
CL10496Contig1	-0.803846	-0.803846	-0.803846	1.11057	1.76606	0.116359	-0.803846	0.222394
CL10497Contig1	-0.816278	1.21993	0.794748	-0.221279	-0.816278	1.47172	-0.816278	-0.816278
CL10498Contig1	-0.539793	-0.539793	1.67838	-0.539793	-0.539793	1.56038	-0.539793	-0.539793
CL10499Contig1	-0.353553	-0.353553	-0.353553	-0.353553	2.47487	-0.353553	-0.353553	-0.353553
CL1049Contig1	-1.3718	1.21633	0.163976	0.140753	-1.3718	0.0822819	1.29584	-0.155574
CL104Contig1	-0.544631	-0.544631	-0.544631	0.16972	2.3322	-0.544631	-0.544631	0.221238
CL104Contig2	-1.41674	-0.903542	0.511943	0.982653	0.596344	1.25031	-0.0061664	-1.0148
CL104Contig3	0.019637	-1.32496	0.259446	-0.44721	0.246094	0.643955	1.77116	-1.16812
CL104Contig4	-1.13497	-0.0868705	-0.437631	0.999164	0.305761	1.80443	-0.486287	-0.963596
CL104Contig5	-0.612574	1.13762	0.960405	-0.82984	0.218632	-1.27876	-0.786352	1.19088
CL104Contig6	-1.1139	0.279789	-1.1973	-0.878663	1.67047	0.307381	0.186937	0.745293
CL104Contig7	-0.912311	-0.66446	0.076417	-0.440107	0.0611953	2.0753	0.675547	-0.871585
CL104Contig8	-1.1737	-0.0181053	0.996266	1.75849	-0.426408	0.382285	-0.592272	-0.92656
CL104Contig9	-0.834532	-0.533476	-0.477244	-0.74656	0.818762	1.78716	0.820423	-0.834532
CL10500Contig1	-0.353553	-0.353553	-0.353553	-0.353553	-0.353553	2.47487	-0.353553	-0.353553
CL10501Contig1	1.23947	-0.705914	0.726799	-0.705914	-0.705914	-0.705914	-0.705914	1.5633
CL10502Contig1	-0.353553	-0.353553	-0.353553	-0.353553	-0.353553	2.47487	-0.353553	-0.353553
CL10503Contig1	-0.462324	2.35397	-0.462324	-0.462324	-0.462324	-0.462324	-0.462324	0.419974
CL10504Contig1	-0.712469	-0.712469	1.56558	-0.712469	-0.712469	0.905182	-0.712469	1.09158
CL10505Contig1	-0.353553	-0.353553	-0.353553	-0.353553	-0.353553	2.47487	-0.353553	-0.353553
CL10506Contig1	-0.353553	-0.353553	-0.353553	-0.353553	2.47487	-0.353553	-0.353553	-0.353553
CL10507Contig1	-0.353553	-0.353553	-0.353553	-0.353553	-0.353553	-0.353553	-0.353553	2.47487
CL10508Contig1	-0.852299	-0.852299	1.25905	-0.0725155	1.24126	-0.852299	0.981404	-0.852299
CL10509Contig1	0.243108	1.34358	-1.03403	1.05025	0.83126	-0.366123	-1.03403	-1.03403
CL1050Contig1	0.192962	-0.754746	0.0521762	-0.374336	1.00938	-0.884498	1.82193	-1.06286
CL10510Contig1	0.54833	1.69042	-0.289038	-0.777111	1.15873	-0.777111	-0.777111	-0.777111
CL10511Contig1	-0.420891	-0.420891	-0.420891	-0.420891	2.43494	0.0904028	-0.420891	-0.420891
CL10512Contig1	-0.353553	-0.353553	-0.353553	-0.353553	-0.353553	2.47487	-0.353553	-0.353553
CL10513Contig1	-0.353553	-0.353553	-0.353553	-0.353553	-0.353553	2.47487	-0.353553	-0.353553
CL10514Contig1	-0.855396	1.78899	-0.332344	-0.0826814	1.21918	-0.855396	-0.855396	-0.0269546
CL10515Contig1	-0.8541	-1.53807	0.980545	-0.0497526	1.4588	0.608105	-0.663106	0.057582
CL10516Contig1	-0.806656	1.55726	-0.339079	-0.806656	0.120616	1.51754	-0.806656	-0.436368
CL10517Contig1	-0.839449	0.921293	0.553634	1.73308	-0.839449	0.149785	-0.839449	-0.839449
CL10518Contig1	-0.180071	-0.80844	1.50543	1.58439	-0.80844	-0.479822	-0.00460341	-0.80844
CL10519Contig1	-0.763253	-0.763253	0.113093	-0.763253	0.105707	-0.140956	2.28116	-0.0692489
CL1051Contig1	-0.892683	1.07184	-0.115529	0.255421	-0.892683	-0.340822	1.80714	-0.892683
CL1051Contig2	-0.365501	-0.365501	-0.365501	-0.365501	2.47379	-0.280779	-0.365501	-0.365501
CL1051Contig3	-0.565086	-0.314767	-0.213947	-0.37411	2.45526	-0.429692	-0.161701	-0.395959
CL10520Contig1	0.502841	0.0201713	-0.144658	2.22943	-0.769208	-0.54746	-0.769208	-0.521908
CL10521Contig1	-0.815811	-0.815811	0.910266	-0.17832	0.89572	1.63558	-0.815811	-0.815811
CL10522Contig1	-0.626784	-0.626784	-0.33437	-0.41079	-0.0468843	-0.211495	2.42075	-0.163641
CL10523Contig1	-0.530003	-0.530003	1.94939	-0.530003	-0.530003	1.23063	-0.530003	-0.530003
CL10524Contig1	-0.538492	-0.538492	-0.538492	-0.538492	1.758	-0.538492	1.47296	-0.538492
CL10525Contig1	-0.353553	-0.353553	-0.353553	-0.353553	2.47487	-0.353553	-0.353553	-0.353553
CL10526Contig1	0.601531	-0.481939	-0.481939	-0.481939	-0.481939	-0.481939	2.2901	-0.481939
CL10527Contig1	-0.0856188	-0.827874	0.265421	-0.0203017	-0.827874	-0.827874	0.12165	2.20247
CL10528Contig1	-0.353553	-0.353553	-0.353553	-0.353553	2.47487	-0.353553	-0.353553	-0.353553
CL10529Contig1	-0.74511	-0.74511	-0.74511	-0.605238	-0.028194	1.12518	1.91612	-0.172538
CL1052Contig1	-1.2052	1.01072	0.986314	-0.395807	1.40245	-0.115856	-0.824532	-0.858092
CL10530Contig1	0.777063	-0.851744	1.54739	0.0343259	-0.851744	-0.851744	-0.851744	1.0482
CL10531Contig1	-0.420891	-0.420891	-0.420891	-0.420891	2.43494	0.0904028	-0.420891	-0.420891
CL10532Contig1	0.231767	0.70422	2.1105	-0.313545	-0.733728	-0.531758	-0.733728	-0.733728
CL10533Contig1	-0.868209	-0.868209	0.80749	-0.455619	0.239509	-0.471569	2.04247	-0.425864
CL10534Contig1	-0.625207	-0.625207	-0.625207	1.95399	1.10595	-0.625207	-0.625207	0.0660948
CL10535Contig1	-0.353553	-0.353553	-0.353553	-0.353553	-0.353553	2.47487	-0.353553	-0.353553
CL10536Contig1	-0.65566	-0.65566	1.8668	0.275957	-0.65566	1.13555	-0.65566	-0.65566
CL10537Contig1	-0.772973	-0.772973	1.10235	0.612248	1.70638	-0.329082	-0.772973	-0.772973
CL10538Contig1	-0.803737	-0.803737	1.13097	-0.803737	1.75413	0.112157	-0.803737	0.217696
CL10539Contig1	-0.353553	-0.353553	-0.353553	-0.353553	-0.353553	2.47487	-0.353553	-0.353553
CL1053Contig1	-0.353553	-0.353553	-0.353553	-0.353553	-0.353553	2.47487	-0.353553	-0.353553
CL1053Contig2	-0.629822	-0.629822	-0.629822	0.538437	-0.629822	0.493275	2.1174	-0.629822
CL1053Contig3	-1.34561	1.16748	0.642724	0.12309	-1.34561	-0.639648	0.381253	1.01632
CL1053Contig4	-1.07696	1.15358	1.85857	-0.0505976	-0.120274	-0.581188	-0.606252	-0.576878
CL10540Contig1	-0.353553	-0.353553	-0.353553	-0.353553	-0.353553	2.47487	-0.353553	-0.353553
CL10541Contig1	-0.353553	-0.353553	-0.353553	-0.353553	-0.353553	2.47487	-0.353553	-0.353553
CL10542Contig1	-0.180366	-0.581175	0.304376	-0.145095	2.34579	-0.581175	-0.581175	-0.581175
CL10543Contig1	-0.864031	-0.864031	0.54566	1.73917	0.53378	0.637511	-0.864031	-0.864031
CL10544Contig1	-0.916594	-0.916594	1.18231	-0.916594	1.16462	0.573848	-0.916594	0.745592
CL10545Contig1	-0.353553	-0.353553	-0.353553	-0.353553	-0.353553	2.47487	-0.353553	-0.353553
CL10546Contig1	-0.562664	2.29872	-0.562664	0.273461	-0.562664	0.241139	-0.562664	-0.562664
CL10547Contig1	-0.538287	-0.538287	1.7664	-0.538287	-0.538287	-0.538287	1.46333	-0.538287
CL10548Contig1	1.85838	-0.742281	-0.742281	-0.742281	1.15688	-0.0622482	-0.742281	0.0161118
CL10549Contig1	-0.474049	-0.474049	-0.474049	-0.474049	2.31844	0.525856	-0.474049	-0.474049
CL1054Contig1	-0.425469	-0.425469	-0.279763	-0.425469	2.4641	-0.425469	-0.172378	-0.31008
CL10550Contig1	0.423527	-0.930909	1.39659	1.27953	0.387882	-0.694799	-0.930909	-0.930909
CL10551Contig1	-0.522567	-0.522567	1.09537	-0.522567	-0.522567	-0.522567	-0.522567	2.04002
CL10552Contig1	2.43431	-0.551353	-0.111583	-0.226513	-0.551353	-0.23907	-0.551353	-0.203086
CL10553Contig1	-0.49436	-0.49436	-0.49436	-0.49436	-0.49436	0.729887	-0.49436	2.23627
CL10554Contig1	-0.654268	-0.654268	0.864151	-0.654268	-0.654268	0.423968	1.98322	-0.654268
CL10555Contig1	-0.0483235	2.35621	-0.572756	-0.572756	-0.572756	0.250031	-0.572756	-0.266891
CL10556Contig1	-0.353553	-0.353553	-0.353553	-0.353553	-0.353553	2.47487	-0.353553	-0.353553
CL10557Contig1	-0.979381	0.35859	1.42392	0.132913	-1.47068	0.841723	-0.84219	0.535101
CL10558Contig1	-0.353553	-0.353553	-0.353553	-0.353553	-0.353553	2.47487	-0.353553	-0.353553
CL10559Contig1	-0.353553	-0.353553	-0.353553	-0.353553	-0.353553	2.47487	-0.353553	-0.353553
CL1055Contig1	0.334068	-0.936126	-0.000668504	1.82781	0.919023	-0.271854	-0.936126	-0.936126
CL1055Contig2	-0.773601	1.97743	0.314693	0.0302774	-0.773601	0.772004	-0.773601	-0.773601
CL1055Contig3	0.287995	-1.4524	0.968676	0.967132	1.08949	-0.0365741	-0.710271	-1.11405
CL10560Contig1	-0.848123	0.630913	1.78483	0.664539	0.312215	-0.848123	-0.848123	-0.848123
CL10561Contig1	-0.560945	-0.560945	1.38172	1.83067	-0.560945	-0.407668	-0.560945	-0.560945
CL10562Contig1	-0.455185	-0.455185	0.358737	-0.455185	-0.455185	-0.455185	2.37237	-0.455185
CL10563Contig1	-0.474049	-0.474049	-0.474049	-0.474049	2.31844	0.525856	-0.474049	-0.474049
CL10564Contig1	-0.605775	-0.605775	-0.605775	0.437286	2.19463	0.396964	-0.605775	-0.605775
CL10565Contig1	-0.579194	-0.579194	0.802935	-0.0687332	2.16177	-0.579194	-0.579194	-0.579194
CL10566Contig1	-0.535272	-0.535272	1.85443	-0.535272	-0.535272	-0.535272	-0.535272	1.3572
CL10567Contig1	-0.353553	-0.353553	-0.353553	-0.353553	-0.353553	2.47487	-0.353553	-0.353553
CL10568Contig1	-0.353553	-0.353553	-0.353553	-0.353553	-0.353553	-0.353553	-0.353553	2.47487
CL10569Contig1	-0.462677	0.0295565	2.28508	0.43816	-0.643424	-0.359849	-0.643424	-0.643424
CL1056Contig1	-0.64279	1.46466	-0.64279	-0.64279	-0.64279	-0.64279	0.0812745	1.66801
CL1056Contig2	-0.462324	2.35397	-0.462324	-0.462324	-0.462324	-0.462324	-0.462324	0.419974
CL1056Contig3	-0.535272	-0.535272	1.85443	-0.535272	-0.535272	-0.535272	-0.535272	1.3572
CL1056Contig4	-0.461894	-0.521988	-0.850839	0.205391	0.255489	1.96357	0.614346	-1.20407
CL10570Contig1	-0.758277	-0.758277	2.20064	-0.321151	0.415317	-0.758277	0.269649	-0.289626
CL10571Contig1	-0.714492	-0.714492	1.37908	0.831944	1.36144	-0.714492	-0.714492	-0.714492
CL10572Contig1	-0.931319	-0.931319	-0.508892	-0.61929	1.58188	0.568516	1.26994	-0.42952
CL10573Contig1	-0.541459	2.32514	0.0255486	-0.541459	-0.541459	-0.541459	-0.541459	0.356601
CL10574Contig1	-0.353553	-0.353553	-0.353553	-0.353553	-0.353553	-0.353553	2.47487	-0.353553
CL10575Contig1	-1.59472	0.441845	1.28262	0.955728	0.345383	0.203307	-0.495175	-1.13899
CL10576Contig1	-0.682962	-0.682962	1.55695	0.420059	-0.682962	1.4378	-0.682962	-0.682962
CL10577Contig1	0.662315	2.25289	-0.257358	-0.46186	-0.556585	-0.526231	-0.556585	-0.556585
CL10578Contig1	-0.706337	-0.706337	2.14237	-0.00492896	-0.706337	0.64225	-0.706337	0.0456552
CL10579Contig1	-0.486011	-0.486011	-0.486011	-0.486011	-0.486011	0.642243	2.27383	-0.486011
CL1057Contig1	-0.353553	-0.353553	-0.353553	-0.353553	2.47487	-0.353553	-0.353553	-0.353553
CL1057Contig2	-0.392603	-0.871082	0.122002	0.9273	-0.426372	2.01794	-0.759793	-0.617388
CL10580Contig1	-0.256397	2.45758	-0.315841	-0.481966	-0.481966	-0.246035	-0.193409	-0.481966
CL10581Contig1	-0.353553	-0.353553	-0.353553	-0.353553	-0.353553	2.47487	-0.353553	-0.353553
CL10582Contig1	-0.474049	-0.474049	-0.474049	-0.474049	2.31844	0.525856	-0.474049	-0.474049
CL10583Contig1	-0.912833	-0.912833	1.20983	0.655089	1.19194	0.594477	-0.912833	-0.912833
CL10584Contig1	-0.601051	2.40819	-0.204238	-0.0148315	-0.207582	-0.178383	-0.601051	-0.601051
CL10585Contig1	-0.369567	2.4729	-0.369567	-0.369567	-0.369567	-0.255497	-0.369567	-0.369567
CL10586Contig1	-0.676269	-0.676269	0.364321	1.62965	1.38737	-0.676269	-0.676269	-0.676269
CL10587Contig1	-0.530473	-0.530473	-0.530473	-0.530473	1.94239	1.24044	-0.530473	-0.530473
CL10588Contig1	-0.353553	-0.353553	-0.353553	-0.353553	-0.353553	-0.353553	2.47487	-0.353553
CL10589Contig1	-0.534888	1.86301	-0.534888	-0.534888	1.34632	-0.534888	-0.534888	-0.534888
CL1058Contig1	-0.543279	-0.543279	0.132	-0.044478	-0.543279	-0.30352	2.38911	-0.543279
CL1058Contig2	0.318498	-0.756853	0.0351088	-0.756853	-0.756853	2.05503	0.618781	-0.756853
CL1058Contig3	-0.253694	2.16615	-0.714235	-0.642712	-0.269758	-0.11925	0.69758	-0.864078
CL1058Contig4	-0.371715	1.91821	1.05805	-0.450195	-0.393843	-0.479666	-1.21256	-0.068275
CL10590Contig1	0.51408	-1.2286	1.33826	-0.280585	1.31663	-0.317232	-0.113946	-1.2286
CL10591Contig1	-0.634035	1.81385	1.30271	-0.634035	-0.634035	0.0536109	-0.634035	-0.634035
CL10592Contig1	-0.743108	2.00087	0.885146	0.0587084	-0.743108	0.0277123	-0.743108	-0.743108
CL10593Contig1	-0.773285	-0.773285	0.323177	2.06141	0.313937	0.394619	-0.773285	-0.773285
CL10594Contig1	-0.0607548	2.36973	-0.295948	-0.22497	-0.95322	-0.0197558	-0.38238	-0.432707
CL10595Contig1	-0.452563	-0.452563	-0.452563	-0.452563	-0.452563	2.37859	-0.452563	0.336784
CL10596Contig1	-0.640963	-0.640963	2.00447	0.922293	-0.640963	-0.640963	0.278057	-0.640963
CL10597Contig1	-1.11826	-1.11826	0.244461	-0.111675	1.58422	-0.150587	1.24878	-0.578673
CL10598Contig1	-0.353553	-0.353553	-0.353553	-0.353553	2.47487	-0.353553	-0.353553	-0.353553
CL10599Contig1	2.21925	-0.692062	0.379983	0.0998134	-0.692062	0.0692017	-0.692062	-0.692062
CL1059Contig1	-0.560285	1.97825	0.747779	0.366912	-0.0982952	-0.622892	-1.04794	-0.763525
CL105Contig1	0.412875	-0.941305	-0.44265	1.26871	0.0476012	1.53738	-0.941305	-0.941305
CL105Contig10	1.95497	-1.0666	0.526134	0.273051	0.2113	-0.365739	-0.357029	-1.17609
CL105Contig2	-1.17868	1.50985	-0.469631	-0.393062	0.930535	0.83531	-1.17868	-0.0556481
CL105Contig3	2.26393	-0.617225	-0.405037	0.323181	-0.617225	0.286828	-0.617225	-0.617225
CL105Contig4	-0.721575	0.0237617	0.536894	-1.11601	0.940112	1.73077	-0.480033	-0.913913
CL105Contig5	-0.69544	1.27319	0.977368	0.941142	-0.890426	-1.04027	0.431148	-0.996711
CL105Contig6	-0.50396	-0.391635	-0.2503	-0.279745	2.41193	0.115586	-0.467559	-0.634318
CL105Contig7	-0.478399	-1.24878	0.382379	-0.410607	0.860888	1.82321	-0.0169023	-0.911795
CL105Contig8	-0.848645	0.9278	0.420655	0.983018	-1.50095	-0.477544	-0.666494	1.16216
CL105Contig9	-1.04264	0.838172	-1.22464	-0.606163	0.284088	0.0726176	1.80065	-0.122085
CL10601Contig1	-0.852026	-0.852026	-0.852026	0.464874	1.50504	1.25796	0.180227	-0.852026
CL10602Contig1	1.35523	-0.832976	1.63806	0.119329	-0.619914	0.00622482	-0.832976	-0.832976
CL10603Contig1	-0.353553	-0.353553	-0.353553	-0.353553	-0.353553	2.47487	-0.353553	-0.353553
CL10604Contig1	-0.63375	2.28842	0.377749	0.113402	-0.347186	-0.53114	-0.63375	-0.63375
CL10605Contig1	-0.440429	-0.440429	-0.440429	-0.440429	2.404	0.238574	-0.440429	-0.440429
CL10606Contig1	-0.483883	-0.483883	-0.483883	-0.483883	2.28249	-0.483883	-0.483883	0.620811
CL10607Contig1	-0.353553	-0.353553	-0.353553	-0.353553	2.47487	-0.353553	-0.353553	-0.353553
CL10608Contig1	-0.634311	0.781771	2.16667	-0.220518	-0.634311	-0.634311	-0.634311	-0.190676
CL10609Contig1	-0.513305	-0.513305	-0.513305	-0.513305	0.958354	2.12148	-0.513305	-0.513305
CL1060Contig1	-0.705004	-0.705004	0.683764	1.34665	-0.705004	-0.705004	-0.705004	1.49461
CL1060Contig2	0.61524	-1.27829	-0.348606	-0.477117	0.565408	1.91254	-0.201719	-0.78746
CL10610Contig1	-0.353553	-0.353553	-0.353553	-0.353553	-0.353553	2.47487	-0.353553	-0.353553
CL10611Contig1	-0.904101	-0.904101	0.379559	0.992272	-0.904101	0.918964	1.32561	-0.904101
CL10612Contig1	-1.02621	-1.02621	1.20798	1.1742	0.450701	-0.497372	-1.02621	0.743114
CL10613Contig1	1.74528	-0.631034	1.46907	-0.501762	-0.631034	-0.631034	-0.327045	-0.49244
CL10614Contig1	-0.520224	-0.520224	0.437821	-0.16639	2.32969	-0.520224	-0.520224	-0.520224
CL10616Contig1	-0.495865	-0.495865	-0.495865	-0.495865	-0.495865	-0.495865	2.22882	0.746371
CL10617Contig1	-0.840236	-0.840236	-0.840236	1.40097	1.16549	-0.122047	0.916535	-0.840236
CL10618Contig1	-0.353553	-0.353553	-0.353553	-0.353553	-0.353553	2.47487	-0.353553	-0.353553
CL10619Contig1	-0.353553	-0.353553	-0.353553	-0.353553	-0.353553	-0.353553	-0.353553	2.47487
CL1061Contig1	-0.944681	-1.2899	-0.272924	0.0246973	0.726913	-0.567742	1.80145	0.522191
CL1061Contig2	-0.832685	-0.620955	-0.395111	-0.741256	-0.00202578	0.187364	2.27218	0.132485
CL1061Contig3	-0.754836	-1.06551	0.804025	1.66742	-0.275001	0.639534	0.150888	-1.16652
CL10620Contig1	-0.149825	0.984647	0.472841	-0.0339672	-1.46642	0.599197	1.05995	-1.46642
CL10621Contig1	0.22765	-0.809583	1.99135	0.883179	-0.809583	-0.267142	-0.809583	-0.406285
CL10622Contig1	0.347462	1.48361	-1.3951e-05	-0.253792	-0.971076	-0.971076	-0.971076	1.33596
CL10623Contig1	1.97246	0.679776	0.373054	-0.789132	-0.789132	-0.789132	-0.789132	0.131238
CL10624Contig1	-0.529525	-0.529525	1.22082	-0.529525	-0.529525	1.95633	-0.529525	-0.529525
CL10625Contig1	-0.599388	-0.599388	0.508058	-0.190376	-0.599388	-0.206187	2.28606	-0.599388
CL10626Contig1	-0.644277	-0.644277	0.279846	-0.644277	-0.644277	1.98062	0.960921	-0.644277
CL10627Contig1	-1.09547	-0.873264	0.13516	0.268054	0.647756	1.90067	-0.0266696	-0.956241
CL10628Contig1	-0.821426	-0.625312	0.73021	0.0381715	2.10184	-0.0501493	-0.551907	-0.821426
CL10629Contig1	-0.380184	-0.380184	2.47195	-0.3288	-0.242228	-0.380184	-0.380184	-0.380184
CL1062Contig1	-0.154089	-0.446416	-0.231126	-0.28739	-0.446416	2.45827	-0.446416	-0.446416
CL1062Contig2	-1.1859	1.00003	-0.609406	-0.866527	1.10065	0.451591	1.06719	-0.957631
CL10630Contig1	-0.589442	-1.36027	1.47819	1.15571	-0.234457	-0.150911	0.611884	-0.9107
CL10631Contig1	0.730167	-0.858447	-0.858447	-0.858447	1.46176	-0.858447	1.17378	0.0680824
CL10632Contig1	-0.730171	0.964102	1.95081	0.259996	-0.730171	-0.254226	-0.730171	-0.730171
CL10633Contig1	-0.353553	-0.353553	-0.353553	-0.353553	-0.353553	2.47487	-0.353553	-0.353553
CL10634Contig1	-0.353553	-0.353553	-0.353553	-0.353553	-0.353553	2.47487	-0.353553	-0.353553
CL10635Contig1	-0.522567	-0.522567	1.09537	-0.522567	-0.522567	-0.522567	-0.522567	2.04002
CL10636Contig1	-0.353553	-0.353553	-0.353553	-0.353553	-0.353553	-0.353553	-0.353553	2.47487
CL10637Contig1	-0.463276	-0.463276	2.35134	-0.463276	-0.463276	-0.463276	-0.463276	0.428315
CL10638Contig1	-0.353553	-0.353553	-0.353553	2.47487	-0.353553	-0.353553	-0.353553	-0.353553
CL10639Contig1	-0.427837	-0.427837	-0.427837	-0.427837	2.42521	-0.427837	-0.427837	0.141816
CL1063Contig1	-0.589686	2.22419	0.52347	-0.589686	-0.589686	0.200771	-0.589686	-0.589686
CL1063Contig2	-0.813526	0.469817	1.04798	-0.563522	-0.477922	1.83021	-0.813526	-0.679509
CL1063Contig3	-0.899824	-0.899824	1.11029	-0.812484	-0.196352	0.359637	1.77019	-0.431628
CL10640Contig1	-0.177308	-0.996408	0.813315	1.67713	-0.996408	0.717048	-0.996408	-0.0409592
CL10641Contig1	0.733662	-0.707481	0.353876	-0.315491	-0.707481	-0.707481	2.05788	-0.707481
CL10642Contig1	-0.696571	2.2729	-0.109217	-0.262717	0.468237	-0.279488	-0.696571	-0.696571
CL10643Contig1	2.17865	-0.602895	0.626217	-0.602895	0.209608	-0.602895	-0.602895	-0.602895
CL10644Contig1	-0.513775	2.11789	-0.513775	-0.513775	-0.513775	0.964765	-0.513775	-0.513775
CL10645Contig1	-0.519134	-0.519134	0.208843	0.0185927	2.36824	-0.519134	-0.519134	-0.519134
CL10646Contig1	-0.353553	-0.353553	-0.353553	-0.353553	-0.353553	2.47487	-0.353553	-0.353553
CL10647Contig1	-0.353553	-0.353553	-0.353553	-0.353553	-0.353553	-0.353553	2.47487	-0.353553
CL10648Contig1	0.100163	-1.06508	0.65125	-1.06508	0.636786	0.153694	-1.06508	1.65334
CL10649Contig1	0.569682	-1.13783	0.1197	0.719939	1.35603	0.648123	-1.13783	-1.13783
CL1064Contig1	0.783272	-1.10808	0.28484	0.949708	-1.10808	-1.10808	1.31142	-0.00498624
CL1064Contig2	-0.331283	1.44464	0.457383	0.080849	-0.983394	-0.983394	-0.983394	1.29859
CL10650Contig1	-0.353553	-0.353553	-0.353553	-0.353553	-0.353553	2.47487	-0.353553	-0.353553
CL10652Contig1	-0.612123	2.2677	0.527119	-0.275519	-0.612123	-0.612123	-0.612123	-0.0708033
CL10653Contig1	-0.627446	0.1487	1.78866	0.921831	-0.212631	-0.115004	-0.37592	-1.52819
CL10654Contig1	1.2885	1.13659	0.709673	-0.907929	-0.907929	-0.907929	0.496954	-0.907929
CL10655Contig1	0.104667	-0.36312	1.80741	1.25273	-0.770386	-0.770386	-0.490535	-0.770386
CL10656Contig1	-1.04618	-1.04618	-1.04618	1.19035	1.35567	0.673881	0.00568521	-0.087049
CL10657Contig1	-0.325685	0.323521	2.25014	-0.259385	0.0212861	-0.291073	-1.07911	-0.63969
CL10658Contig1	-0.353553	-0.353553	-0.353553	-0.353553	-0.353553	2.47487	-0.353553	-0.353553
CL10659Contig1	-0.519134	-0.519134	0.208843	0.0185927	2.36824	-0.519134	-0.519134	-0.519134
CL1065Contig1	-0.9148	-0.9148	0.925874	-0.31052	1.92434	0.247041	-0.204302	-0.752835
CL1065Contig2	-0.0642661	1.07349	1.6239	-1.01216	-0.221956	0.373594	-0.426912	-1.34569
CL10660Contig1	-0.353553	-0.353553	-0.353553	-0.353553	2.47487	-0.353553	-0.353553	-0.353553
CL10661Contig1	-0.353553	-0.353553	-0.353553	-0.353553	-0.353553	2.47487	-0.353553	-0.353553
CL10662Contig1	0.627424	0.502685	1.14832	-0.194981	-1.17609	1.18187	-1.17609	-0.913126
CL10663Contig1	-0.826879	-0.826879	0.723186	0.31809	-0.826879	-0.826879	1.86558	0.400663
CL10664Contig1	-0.353553	-0.353553	-0.353553	-0.353553	-0.353553	2.47487	-0.353553	-0.353553
CL10665Contig1	-0.623564	-0.623564	-0.623564	1.37534	-0.623564	1.77848	-0.0359977	-0.623564
CL10666Contig1	-0.375242	-0.375242	2.47121	-0.375242	-0.375242	-0.219759	-0.375242	-0.375242
CL10667Contig1	-0.353553	-0.353553	-0.353553	-0.353553	-0.353553	2.47487	-0.353553	-0.353553
CL10668Contig1	-0.880269	-0.880269	0.868307	0.411332	-0.880269	1.60307	0.638365	-0.880269
CL10669Contig1	-0.353553	-0.353553	-0.353553	-0.353553	2.47487	-0.353553	-0.353553	-0.353553
CL1066Contig1	-0.688839	-0.688839	-0.216626	-0.165632	0.247628	2.32905	-0.688839	-0.1279
CL10670Contig1	-0.0407767	0.833798	-0.308254	-1.05575	1.90904	-0.52495	0.242647	-1.05575
CL10671Contig1	0.818078	-1.00717	1.00919	-0.510702	0.32574	1.3792	-1.00717	-1.00717
CL10672Contig1	0.708308	1.90141	-0.676327	-0.676327	-0.676327	0.771917	-0.676327	-0.676327
CL10673Contig1	-0.448171	-0.448171	2.38841	-0.448171	-0.448171	-0.448171	-0.448171	0.300619
CL10674Contig1	-0.75984	-0.75984	-0.75984	0.303198	2.09419	0.262104	-0.75984	0.379862
CL10675Contig1	-0.353553	-0.353553	-0.353553	-0.353553	-0.353553	2.47487	-0.353553	-0.353553
CL10676Contig1	-0.353553	-0.353553	-0.353553	-0.353553	-0.353553	-0.353553	-0.353553	2.47487
CL10677Contig1	-0.538996	-0.538996	-0.538996	-0.538996	-0.538996	1.49954	-0.538996	1.73444
CL10678Contig1	-0.353553	-0.353553	-0.353553	-0.353553	-0.353553	2.47487	-0.353553	-0.353553
CL10679Contig1	-0.603022	-0.603022	1.27532	-0.140537	1.88033	-0.603022	-0.603022	-0.603022
CL1067Contig1	-0.353553	-0.353553	-0.353553	-0.353553	-0.353553	2.47487	-0.353553	-0.353553
CL1067Contig2	-1.59126	-0.951664	0.307722	1.18537	0.918317	0.910905	-0.182747	-0.596638
CL10680Contig1	-0.353553	-0.353553	-0.353553	-0.353553	-0.353553	-0.353553	-0.353553	2.47487
CL10681Contig1	-0.444579	-0.444579	0.271576	-0.444579	2.3959	-0.444579	-0.444579	-0.444579
CL10682Contig1	-0.63013	-0.63013	-0.63013	-0.63013	1.15014	1.91972	-0.63013	0.0807869
CL10683Contig1	-0.717342	1.98901	0.353277	0.864302	-0.717342	-0.337217	-0.717342	-0.717342
CL10684Contig1	0.291438	-0.755824	-0.755824	0.953305	-0.755824	-0.755824	1.92358	-0.145028
CL10685Contig1	-0.473293	-0.473293	2.32095	-0.473293	-0.473293	0.518809	-0.473293	-0.473293
CL10686Contig1	-0.536473	-0.536473	-0.536473	-0.536473	-0.536473	1.39411	1.82473	-0.536473
CL10687Contig1	-1.36137	1.40433	0.826823	0.254959	-1.36137	0.192476	0.539071	-0.494921
CL10688Contig1	-1.13944	1.30967	0.798275	0.291872	0.781946	0.236541	-1.13944	-1.13944
CL10689Contig1	-0.353553	-0.353553	-0.353553	-0.353553	-0.353553	-0.353553	2.47487	-0.353553
CL1068Contig1	-0.875962	-0.875962	1.13117	1.34791	0.119145	0.905626	-0.875962	-0.875962
CL1068Contig2	-0.371728	0.692527	-0.762518	-0.656223	-0.19176	2.20086	-0.262603	-0.648558
CL10690Contig1	-1.15552	1.67257	0.709115	-0.880053	0.323617	0.698199	-0.507747	-0.860187
CL10691Contig1	-0.486011	-0.486011	-0.486011	-0.486011	-0.486011	0.642243	2.27383	-0.486011
CL10692Contig1	-0.260596	2.36411	-0.0680449	-0.00328521	-0.667736	-0.0289711	-0.667736	-0.667736
CL10693Contig1	-0.495865	-0.495865	-0.495865	-0.495865	-0.495865	-0.495865	2.22882	0.746371
CL10694Contig1	-1.09904	-0.0344027	-0.256709	1.38974	0.571425	1.29353	-1.09904	-0.765507
CL10695Contig1	-0.353553	-0.353553	-0.353553	-0.353553	-0.353553	2.47487	-0.353553	-0.353553
CL10696Contig1	-0.887287	0.64697	0.326603	1.35434	-0.887287	-0.887287	1.22123	-0.887287
CL10697Contig1	-0.353553	-0.353553	-0.353553	-0.353553	-0.353553	2.47487	-0.353553	-0.353553
CL10698Contig1	-1.08743	-0.33522	-1.08743	0.0115869	1.27308	1.65955	-0.0536715	-0.380465
CL10699Contig1	-0.353553	-0.353553	-0.353553	-0.353553	-0.353553	2.47487	-0.353553	-0.353553
CL1069Contig1	-0.531421	0.581375	-0.531421	-0.206251	-0.531421	2.28198	-0.531421	-0.531421
CL106Contig1	-0.793131	-0.132268	-0.139545	-0.213798	-0.0154371	2.36285	-0.793131	-0.275537
CL106Contig10	-0.866783	0.991873	-0.131507	-0.595224	0.591376	1.74383	-0.866783	-0.866783
CL106Contig2	-0.0282525	2.1981	-0.243692	-0.401037	-0.845761	-0.418229	-0.845761	0.584628
CL106Contig3	0.863981	-1.22306	0.826326	-0.844612	-0.207003	0.596038	-1.22306	1.2114
CL106Contig4	-0.718388	1.4691	-0.718388	-0.718388	0.997745	1.1251	-0.718388	-0.718388
CL106Contig5	-0.988523	0.972083	-0.212916	-0.415614	0.549618	1.76529	-0.988523	-0.68141
CL106Contig6	-0.880761	-0.880761	0.411425	1.57363	0.583578	0.954413	-0.880761	-0.880761
CL106Contig7	-1.27855	-0.151295	-0.893415	-0.550916	-0.509704	1.45614	0.928458	0.999279
CL106Contig8	-0.916213	-0.761967	0.750451	-0.60832	2.04212	0.121783	0.0497517	-0.677609
CL106Contig9	-0.755962	0.343148	0.113644	-0.320087	2.26201	-0.204613	-0.755962	-0.682177
CL10700Contig1	-0.353553	-0.353553	-0.353553	-0.353553	-0.353553	2.47487	-0.353553	-0.353553
CL10701Contig1	-0.353553	-0.353553	-0.353553	-0.353553	2.47487	-0.353553	-0.353553	-0.353553
CL10702Contig1	-0.353553	-0.353553	-0.353553	-0.353553	-0.353553	2.47487	-0.353553	-0.353553
CL10703Contig1	-0.654184	-0.654184	-0.654184	1.19964	1.83438	0.236896	-0.654184	-0.654184
CL10704Contig1	-0.477586	-0.477586	-0.477586	0.559294	2.30622	-0.477586	-0.477586	-0.477586
CL10705Contig1	-0.780398	-0.780398	0.628291	0.260143	2.01324	0.219919	-0.780398	-0.780398
CL10706Contig1	-0.839429	-0.839429	0.04879	-0.839429	0.922039	1.68348	0.703404	-0.839429
CL10707Contig1	-0.724265	-0.724265	1.25211	1.22223	-0.724265	1.14698	-0.724265	-0.724265
CL10708Contig1	-1.44772	1.50772	0.597761	1.06359	0.104373	-0.519178	-0.718004	-0.588536
CL10709Contig1	-0.852244	-0.852244	1.46055	0.00193815	-0.852244	0.79008	1.15641	-0.852244
CL1070Contig1	-0.506806	1.31315	0.301418	-0.447999	-1.17509	1.62084	-0.320194	-0.785325
CL1070Contig2	-0.0863961	1.56406	1.26027	0.0115895	-1.19989	0.158865	-0.725082	-0.983417
CL10710Contig1	-0.839971	-0.839971	1.17705	1.39486	-0.839971	-0.123825	0.911804	-0.839971
CL10711Contig1	-0.353553	-0.353553	-0.353553	-0.353553	-0.353553	-0.353553	2.47487	-0.353553
CL10712Contig1	-0.353553	-0.353553	-0.353553	-0.353553	2.47487	-0.353553	-0.353553	-0.353553
CL10713Contig1	-1.53383	-0.642435	1.63421	0.275575	0.529127	0.620919	0.0230832	-0.906642
CL10714Contig1	-0.769734	-0.769734	1.9585	0.573754	-0.769734	-0.123958	-0.769734	0.670644
CL10715Contig1	-1.12799	-1.12799	1.06192	1.0288	0.319645	0.945428	-1.12799	0.0281782
CL10716Contig1	-0.628716	-0.628716	0.114216	-0.0799428	2.31797	0.162623	-0.628716	-0.628716
CL10717Contig1	-0.598177	0.609383	2.26805	-0.245316	-0.598177	-0.428566	-0.598177	-0.409022
CL10719Contig1	-0.637868	-0.458373	-0.495853	-0.637868	0.77031	2.1858	-0.14451	-0.581635
CL1071Contig1	-1.00667	1.39263	0.258862	-0.772973	0.875632	1.01532	-1.00667	-0.756119
CL10720Contig1	-0.686295	0.102277	-0.686295	-0.571081	0.860337	2.08271	-0.415362	-0.686295
CL10721Contig1	-0.312032	-0.155746	2.44529	-0.0987355	-0.493407	-0.398553	-0.493407	-0.493407
CL10722Contig1	1.61035	-1.0544	-0.0731444	0.395225	0.89157	0.339187	-1.0544	-1.0544
CL10723Contig1	0.50361	-0.775605	2.0507	0.616179	-0.775605	-0.44111	-0.775605	-0.402566
CL10724Contig1	-0.407657	2.46493	-0.18038	-0.407657	-0.407657	-0.246267	-0.407657	-0.407657
CL10725Contig1	-0.541213	0.64638	-0.541213	-0.194186	2.25387	-0.541213	-0.541213	-0.541213
CL10726Contig1	1.10618	-0.523225	-0.523225	-0.523225	-0.523225	2.03317	-0.523225	-0.523225
CL10727Contig1	-0.353553	-0.353553	-0.353553	-0.353553	-0.353553	2.47487	-0.353553	-0.353553
CL10728Contig1	-1.21832	-1.21832	0.181881	-0.18405	1.55849	-0.224032	1.21382	-0.109461
CL10729Contig1	-0.353553	-0.353553	-0.353553	2.47487	-0.353553	-0.353553	-0.353553	-0.353553
CL1072Contig1	-0.520484	-0.520484	-0.520484	-0.520484	-0.520484	1.06229	2.06061	-0.520484
CL1072Contig2	-0.671309	-0.671309	-0.671309	-0.671309	2.15155	0.676396	0.152851	-0.295558
CL1072Contig3	-0.15822	-1.30582	0.80711	-1.30582	1.20833	0.494661	0.896271	-0.636505
CL10730Contig1	-1.26258	-0.216708	0.806131	0.265492	-0.442069	0.500221	1.61209	-1.26258
CL10731Contig1	-1.4759	-0.429005	0.180688	0.0196761	1.0793	1.49765	0.202633	-1.07504
CL10732Contig1	-0.836393	-0.836393	1.21928	1.44127	-0.836393	-0.106523	-0.836393	0.791553
CL10733Contig1	-0.662977	-0.662977	2.16055	-0.14157	0.736891	-0.662977	-0.662977	-0.103967
CL10734Contig1	-0.353553	-0.353553	-0.353553	-0.353553	2.47487	-0.353553	-0.353553	-0.353553
CL10735Contig1	-0.582064	-0.201735	0.0197614	-0.13752	-0.582064	2.40945	-0.582064	-0.343762
CL10736Contig1	-0.495865	-0.495865	-0.495865	-0.495865	-0.495865	-0.495865	2.22882	0.746371
CL10737Contig1	-0.0901556	0.788135	1.14258	1.10852	0.379251	-1.10944	-1.10944	-1.10944
CL10738Contig1	-0.353553	-0.353553	-0.353553	-0.353553	-0.353553	2.47487	-0.353553	-0.353553
CL10739Contig1	-0.710403	1.58894	-0.710403	-0.710403	1.09349	-0.710403	0.869586	-0.710403
CL1073Contig1	-0.507739	2.36738	-0.128611	-0.507739	-0.507739	0.299923	-0.507739	-0.507739
CL1073Contig2	-0.884873	2.23879	0.144883	-0.580617	-0.0680103	-0.153639	0.188336	-0.884873
CL1073Contig3	-0.667185	-0.667185	-0.404074	-0.278486	1.94176	1.20118	-0.667185	-0.45882
CL1073Contig4	-0.554395	0.772778	1.59935	0.935619	-0.115815	-0.652945	-0.636541	-1.34805
CL10740Contig1	-0.907282	0.701191	0.365327	1.91279	-0.907282	-0.455439	0.197976	-0.907282
CL10741Contig1	0.00573976	2.43903	-0.46913	-0.401236	-0.524965	-0.406019	-0.42798	-0.215442
CL10742Contig1	0.550135	-0.906886	1.23921	-0.906886	1.22113	0.617069	-0.906886	-0.906886
CL10743Contig1	-0.657183	-0.657183	0.101634	-0.0966761	2.35251	-0.387763	0.00184791	-0.657183
CL10744Contig1	-0.529525	-0.529525	1.22082	-0.529525	-0.529525	1.95633	-0.529525	-0.529525
CL10745Contig1	-0.440798	2.4593	-0.326802	-0.550711	-0.329794	-0.177613	-0.37349	-0.260093
CL10746Contig1	-0.523219	1.10608	-0.523219	-0.523219	2.03323	-0.523219	-0.523219	-0.523219
CL10747Contig1	-0.623408	-0.623408	0.665634	0.328754	-0.623408	2.12265	-0.623408	-0.623408
CL10748Contig1	-0.826781	-0.826781	0.45243	1.06302	1.71008	0.0815924	-0.826781	-0.826781
CL10749Contig1	-0.44757	-1.03526	0.40745	0.136978	1.53973	1.21858	-0.784658	-1.03526
CL1074Contig1	-0.679493	-0.679493	-0.679493	-0.0359785	1.91206	1.17642	-0.679493	-0.334531
CL1074Contig2	-0.416872	-1.25722	0.905423	-0.0647539	0.881033	1.50505	-0.480643	-1.07202
CL10750Contig1	1.09538	-0.651463	-0.651463	-0.651463	1.89985	0.262084	-0.651463	-0.651463
CL10751Contig1	-0.474049	-0.474049	-0.474049	-0.474049	2.31844	0.525856	-0.474049	-0.474049
CL10752Contig1	0.828983	-0.843888	0.388129	-0.843888	0.377746	1.78069	-0.843888	-0.843888
CL10753Contig1	-0.530003	-0.530003	1.94939	-0.530003	-0.530003	1.23063	-0.530003	-0.530003
CL10754Contig1	-0.384792	-0.810676	-0.183375	-0.347315	2.2994	0.302947	-0.810676	-0.0655089
CL10755Contig1	-0.439799	-0.439799	2.40518	-0.439799	-0.439799	0.233612	-0.439799	-0.439799
CL10756Contig1	-0.439799	-0.439799	2.40518	-0.439799	-0.439799	0.233612	-0.439799	-0.439799
CL10757Contig1	-0.660886	-0.660886	1.55357	-0.660886	1.53491	-0.660886	-0.660886	0.215959
CL10758Contig1	-0.53249	2.38611	-0.53249	-0.53249	0.230748	-0.259197	-0.53249	-0.227706
CL10759Contig1	-0.539626	-0.539626	-0.539626	1.54375	-0.539626	-0.539626	-0.539626	1.694
CL1075Contig1	0.329976	0.244816	0.912294	-0.901304	1.79617	-0.579343	-0.901304	-0.901304
CL1075Contig2	-1.06516	-0.671764	-0.0535962	0.314287	0.169349	2.19488	-0.254199	-0.633804
CL1075Contig3	-1.12235	-0.662086	0.880515	0.760566	-0.400174	-0.346582	1.72408	-0.833965
CL10760Contig1	-0.0118341	0.735479	-0.879116	1.95169	0.387571	-0.425554	-0.879116	-0.879116
CL10761Contig1	-1.66252	1.18525	-0.535953	0.00177599	0.571623	-0.062561	1.27274	-0.770357
CL10762Contig1	1.24432	1.38773	-0.530119	0.918134	-0.534104	-0.667204	-1.003	-0.815755
CL10763Contig1	-0.418948	-0.418948	-0.418948	0.0762584	-0.418948	2.43743	-0.418948	-0.418948
CL10764Contig1	-0.458326	-0.458326	-0.458326	-0.458326	-0.458326	0.385408	-0.458326	2.36455
CL10765Contig1	0.500907	0.921159	0.46946	1.2864	-1.24205	-0.938213	0.244393	-1.24205
CL10767Contig1	-0.353553	-0.353553	-0.353553	-0.353553	2.47487	-0.353553	-0.353553	-0.353553
CL10768Contig1	-0.825222	-0.825222	-0.825222	1.83202	-0.825222	0.132722	0.736937	0.599214
CL10769Contig1	-0.353553	-0.353553	-0.353553	-0.353553	-0.353553	2.47487	-0.353553	-0.353553
CL1076Contig1	-0.666807	-0.0426311	-0.666807	-0.484416	0.312554	-0.316127	2.3355	-0.471263
CL10770Contig1	1.39766	-1.05037	0.752526	-0.384508	-1.05037	0.869996	0.515441	-1.05037
CL10771Contig1	-0.632299	1.88251	-0.632299	1.20484	-0.632299	0.074147	-0.632299	-0.632299
CL10772Contig1	-0.247952	2.30965	0.483572	-0.711634	-0.373024	-0.469142	-0.415053	-0.576417
CL10773Contig1	-0.501121	-0.501121	0.151587	2.39165	-0.501121	-0.0376305	-0.501121	-0.501121
CL10774Contig1	-0.353553	-0.353553	-0.353553	-0.353553	2.47487	-0.353553	-0.353553	-0.353553
CL10775Contig1	-0.599399	0.587319	-0.599399	-0.599399	2.19362	-0.599399	0.216051	-0.599399
CL10776Contig1	-1.73692	0.317578	0.701328	-0.536229	0.68078	-0.582644	-0.325176	1.48128
CL10777Contig1	-0.742253	2.12131	0.768164	-0.463332	0.00659126	-0.205976	-0.742253	-0.742253
CL10778Contig1	-0.705004	-0.705004	0.683764	1.34665	-0.705004	-0.705004	-0.705004	1.49461
CL10779Contig1	-0.353553	-0.353553	-0.353553	-0.353553	-0.353553	-0.353553	-0.353553	2.47487
CL1077Contig1	-0.353553	-0.353553	-0.353553	-0.353553	-0.353553	-0.353553	-0.353553	2.47487
CL1077Contig2	-1.0832	-1.0832	-0.182689	-0.307168	0.702646	2.00751	-0.0404106	-0.0134876
CL10780Contig1	-0.657128	-0.657128	1.4789	-0.657128	-0.657128	1.61808	-0.657128	0.188664
CL10781Contig1	-0.586444	2.24515	-0.586444	-0.586444	-0.586444	-0.586444	0.386418	0.300649
CL10782Contig1	-0.424171	-0.424171	2.45266	-0.424171	-0.0438258	-0.287981	-0.424171	-0.424171
CL10783Contig1	-0.853136	0.652096	0.933252	1.78593	-0.853136	-0.430295	-0.853136	-0.381572
CL10784Contig1	-0.795511	0.591095	2.11641	0.104842	-0.0633874	-0.250241	-0.779117	-0.924087
CL10785Contig1	-0.353553	-0.353553	-0.353553	-0.353553	-0.353553	2.47487	-0.353553	-0.353553
CL10786Contig1	-1.2584	0.0761446	-0.263299	-0.757769	-0.699249	1.49492	1.4293	-0.0216348
CL10787Contig1	-0.539626	-0.539626	-0.539626	1.54375	-0.539626	-0.539626	-0.539626	1.694
CL10788Contig1	-0.353553	-0.353553	-0.353553	-0.353553	-0.353553	2.47487	-0.353553	-0.353553
CL10789Contig1	-0.514359	2.35782	-0.514359	0.324919	-0.514359	-0.110942	-0.514359	-0.514359
CL1078Contig1	0.427286	1.55174	1.04445	-0.877677	-0.877677	0.487235	-0.877677	-0.877677
CL1078Contig2	-0.222097	-1.45438	0.587579	0.0539312	0.795343	1.60674	-0.272089	-1.09503
CL10790Contig1	-0.161835	0.873874	2.05553	-0.480467	-0.520406	-0.860587	-0.860587	-0.0455196
CL10791Contig1	-0.72426	1.98749	0.348496	0.860541	-0.72426	-0.72426	-0.72426	-0.299487
CL10792Contig1	-0.353553	-0.353553	-0.353553	-0.353553	2.47487	-0.353553	-0.353553	-0.353553
CL10793Contig1	2.15173	0.813673	-0.105305	-0.484647	-0.706796	-0.493235	-0.706796	-0.468627
CL10794Contig1	-0.529525	-0.529525	1.22082	-0.529525	-0.529525	1.95633	-0.529525	-0.529525
CL10795Contig1	-0.54952	-0.54952	2.3791	0.171563	-0.54952	-0.318451	-0.54952	-0.0341292
CL10796Contig1	-0.366877	-0.749192	2.06644	0.706661	0.367568	-0.749192	-0.749192	-0.526214
CL10797Contig1	1.79307	-0.829732	0.136074	-0.829732	-0.829732	0.541914	0.847869	-0.829732
CL10798Contig1	-0.353553	-0.353553	-0.353553	-0.353553	-0.353553	2.47487	-0.353553	-0.353553
CL10799Contig1	-0.412349	-1.09974	1.43146	1.51784	-0.0957891	-0.0212869	-0.2204	-1.09974
CL1079Contig1	-0.91414	-0.442236	-0.251796	-0.865947	0.137943	2.26153	-0.0606184	0.135264
CL107Contig1	-1.51332	0.741736	0.154682	0.870511	0.716367	0.881552	-1.35796	-0.493572
CL107Contig2	-1.10501	1.16615	-0.250766	-0.646579	0.213205	1.76701	-0.331251	-0.812762
CL107Contig3	-1.04583	-0.840433	0.579283	0.994858	0.243303	1.60837	-0.622411	-0.917137
CL107Contig4	-0.5074	-0.5074	-0.5074	0.881459	-0.5074	2.16294	-0.5074	-0.5074
CL107Contig5	-1.18433	-0.491589	-0.0881481	-0.1722	0.989561	1.92929	-0.232299	-0.750282
CL107Contig6	-0.550117	0.00401845	1.14116	1.665	-1.43794	0.0626304	-0.159614	-0.725135
CL107Contig7	0.288418	2.02765	-0.243504	0.100027	0.235299	-1.37816	-0.86933	-0.160399
CL107Contig8	-1.16099	-0.670404	-0.125378	-0.627714	0.997976	1.38996	1.05891	-0.86236
CL10800Contig1	-0.696435	1.5884	-0.696435	1.30652	-0.696435	0.587251	-0.696435	-0.696435
CL10801Contig1	-0.689951	-0.689951	0.745584	0.900605	-0.689951	-0.689951	1.80357	-0.689951
CL10802Contig1	-0.9672	1.63924	1.04148	0.31013	-0.100548	-0.821397	-1.22349	0.121782
CL10803Contig1	-0.353553	-0.353553	-0.353553	-0.353553	-0.353553	2.47487	-0.353553	-0.353553
CL10804Contig1	-0.51317	-0.51317	-0.51317	-0.51317	-0.51317	2.1225	-0.51317	0.956519
CL10805Contig1	-0.353553	-0.353553	-0.353553	-0.353553	2.47487	-0.353553	-0.353553	-0.353553
CL10806Contig1	-0.353553	-0.353553	-0.353553	-0.353553	2.47487	-0.353553	-0.353553	-0.353553
CL10807Contig1	-0.697529	-0.697529	2.11815	0.550365	0.41925	-0.297645	-0.697529	-0.697529
CL10808Contig1	-0.964257	1.48555	0.97401	-0.248398	0.957676	-0.276071	-0.964257	-0.964257
CL10809Contig1	0.499375	-0.757062	2.01892	0.609939	-0.757062	-0.0999837	-0.757062	-0.757062
CL1080Contig1	-0.214326	-0.286433	0.278735	0.728136	0.265794	1.74185	-1.25688	-1.25688
CL1080Contig2	-1.32281	-1.14857	0.85773	0.0150132	0.246981	1.64748	0.285715	-0.581537
CL1080Contig3	-0.96164	-0.905513	-0.0673327	0.0717115	0.0197179	2.24349	0.056481	-0.456918
CL10810Contig1	-0.529525	-0.529525	1.22082	-0.529525	-0.529525	1.95633	-0.529525	-0.529525
CL10811Contig1	-0.637208	1.81745	-0.637208	0.0800669	1.28853	-0.637208	-0.637208	-0.637208
CL10812Contig1	-0.723377	-0.723377	-0.723377	1.18435	-0.723377	1.1106	-0.723377	1.32193
CL10813Contig1	1.74939	-0.688546	1.10692	-0.688546	-0.688546	0.586421	-0.688546	-0.688546
CL10814Contig1	-0.353553	-0.353553	-0.353553	-0.353553	-0.353553	2.47487	-0.353553	-0.353553
CL10815Contig1	-0.432099	-0.432099	-0.432099	0.174025	-0.432099	-0.432099	2.41857	-0.432099
CL10816Contig1	-0.626018	2.1303	0.46437	-0.626018	-0.626018	0.535416	-0.626018	-0.626018
CL10817Contig1	-0.538996	-0.538996	-0.538996	-0.538996	-0.538996	1.49954	-0.538996	1.73444
CL10818Contig1	-0.620341	-0.620341	-0.620341	-0.620341	2.14286	0.369076	0.589772	-0.620341
CL10819Contig1	-0.353553	-0.353553	-0.353553	-0.353553	-0.353553	2.47487	-0.353553	-0.353553
CL1081Contig1	-1.47113	0.890172	0.797447	0.303145	-0.941847	1.0874	0.383226	-1.04841
CL1081Contig2	-0.285355	1.65171	-0.780976	-0.644975	-0.227407	1.48982	-0.309999	-0.892821
CL10820Contig1	-0.54132	2.33728	-0.0757668	0.260649	-0.780571	-0.530329	-0.16845	-0.501493
CL10821Contig1	-0.525666	-0.525666	2.00607	-0.525666	1.14793	-0.525666	-0.525666	-0.525666
CL10822Contig1	-0.461275	-0.461275	2.42956	-0.461275	-0.461275	0.0519236	-0.461275	-0.175108
CL10823Contig1	-0.686573	-0.686573	1.05221	0.597794	-0.686573	1.78286	-0.686573	-0.686573
CL10824Contig1	2.32181	-0.550599	-0.550599	0.230694	-0.550599	0.200492	-0.550599	-0.550599
CL10825Contig1	-0.726044	2.2536	0.216942	0.318773	-0.258525	-0.726044	-0.726044	-0.352655
CL10826Contig1	-1.03602	-1.03602	0.877334	0.12033	1.72359	0.569694	-0.733884	-0.485022
CL10827Contig1	-0.353553	-0.353553	-0.353553	-0.353553	-0.353553	2.47487	-0.353553	-0.353553
CL10828Contig1	0.911838	-0.794999	1.09055	1.5263	-0.794999	-0.348687	-0.794999	-0.794999
CL10829Contig1	-0.660886	-0.660886	1.55357	-0.660886	1.53491	-0.660886	-0.660886	0.215959
CL1082Contig1	-0.353553	-0.353553	-0.353553	-0.353553	-0.353553	2.47487	-0.353553	-0.353553
CL1082Contig2	-0.674072	0.857497	-0.674072	-0.450302	-0.0732965	2.12248	-0.674072	-0.434165
CL10830Contig1	-0.51317	-0.51317	-0.51317	-0.51317	-0.51317	2.1225	-0.51317	0.956519
CL10831Contig1	-0.504748	-0.504748	0.848852	-0.504748	2.17964	-0.504748	-0.504748	-0.504748
CL10832Contig1	-0.728145	-0.090642	2.04598	0.948417	-0.728145	-0.190895	-0.728145	-0.528426
CL10833Contig1	-0.353553	-0.353553	-0.353553	-0.353553	-0.353553	2.47487	-0.353553	-0.353553
CL10834Contig1	-0.528639	-0.528639	-0.528639	1.20317	-0.528639	1.96866	-0.528639	-0.528639
CL10835Contig1	-0.353553	-0.353553	-0.353553	-0.353553	-0.353553	-0.353553	2.47487	-0.353553
CL10836Contig1	-0.353553	-0.353553	-0.353553	-0.353553	-0.353553	-0.353553	2.47487	-0.353553
CL10837Contig1	-1.18364	0.0160096	0.617466	1.05983	1.48402	-0.0559315	-0.893626	-1.04413
CL10838Contig1	-1.11843	-0.55764	-0.430046	0.0899864	-0.883469	1.06197	0.0109693	1.82666
CL10839Contig1	-0.893783	1.2847	0.398911	-0.575497	-0.466517	-0.893783	-0.519549	1.66552
CL1083Contig1	-0.60511	-0.250153	0.685832	2.22338	-0.456389	-0.277661	-0.682527	-0.637375
CL10840Contig1	-0.604237	-0.604237	2.19903	0.431091	-0.604237	0.391068	-0.604237	-0.604237
CL10841Contig1	-0.353553	-0.353553	-0.353553	-0.353553	2.47487	-0.353553	-0.353553	-0.353553
CL10842Contig1	1.05943	-0.731626	1.90649	-0.244459	-0.731626	0.205042	-0.731626	-0.731626
CL10843Contig1	-0.656022	0.771945	-0.0911247	-0.656022	-0.656022	2.15193	-0.656022	-0.208663
CL10844Contig1	-0.353553	-0.353553	-0.353553	-0.353553	-0.353553	2.47487	-0.353553	-0.353553
CL10845Contig1	-0.873272	-0.873272	0.895023	0.432895	-0.873272	1.63808	-0.873272	0.527093
CL10847Contig1	-0.573404	-0.573404	-0.573404	0.312556	-0.573404	0.278307	-0.573404	2.27616
CL10848Contig1	1.1952	-0.88689	0.646501	1.37842	-0.88689	-0.88689	-0.88689	0.327447
CL10849Contig1	-0.530003	-0.530003	1.94939	-0.530003	-0.530003	1.23063	-0.530003	-0.530003
CL1084Contig1	-1.11787	1.70207	1.29916	0.11815	-0.380436	-0.325712	-0.471968	-0.823392
CL10850Contig1	-0.549171	2.3141	-0.265997	0.496673	-0.549171	-0.348088	-0.549171	-0.549171
CL10851Contig1	0.373264	-0.786226	1.77556	1.10606	-0.786226	-0.786226	-0.786226	-0.109975
CL10852Contig1	-0.423689	2.43118	-0.423689	-0.423689	-0.423689	0.110959	-0.423689	-0.423689
CL10853Contig1	-0.618991	-0.618991	1.88786	1.23272	-0.618991	-0.0256164	-0.618991	-0.618991
CL10854Contig1	0.0969887	-0.730452	-0.730452	0.169802	-0.126203	2.29863	-0.730452	-0.247863
CL10855Contig1	-0.52203	2.04549	-0.52203	-0.52203	-0.52203	-0.52203	-0.52203	1.08669
CL10856Contig1	1.74939	-0.688546	1.10692	-0.688546	-0.688546	0.586421	-0.688546	-0.688546
CL10857Contig1	-0.629822	-0.629822	-0.629822	0.538437	-0.629822	0.493275	2.1174	-0.629822
CL10858Contig1	-0.353553	-0.353553	-0.353553	-0.353553	-0.353553	2.47487	-0.353553	-0.353553
CL10859Contig1	-0.353553	-0.353553	-0.353553	-0.353553	2.47487	-0.353553	-0.353553	-0.353553
CL1085Contig1	-0.374691	-0.374691	-0.374691	-0.223251	2.4714	-0.374691	-0.374691	-0.374691
CL1085Contig2	-0.656229	0.587477	-0.656229	-0.171664	-0.33099	2.25522	-0.371359	-0.656229
CL10860Contig1	-0.972839	0.27046	0.502691	0.117074	1.95335	0.0749411	-0.972839	-0.972839
CL10861Contig1	-0.353553	-0.353553	-0.353553	-0.353553	-0.353553	2.47487	-0.353553	-0.353553
CL10862Contig1	-0.00637546	-0.508698	-0.138753	-0.508698	2.42592	-0.245999	-0.508698	-0.508698
CL10863Contig1	-0.353553	-0.353553	-0.353553	-0.353553	-0.353553	-0.353553	-0.353553	2.47487
CL10864Contig1	-0.489586	-0.489586	-0.489586	0.679033	-0.489586	-0.489586	2.25848	-0.489586
CL10865Contig1	-0.353553	-0.353553	-0.353553	-0.353553	-0.353553	2.47487	-0.353553	-0.353553
CL10866Contig1	0.46518	-1.08846	1.19995	0.601898	1.18067	-1.08846	-1.08846	-0.182327
CL10867Contig1	-0.327419	0.198182	1.75798	1.05357	-0.937398	-0.937398	-0.937398	0.129878
CL10868Contig1	-0.353553	-0.353553	-0.353553	-0.353553	-0.353553	2.47487	-0.353553	-0.353553
CL10869Contig1	0.0658708	2.3216	0.152595	-0.311831	-0.157551	-0.545836	-0.762422	-0.762422
CL1086Contig1	-0.835175	-0.956257	-0.191808	-0.329095	-0.201227	2.06341	0.874498	-0.424344
CL10870Contig1	0.50484	-0.804878	0.159688	0.620092	-0.804878	1.93489	-0.804878	-0.804878
CL10871Contig1	-0.48895	1.6769	1.4739	-0.19041	-0.961325	-0.46725	-0.357043	-0.685821
CL10872Contig1	-0.530473	-0.530473	-0.530473	-0.530473	1.94239	1.24044	-0.530473	-0.530473
CL10873Contig1	-0.156104	-0.0311074	0.152032	0.92963	1.15467	0.811937	-1.39897	-1.46209
CL10874Contig1	2.45256	-0.488908	-0.291972	-0.197971	-0.488908	-0.349063	-0.146831	-0.488908
CL10875Contig1	-0.694329	-0.694329	0.00981095	-0.694329	2.09849	0.805709	-0.694329	-0.1367
CL10876Contig1	-0.530003	-0.530003	1.94939	-0.530003	-0.530003	1.23063	-0.530003	-0.530003
CL10877Contig1	1.44851	-0.537949	-0.537949	-0.537949	-0.537949	-0.537949	-0.537949	1.77918
CL10878Contig1	0.397911	-0.909641	1.0163	1.22428	1.00007	-0.909641	-0.909641	-0.909641
CL10879Contig1	-0.0811272	0.873166	1.66609	0.618804	-0.379859	-0.319842	-1.18862	-1.18862
CL1087Contig1	-0.813095	-0.584036	0.0631037	0.584113	0.538797	1.95638	-0.795541	-0.949726
CL1087Contig2	-1.11724	1.37615	0.927575	1.01277	-1.23917	-0.032655	-0.412739	-0.514701
CL10880Contig1	-0.353553	-0.353553	-0.353553	-0.353553	2.47487	-0.353553	-0.353553	-0.353553
CL10881Contig1	-0.493908	-0.493908	-0.493908	-0.493908	-0.493908	2.23847	-0.493908	0.724982
CL10882Contig1	-0.353553	-0.353553	-0.353553	-0.353553	-0.353553	2.47487	-0.353553	-0.353553
CL10883Contig1	-0.353553	-0.353553	-0.353553	-0.353553	-0.353553	2.47487	-0.353553	-0.353553
CL10884Contig1	0.260602	2.36858	-0.513437	-0.513437	-0.513437	-0.513437	-0.513437	-0.0619933
CL10885Contig1	-0.353553	-0.353553	-0.353553	-0.353553	-0.353553	2.47487	-0.353553	-0.353553
CL10886Contig1	-0.353553	-0.353553	-0.353553	-0.353553	-0.353553	2.47487	-0.353553	-0.353553
CL10887Contig1	-0.00837787	2.44768	-0.371669	-0.453651	-0.453651	-0.395435	-0.311248	-0.453651
CL10888Contig1	0.114957	-0.703639	2.31071	0.186992	-0.703639	-0.275538	-0.703639	-0.226208
CL10889Contig1	2.1599	-0.507865	-0.507865	-0.507865	-0.507865	0.887293	-0.507865	-0.507865
CL1088Contig1	-0.760068	1.82035	1.28154	-0.383056	-0.000917816	-0.48824	-0.760068	-0.709543
CL10890Contig1	-1.10083	-1.10083	-0.0667181	-1.10083	0.949964	0.367825	0.695417	1.356
CL10891Contig1	-0.889706	-0.889706	0.239362	-0.889706	1.3494	-0.889706	1.07148	0.898579
CL10892Contig1	-0.353553	-0.353553	-0.353553	-0.353553	2.47487	-0.353553	-0.353553	-0.353553
CL10893Contig1	-0.572815	2.11027	-0.572815	-0.180804	-0.572815	0.934614	-0.572815	-0.572815
CL10894Contig1	1.21599	-0.677511	-0.677511	-0.677511	-0.677511	-0.677511	1.74473	0.426836
CL10895Contig1	-0.353553	-0.353553	-0.353553	-0.353553	-0.353553	-0.353553	-0.353553	2.47487
CL10896Contig1	-0.472539	-0.472539	0.51181	-0.472539	-0.472539	2.32342	-0.472539	-0.472539
CL10897Contig1	0.212517	0.486226	2.14276	-0.0992804	-0.370011	-0.526887	-0.922664	-0.922664
CL10898Contig1	-0.893752	1.72166	0.485774	1.14425	-0.893752	-0.64885	-0.294694	-0.62063
CL10899Contig1	-0.572787	0.0591602	-0.0727962	2.38179	-0.0770097	-0.572787	-0.572787	-0.572787
CL1089Contig1	-1.00916	-1.00916	-1.00916	-0.201225	1.15998	1.32095	0.890741	-0.142959
CL1089Contig2	-0.455185	-0.455185	0.358737	-0.455185	-0.455185	-0.455185	2.37237	-0.455185
CL1089Contig3	-0.152392	-0.805218	2.0795	0.615329	-0.805218	-0.46381	-0.805218	0.337028
CL1089Contig4	-0.920843	0.330889	0.0325321	-0.455615	2.09248	0.476699	-0.871384	-0.684758
CL108Contig1	-0.71162	-0.71162	0.90194	1.07619	-0.71162	1.57997	-0.71162	-0.71162
CL108Contig2	-0.550735	-0.550735	-0.536481	-0.550735	-0.522467	-0.52037	1.47949	1.75203
CL108Contig3	-0.815221	-0.53299	-0.480273	-0.402868	-0.150971	-0.735939	1.89986	1.2184
CL108Contig4	-0.506545	-0.506545	-0.232407	-0.202803	0.0371108	-0.506545	-0.506545	2.42428
CL108Contig5	0.0981166	-0.681463	2.26635	0.412403	-0.247471	-0.501217	-0.662158	-0.684565
CL108Contig6	0.243874	-0.315408	0.970207	-0.587749	0.363487	0.370978	1.01648	-2.06187
CL108Contig7	-1.09477	0.712003	1.06002	1.23174	-0.736972	0.356204	-0.125387	-1.40284
CL108Contig8	-0.720736	-0.931304	-0.310997	-0.35856	1.52901	1.60147	-0.123202	-0.685684
CL108Contig9	-0.695877	-0.695877	-0.322298	-0.695877	0.0449838	1.16108	1.89974	-0.695877
CL10900Contig1	1.00943	-0.796146	-0.796146	0.186087	1.84095	0.148117	-0.796146	-0.796146
CL10901Contig1	-0.477724	-0.477724	2.3684	0.363203	-0.477724	-0.342988	-0.477724	-0.477724
CL10902Contig1	-0.353553	-0.353553	-0.353553	-0.353553	-0.353553	2.47487	-0.353553	-0.353553
CL10903Contig1	-0.353553	-0.353553	-0.353553	-0.353553	2.47487	-0.353553	-0.353553	-0.353553
CL10904Contig1	-0.309998	0.340103	1.1581	-1.06446	1.13937	-1.06446	0.865824	-1.06446
CL10905Contig1	-0.353553	-0.353553	-0.353553	-0.353553	-0.353553	-0.353553	-0.353553	2.47487
CL10906Contig1	-0.353553	-0.353553	-0.353553	-0.353553	2.47487	-0.353553	-0.353553	-0.353553
CL10907Contig1	-0.435466	-0.435466	-0.435466	-0.435466	-0.435466	2.41294	-0.435466	0.199859
CL10908Contig1	-0.353553	-0.353553	-0.353553	-0.353553	2.47487	-0.353553	-0.353553	-0.353553
CL10909Contig1	-0.683301	-0.683301	-0.683301	-0.198994	1.91723	1.17904	-0.683301	-0.164067
CL1090Contig1	-0.76724	-1.24134	1.61161	0.155085	0.93645	0.548945	-0.235967	-1.00754
CL10910Contig1	-0.710203	-0.710203	1.61	1.00363	-0.710203	0.937382	-0.710203	-0.710203
CL10911Contig1	-0.353553	-0.353553	-0.353553	-0.353553	2.47487	-0.353553	-0.353553	-0.353553
CL10912Contig1	-0.353553	-0.353553	-0.353553	-0.353553	-0.353553	2.47487	-0.353553	-0.353553
CL10913Contig1	-0.0980655	-0.597863	2.34682	0.217805	-0.597863	-0.0751052	-0.597863	-0.597863
CL10914Contig1	1.47784	0.929419	0.937626	0.118049	-1.02296	-0.685452	-0.919763	-0.834761
CL10915Contig1	-0.387589	1.69846	0.5388	-0.320184	1.08391	-0.752988	-1.15358	-0.706829
CL10916Contig1	-0.353553	-0.353553	-0.353553	-0.353553	-0.353553	2.47487	-0.353553	-0.353553
CL10917Contig1	-0.471185	-0.471185	-0.471185	0.499323	-0.471185	2.32779	-0.471185	-0.471185
CL10918Contig1	-0.678082	-0.678082	1.02381	1.83616	-0.678082	0.53044	-0.678082	-0.678082
CL10919Contig1	-0.734769	1.67377	1.48844	-0.26557	-0.734769	-0.509239	-0.183096	-0.734769
CL1091Contig2	-0.409833	-0.409833	-0.409833	-0.409833	0.0111232	-0.409833	-0.409833	2.44788
CL10920Contig1	-0.54554	-0.54554	-0.54554	-0.54554	-0.54554	0.387324	0.0249326	2.31545
CL10921Contig1	-0.743145	-0.743145	1.82729	0.839085	-0.743145	-0.438932	0.745134	-0.743145
CL10922Contig1	-0.353553	-0.353553	-0.353553	-0.353553	-0.353553	-0.353553	2.47487	-0.353553
CL10923Contig1	-0.572687	-0.572687	0.427842	0.166362	-0.572687	2.26923	-0.572687	-0.572687
CL10924Contig1	-0.538492	-0.538492	-0.538492	-0.538492	1.758	-0.538492	1.47296	-0.538492
CL10925Contig1	0.452823	0.633147	2.09082	-0.649773	-0.649773	-0.577695	-0.649773	-0.649773
CL10927Contig1	-0.581265	0.600348	2.22338	-0.581265	-0.581265	0.0825983	-0.581265	-0.581265
CL10928Contig1	-0.955026	0.845348	-0.955026	-0.779664	-0.0134028	1.74231	0.69447	-0.579008
CL10929Contig1	-0.473293	-0.473293	2.32095	-0.473293	-0.473293	0.518809	-0.473293	-0.473293
CL1092Contig1	-0.468753	-0.468753	-0.173412	-0.323315	2.45977	-0.25903	-0.297751	-0.468753
CL10930Contig1	-0.353553	-0.353553	-0.353553	-0.353553	-0.353553	-0.353553	-0.353553	2.47487
CL10931Contig1	-0.666285	-0.444889	-0.544769	-0.503901	1.70362	1.49544	-0.265852	-0.773368
CL10932Contig1	-0.627716	0.786417	2.16941	-0.214492	-0.627716	-0.230466	-0.627716	-0.627716
CL10933Contig1	-0.513775	2.11789	-0.513775	-0.513775	-0.513775	0.964765	-0.513775	-0.513775
CL10934Contig1	-0.604255	-0.38109	-0.481768	-0.722355	-0.484983	-0.456912	1.12463	2.00673
CL10935Contig1	-0.353553	-0.353553	-0.353553	-0.353553	-0.353553	2.47487	-0.353553	-0.353553
CL10936Contig1	-0.353553	-0.353553	-0.353553	-0.353553	2.47487	-0.353553	-0.353553	-0.353553
CL10937Contig1	-0.615023	-0.615023	-0.615023	0.141648	2.09365	0.839818	-0.615023	-0.615023
CL10938Contig1	1.09538	-0.651463	-0.651463	-0.651463	1.89985	0.262084	-0.651463	-0.651463
CL10939Contig1	-0.572687	-0.572687	0.427842	0.166362	-0.572687	2.26923	-0.572687	-0.572687
CL1093Contig1	-0.867776	1.49887	-0.399659	1.2069	-0.867776	0.794283	-0.867776	-0.497061
CL1093Contig2	-0.581124	-0.581124	-0.581124	-0.318565	1.53362	1.69056	-0.581124	-0.581124
CL10940Contig1	-0.353553	-0.353553	-0.353553	-0.353553	-0.353553	2.47487	-0.353553	-0.353553
CL10941Contig1	-0.353553	-0.353553	-0.353553	-0.353553	-0.353553	2.47487	-0.353553	-0.353553
CL10942Contig1	-0.260708	-0.97495	-0.448933	2.13343	0.068218	0.519157	-0.061261	-0.97495
CL10943Contig1	-0.459214	2.43191	-0.173285	-0.459214	-0.459214	-0.459214	0.0374433	-0.459214
CL10944Contig1	0.456176	1.49206	1.46741	-0.745999	-0.745999	-0.431648	-0.745999	-0.745999
CL10945Contig1	-0.43225	2.45407	-0.43225	-0.43225	-0.43225	-0.161981	-0.43225	-0.130838
CL10946Contig1	-0.353553	-0.353553	-0.353553	-0.353553	-0.353553	2.47487	-0.353553	-0.353553
CL10947Contig1	-0.747672	-0.0852041	1.34888	1.76887	-0.227951	-0.561576	-0.747672	-0.747672
CL10948Contig1	-0.110729	-0.609588	-0.457197	0.243365	0.494729	2.01234	-1.42544	-0.147472
CL10949Contig1	-0.353553	-0.353553	-0.353553	-0.353553	-0.353553	2.47487	-0.353553	-0.353553
CL1094Contig1	-0.503502	-0.892048	1.68332	-0.46931	-0.892048	1.13993	0.599088	-0.665436
CL10950Contig1	0.533927	1.84284	0.133613	-0.158756	-0.985112	0.603711	-0.985112	-0.985112
CL10951Contig1	-0.498469	-0.498469	0.775446	-0.498469	-0.498469	2.21537	-0.498469	-0.498469
CL10952Contig1	-0.544698	0.643674	-0.544698	-0.544698	2.25222	-0.544698	-0.544698	-0.172401
CL10953Contig1	-0.873272	-0.873272	0.895023	0.432895	-0.873272	1.63808	-0.873272	0.527093
CL10954Contig1	-0.529525	-0.529525	1.22082	-0.529525	-0.529525	1.95633	-0.529525	-0.529525
CL10955Contig1	-0.353553	-0.353553	-0.353553	-0.353553	-0.353553	2.47487	-0.353553	-0.353553
CL10956Contig1	-0.963635	-0.963635	0.0746691	-0.580159	2.12503	0.510974	-0.0618702	-0.141371
CL10957Contig1	-0.539311	-0.539311	0.288385	0.0720739	-0.539311	-0.539311	2.3361	-0.539311
CL10958Contig1	0.25052	2.21011	-0.0375761	-0.54534	-0.842693	0.300741	-0.493072	-0.842693
CL10959Contig1	0.344753	1.6231	0.500087	0.878834	-1.13882	-0.362956	-1.13882	-0.706185
CL1095Contig1	-0.021243	-1.0744	-0.557324	1.12178	1.48921	0.7615	-0.849863	-0.869659
CL1095Contig2	-0.998251	-0.698146	-0.721237	-0.355164	1.43462	1.33415	0.72022	-0.716197
CL10960Contig1	-1.08963	1.02741	1.42284	0.147612	0.571238	0.0997832	-1.08963	-1.08963
CL10961Contig1	-1.00444	1.12607	1.52402	0.240674	-1.00444	-1.00444	0.459535	-0.336984
CL10962Contig1	-0.362923	0.0799344	1.8584	-0.867408	-1.30545	-0.278546	0.933163	-0.0571796
CL10963Contig1	-0.718584	2.1705	0.424323	-0.718584	-0.718584	0.0929991	-0.718584	0.186518
CL10964Contig1	-0.353553	-0.353553	-0.353553	-0.353553	-0.353553	2.47487	-0.353553	-0.353553
CL10965Contig1	-0.554671	2.39941	-0.0872221	-0.0367431	-0.554671	-0.0567647	-0.554671	-0.554671
CL10966Contig1	-0.671411	-0.671411	-0.671411	0.34699	-0.671411	1.28665	1.72341	-0.671411
CL10967Contig1	0.669024	-1.01361	1.4648	-0.0982562	-1.01361	-0.133641	1.13889	-1.01361
CL10968Contig1	-0.684506	-0.684506	0.559102	-0.684506	1.78175	1.08168	-0.684506	-0.684506
CL10969Contig1	-0.636918	2.34428	0.247592	-0.20135	-0.0522136	-0.427553	-0.636918	-0.636918
CL1096Contig1	-0.906329	-0.494423	1.08002	0.956076	0.710168	0.865601	-1.38436	-0.826755
CL10970Contig1	-0.698663	-0.698663	0.627604	1.26066	-0.698663	-0.698663	1.60506	-0.698663
CL10971Contig1	-0.353553	-0.353553	-0.353553	-0.353553	-0.353553	-0.353553	-0.353553	2.47487
CL10972Contig1	-0.0588914	-0.464686	-0.340724	0.035218	2.2559	0.269882	-0.672311	-1.02438
CL10973Contig1	-1.48704	0.838057	0.352554	1.23063	-1.48704	0.472416	0.110643	-0.0302115
CL10974Contig1	-0.655591	-0.655591	-0.655591	-0.655591	1.99991	0.77069	0.507357	-0.655591
CL10975Contig1	-0.353553	-0.353553	-0.353553	-0.353553	-0.353553	2.47487	-0.353553	-0.353553
CL10976Contig1	-0.353553	-0.353553	-0.353553	-0.353553	-0.353553	2.47487	-0.353553	-0.353553
CL10977Contig1	-0.547091	2.42218	-0.312165	-0.0265002	-0.0811984	-0.547091	-0.547091	-0.361046
CL10978Contig1	-0.353553	-0.353553	-0.353553	-0.353553	-0.353553	-0.353553	-0.353553	2.47487
CL10979Contig1	-0.796617	-0.796617	1.14166	0.157867	1.76597	0.120969	-0.796617	-0.796617
CL1097Contig1	-0.79928	-1.03272	1.32545	0.407301	0.679024	1.16106	-1.02457	-0.716264
CL10980Contig1	1.10618	-0.523225	-0.523225	-0.523225	-0.523225	2.03317	-0.523225	-0.523225
CL10981Contig1	-0.864084	1.75484	0.171951	-0.481446	1.19052	-0.864084	-0.864084	-0.0436176
CL10982Contig1	-0.536473	-0.536473	-0.536473	-0.536473	-0.536473	1.39411	1.82473	-0.536473
CL10983Contig1	-0.865491	-0.865491	-0.142158	-0.331195	2.00346	0.675434	0.390935	-0.865491
CL10984Contig1	-0.353553	-0.353553	-0.353553	-0.353553	-0.353553	2.47487	-0.353553	-0.353553
CL10985Contig1	-0.607811	1.84511	-0.122628	-0.607811	1.31657	-0.607811	-0.607811	-0.607811
CL10986Contig1	-0.960465	1.94145	-0.195142	-0.395152	0.557282	0.669913	-0.960465	-0.657424
CL10987Contig1	-0.390631	2.47201	-0.315134	-0.334864	-0.390631	-0.390631	-0.259493	-0.390631
CL10988Contig1	-0.774931	-0.774931	1.39346	1.62762	-0.774931	-0.00503821	-0.774931	0.0836764
CL10989Contig1	-0.353553	-0.353553	-0.353553	-0.353553	-0.353553	2.47487	-0.353553	-0.353553
CL1098Contig1	-1.30184	1.88895	0.548671	-0.311522	-0.850293	0.346771	-0.631696	0.310954
CL10990Contig1	-0.753091	0.43718	-0.753091	-0.057473	2.04829	0.584364	-0.753091	-0.753091
CL10991Contig1	0.1352	-0.700496	1.91523	1.11798	-0.700496	-0.427344	-0.700496	-0.639571
CL10992Contig1	-0.353553	-0.353553	-0.353553	-0.353553	2.47487	-0.353553	-0.353553	-0.353553
CL10993Contig1	-0.227768	-0.473776	0.238018	-0.758543	2.28028	0.141079	-0.323185	-0.876109
CL10994Contig1	-0.917591	-0.917591	1.34758	0.755598	-0.917591	0.690917	-0.917591	0.876266
CL10995Contig1	-0.485582	-0.211614	2.1625	0.810804	-0.49395	-0.581828	-0.396797	-0.803533
CL10996Contig1	0.368996	-0.0794761	0.782896	1.97325	-0.812927	-0.60689	-0.812927	-0.812927
CL10997Contig1	-0.782741	1.57787	-0.54928	-0.0929479	1.5322	-0.119613	-0.782741	-0.782741
CL10998Contig1	-0.07293	-1.4517	-0.436279	-0.70165	-0.444836	1.43252	0.312081	1.3628
CL10999Contig1	-0.700081	1.81283	1.28811	-0.700081	-0.700081	0.00583163	-0.700081	-0.306454
CL1099Contig1	-0.833302	1.82663	-0.261823	-0.835425	0.888444	0.589909	-0.441579	-0.932856
CL109Contig1	-0.353553	-0.353553	-0.353553	-0.353553	-0.353553	-0.353553	2.47487	-0.353553
CL10Contig1	-1.65797	-0.48726	1.28346	0.309117	-0.794539	1.15793	-0.280134	0.469394
CL10Contig10	-1.01014	1.49573	0.215632	0.906211	-1.25834	0.79656	-0.557015	-0.588642
CL10Contig11	-0.795689	-0.978677	0.0320569	-0.680042	-0.176904	-0.452344	1.36218	1.68942
CL10Contig12	-1.66802	0.134453	-0.479604	0.789917	1.16014	0.357339	0.809109	-1.10334
CL10Contig13	-0.738373	-0.487849	-0.110702	-0.152729	2.34078	0.270343	-0.566226	-0.555241
CL10Contig14	0.415217	0.675008	1.46531	-1.08043	0.789171	-0.876206	-0.100918	-1.28716
CL10Contig15	-1.62521	-0.11636	1.65771	-0.522958	0.150382	0.0702181	-0.588408	0.974629
CL10Contig16	-1.40099	-0.352018	0.0210228	-1.1813	0.546567	1.67307	0.645938	0.0477084
CL10Contig17	-1.34272	-0.338373	-0.10986	0.10651	-0.601986	1.98947	-0.440897	0.737849
CL10Contig18	-0.799667	-0.799667	-0.277842	-0.414216	1.27004	1.79418	-0.799667	0.0268305
CL10Contig19	-0.636411	-0.636411	-0.636411	-0.392711	-0.636411	0.300706	2.22896	0.40869
CL10Contig20	-0.680436	2.36822	-0.14442	0.0124465	-0.680436	-0.490122	-0.447671	0.0624158
CL10Contig21	-1.48164	-0.483985	1.28104	-0.31554	0.0837295	1.60118	-0.453336	-0.231443
CL10Contig22	-0.275648	0.760709	0.503622	0.0934387	0.483169	1.20033	-1.92337	-0.842243
CL10Contig23	-1.36884	0.261447	-0.078973	-0.306134	0.402081	0.568728	1.73339	-1.21169
CL10Contig24	-1.0764	-1.0764	0.414844	0.0251198	1.88096	0.194326	0.477771	-0.840211
CL10Contig25	-1.44811	0.645747	0.805518	-0.534796	-0.963968	-0.184452	0.0730304	1.60703
CL10Contig26	-0.65566	-0.65566	1.8668	0.275957	-0.65566	1.13555	-0.65566	-0.65566
CL10Contig27	-1.14048	1.42265	0.998982	-1.05766	0.820288	0.16061	-0.342561	-0.861829
CL10Contig28	-0.399853	1.41835	1.39098	-0.704296	-1.06749	0.329126	-1.06749	0.100671
CL10Contig29	-0.336119	-0.737328	0.74006	-0.300814	2.19255	-0.317688	-0.737328	-0.503331
CL10Contig3	0.588983	-0.867949	0.205035	-0.867949	1.25994	1.41784	-0.867949	-0.867949
CL10Contig30	-0.866808	-0.444204	0.136273	-0.00238374	2.33811	-0.114944	-0.576417	-0.469623
CL10Contig31	-0.349501	2.02948	-0.486237	-0.586102	-0.868362	1.03108	-0.204613	-0.565746
CL10Contig32	-1.07755	-1.07755	0.21436	0.831014	1.4845	0.757234	-1.07755	-0.0544485
CL10Contig4	1.09844	-0.703545	-0.703545	0.766872	-0.703545	1.65241	-0.703545	-0.703545
CL10Contig5	-0.541021	-0.837373	0.377722	-0.9618	0.779752	1.99925	-0.409177	-0.407351
CL10Contig6	-0.827082	-1.28269	0.264624	-0.605257	0.355322	1.48392	1.23274	-0.621582
CL10Contig7	-1.22833	1.5458	0.909581	0.724738	0.0924755	-0.217226	-0.803213	-1.02383
CL10Contig8	-1.03687	-0.55888	0.365751	-0.86834	0.741145	1.93878	0.0609573	-0.642551
CL10Contig9	-1.1241	-0.420175	-0.240413	-0.538906	0.504986	1.99682	0.601355	-0.779567
CL11000Contig1	-0.796974	0.337681	1.89621	0.860814	0.0931892	-0.796974	-0.796974	-0.796974
CL11001Contig1	0.273188	-0.508832	2.37083	-0.508832	-0.508832	-0.0998596	-0.508832	-0.508832
CL11003Contig1	-0.353553	-0.353553	-0.353553	-0.353553	-0.353553	2.47487	-0.353553	-0.353553
CL11004Contig1	-1.1504	1.88074	0.824128	0.242264	-1.03438	0.0469367	-0.435492	-0.373797
CL11005Contig1	-0.538996	-0.538996	-0.538996	-0.538996	-0.538996	1.49954	-0.538996	1.73444
CL11006Contig1	-0.473293	-0.473293	2.32095	-0.473293	-0.473293	0.518809	-0.473293	-0.473293
CL11007Contig1	0.211421	0.14305	0.314924	2.18059	-0.777117	-0.518629	-0.777117	-0.777117
CL11008Contig1	-0.699896	1.60698	-0.699896	0.64829	-0.699896	1.24421	-0.699896	-0.699896
CL11009Contig1	-0.674459	-0.674459	0.449678	1.8166	-0.674459	-0.674459	-0.674459	1.10602
CL1100Contig1	-0.657128	-0.657128	1.4789	-0.657128	-0.657128	1.61808	-0.657128	0.188664
CL1100Contig2	1.07734	-0.787138	-0.329428	1.9176	0.120568	-0.787138	-0.787138	-0.424664
CL1100Contig3	-1.08914	-1.08914	1.97978	0.206226	-0.654414	0.467473	0.0531563	0.126048
CL11010Contig1	-0.353553	-0.353553	-0.353553	-0.353553	-0.353553	2.47487	-0.353553	-0.353553
CL11011Contig1	-0.353553	-0.353553	-0.353553	-0.353553	-0.353553	2.47487	-0.353553	-0.353553
CL11012Contig1	0.317555	-0.918762	-0.00825322	-0.246206	-0.918762	-0.272206	2.24434	-0.197703
CL11013Contig1	-0.586278	-0.586278	-0.586278	2.12605	0.870127	-0.0647834	-0.586278	-0.586278
CL11014Contig1	0.286896	2.18144	0.397559	-0.770029	-0.770029	-0.770029	-0.0939973	-0.461813
CL11015Contig1	-0.353553	-0.353553	-0.353553	-0.353553	-0.353553	2.47487	-0.353553	-0.353553
CL11016Contig1	-0.530473	-0.530473	-0.530473	-0.530473	1.94239	1.24044	-0.530473	-0.530473
CL11017Contig1	0.16332	1.27967	0.77604	0.277327	-1.13225	0.900378	-1.13225	-1.13225
CL11018Contig1	-0.623074	-0.623074	2.03542	0.947902	-0.623074	0.132049	-0.623074	-0.623074
CL11019Contig1	1.25822	0.63387	0.613819	-0.920989	-1.18703	-0.931273	-0.561418	1.0948
CL1101Contig1	-0.49436	-0.49436	-0.49436	-0.49436	-0.49436	0.729887	-0.49436	2.23627
CL1101Contig2	0.619199	1.16132	0.0266798	0.817052	0.560028	-1.23724	-1.62918	-0.317856
CL1101Contig3	-0.85512	-0.85512	1.20155	-0.85512	0.310216	-0.0205768	1.69661	-0.622443
CL11020Contig1	1.52373	-0.894563	0.886433	-0.894563	-0.894563	-0.894563	0.652228	0.515861
CL11021Contig1	-0.471185	-0.471185	-0.471185	0.499323	-0.471185	2.32779	-0.471185	-0.471185
CL11022Contig1	-0.530473	-0.530473	-0.530473	-0.530473	1.94239	1.24044	-0.530473	-0.530473
CL11023Contig1	-0.432683	-0.432683	-0.432683	2.41761	-0.432683	-0.432683	-0.432683	0.178487
CL11024Contig1	-0.353553	-0.353553	-0.353553	-0.353553	-0.353553	2.47487	-0.353553	-0.353553
CL11025Contig1	1.59575	-0.711387	0.987749	-0.711387	0.973431	-0.711387	-0.711387	-0.711387
CL11026Contig1	-0.440936	-0.440936	-0.440936	2.40304	-0.440936	0.242573	-0.440936	-0.440936
CL11027Contig1	-0.788793	1.84488	0.253075	-0.788793	-0.788793	-0.788793	1.02093	0.0362929
CL11028Contig1	0.330778	-0.887048	-0.438603	-0.445384	1.18806	1.76664	-0.627399	-0.887048
CL11029Contig1	0.39221	-0.779578	1.80938	-0.142126	-0.779578	1.05885	-0.779578	-0.779578
CL1102Contig1	-1.25204	-0.12932	-0.905261	-0.430824	1.04521	1.13848	1.23628	-0.702532
CL11030Contig1	-0.444579	-0.444579	0.271576	-0.444579	2.3959	-0.444579	-0.444579	-0.444579
CL11031Contig1	-0.466966	-0.466966	2.34075	-0.466966	0.461051	-0.466966	-0.466966	-0.466966
CL11032Contig1	-0.630131	1.9313	-0.630131	-0.630131	-0.630131	0.0894099	1.12995	-0.630131
CL11033Contig1	-0.440429	-0.440429	-0.440429	-0.440429	2.404	0.238574	-0.440429	-0.440429
CL11034Contig1	0.236817	-0.81015	-0.424621	-0.525376	2.24809	0.284914	-0.81015	-0.199526
CL11035Contig1	-0.654268	-0.654268	0.864151	-0.654268	-0.654268	0.423968	1.98322	-0.654268
CL11036Contig1	-0.736377	1.28687	1.66479	0.44605	-0.736377	-0.452198	-0.736377	-0.736377
CL11037Contig1	-0.530473	-0.530473	-0.530473	-0.530473	1.94239	1.24044	-0.530473	-0.530473
CL11038Contig1	-0.353553	-0.353553	-0.353553	-0.353553	-0.353553	2.47487	-0.353553	-0.353553
CL11039Contig1	-0.353553	-0.353553	-0.353553	-0.353553	2.47487	-0.353553	-0.353553	-0.353553
CL1103Contig1	-0.523136	2.36113	0.237532	-0.523136	-0.523136	0.0170177	-0.523136	-0.523136
CL1103Contig2	-0.63491	0.452159	0.382897	-0.648987	0.0720997	2.08591	-0.79222	-0.916952
CL1103Contig3	-1.79775	-0.288253	0.301337	-0.995154	0.481362	1.12643	0.129678	1.04235
CL11040Contig1	-0.529525	-0.529525	1.22082	-0.529525	-0.529525	1.95633	-0.529525	-0.529525
CL11041Contig1	-0.471185	-0.471185	-0.471185	0.499323	-0.471185	2.32779	-0.471185	-0.471185
CL11042Contig1	-0.668369	-0.668369	0.954888	-0.668369	-0.668369	0.484313	-0.668369	1.90264
CL11043Contig1	-0.477586	-0.477586	-0.477586	0.559294	2.30622	-0.477586	-0.477586	-0.477586
CL11044Contig1	-1.00331	1.34025	-0.539758	-0.660902	0.835265	1.30087	-1.00331	-0.26911
CL11045Contig1	-0.686873	-0.686873	0.477284	-0.686873	1.62182	-0.686873	1.33526	-0.686873
CL11046Contig1	-0.424501	-0.424501	-0.216913	-0.117827	2.45725	-0.424501	-0.424501	-0.424501
CL11047Contig1	-0.509396	-0.509396	2.14963	-0.509396	-0.509396	0.906744	-0.509396	-0.509396
CL11048Contig1	-0.709496	-0.709496	0.746804	1.44192	-0.709496	1.35875	-0.709496	-0.709496
CL11049Contig1	1.09538	-0.651463	-0.651463	-0.651463	1.89985	0.262084	-0.651463	-0.651463
CL1104Contig1	-1.04137	-0.393068	1.52328	0.853031	-0.0241546	0.961916	-1.04137	-0.838267
CL11050Contig1	-1.15991	0.555984	0.876488	0.344294	-1.15991	1.25018	-1.15991	0.452774
CL11051Contig1	-0.606575	-0.606575	1.35979	1.81422	-0.606575	-0.141133	-0.606575	-0.606575
CL11052Contig1	-1.08758	1.68598	0.229067	-0.115027	-1.08758	0.470681	0.818261	-0.913798
CL11053Contig1	0.868007	-0.820972	0.422908	-0.820972	-0.820972	1.82888	-0.820972	0.164093
CL11054Contig1	-0.684506	-0.684506	0.559102	-0.684506	1.78175	1.08168	-0.684506	-0.684506
CL11055Contig1	-0.51317	-0.51317	-0.51317	-0.51317	-0.51317	2.1225	-0.51317	0.956519
CL11056Contig1	-0.535272	-0.535272	1.85443	-0.535272	-0.535272	-0.535272	-0.535272	1.3572
CL11057Contig1	-0.655559	-0.655559	2.01224	0.65817	-0.655559	0.607385	-0.655559	-0.655559
CL11058Contig1	-0.530003	-0.530003	1.94939	-0.530003	-0.530003	1.23063	-0.530003	-0.530003
CL11059Contig1	-0.35567	-0.898365	1.10002	1.75866	-0.898365	-0.614552	0.490112	-0.581848
CL1105Contig1	-0.353553	-0.353553	-0.353553	-0.353553	-0.353553	-0.353553	-0.353553	2.47487
CL1105Contig2	-1.08147	2.08333	0.701058	-0.460309	-0.25738	-0.837419	-0.138528	-0.00928472
CL11060Contig1	-0.791873	-0.791873	-0.791873	0.113424	1.63866	0.0784275	1.33698	-0.791873
CL11061Contig1	-0.4357	-0.4357	2.4522	-0.130961	-0.4357	-0.142741	-0.4357	-0.4357
CL11062Contig1	-0.68301	0.382775	2.26833	-0.371577	0.153123	-0.383616	-0.68301	-0.68301
CL11063Contig1	-0.166943	2.38294	-0.723076	0.184532	-0.316953	-0.432236	-0.367362	-0.560899
CL11065Contig1	-0.542927	-0.542927	2.37158	-0.23538	0.282773	-0.247269	-0.542927	-0.542927
CL11066Contig1	-0.105051	-0.827609	2.09917	0.548139	-0.827609	0.306018	-0.365446	-0.827609
CL11067Contig1	-0.42592	1.55715	0.912061	0.574183	-0.724335	0.203471	-1.53223	-0.564379
CL11068Contig1	-0.143497	2.19181	0.629408	-0.0872592	-0.782575	-0.615466	-0.782575	-0.409845
CL11069Contig1	-0.729967	1.83095	0.620816	-0.480525	-0.729967	0.948627	-0.729967	-0.729967
CL1106Contig1	-1.07961	0.553389	1.50442	1.06769	-0.439048	0.296586	-1.07961	-0.823815
CL11070Contig1	0.116013	1.12197	1.52793	0.218746	-1.05143	0.169644	-1.05143	-1.05143
CL11071Contig1	-0.353553	-0.353553	-0.353553	-0.353553	-0.353553	2.47487	-0.353553	-0.353553
CL11072Contig1	-0.486011	-0.486011	-0.486011	-0.486011	-0.486011	0.642243	2.27383	-0.486011
CL11073Contig1	-0.497889	-0.497889	-0.497889	0.768909	-0.497889	-0.497889	-0.497889	2.21843
CL11074Contig1	-0.653695	-0.653695	-0.653695	-0.653695	0.854297	0.426237	1.98794	-0.653695
CL11075Contig1	0.495398	0.39657	0.645008	-0.54484	-0.933499	-0.933499	1.80836	-0.933499
CL11076Contig1	0.179438	-1.75914	0.382412	-0.177263	1.0722	0.775402	0.72077	-1.19382
CL11077Contig1	-0.353553	-0.353553	-0.353553	-0.353553	-0.353553	2.47487	-0.353553	-0.353553
CL11078Contig1	-0.353553	-0.353553	-0.353553	-0.353553	2.47487	-0.353553	-0.353553	-0.353553
CL11079Contig1	-0.46845	-0.46845	0.47441	-0.46845	2.33629	-0.46845	-0.46845	-0.46845
CL1107Contig1	-0.631691	1.17303	0.0822497	-0.631691	-0.631691	1.90317	-0.631691	-0.631691
CL1107Contig2	-0.984898	0.49192	1.06189	-0.506689	1.76069	-0.337346	-0.950622	-0.534937
CL11080Contig1	-0.677522	-0.248698	2.12344	-0.0922698	0.278517	0.386395	-1.17519	-0.59468
CL11081Contig1	-0.65566	-0.65566	1.8668	0.275957	-0.65566	1.13555	-0.65566	-0.65566
CL11082Contig1	0.685648	-0.69564	-0.69564	-0.69564	-0.69564	-0.69564	1.07136	1.72119
CL11083Contig1	-0.5074	-0.5074	-0.5074	0.881459	-0.5074	2.16294	-0.5074	-0.5074
CL11084Contig1	-0.353553	-0.353553	-0.353553	-0.353553	-0.353553	2.47487	-0.353553	-0.353553
CL11085Contig1	0.0800054	2.23815	-0.128833	-0.496907	0.444953	-0.712456	-0.712456	-0.712456
CL11087Contig1	-0.353553	-0.353553	-0.353553	-0.353553	-0.353553	-0.353553	-0.353553	2.47487
CL11088Contig1	-1.09776	-0.441489	-0.318907	-0.522453	0.446816	0.561438	2.05892	-0.686561
CL11089Contig1	-0.390633	-0.6199	-0.282204	0.627311	-0.6199	2.25769	-0.6199	-0.352469
CL1108Contig1	-0.353553	-0.353553	-0.353553	-0.353553	2.47487	-0.353553	-0.353553	-0.353553
CL11090Contig1	-0.353553	-0.353553	-0.353553	-0.353553	-0.353553	2.47487	-0.353553	-0.353553
CL11091Contig1	-0.353553	-0.353553	-0.353553	-0.353553	2.47487	-0.353553	-0.353553	-0.353553
CL11092Contig1	-1.03042	-0.212004	-0.868541	-0.432547	-0.709388	1.72844	0.375512	1.14895
CL11093Contig1	-0.692328	-0.692328	1.03195	-0.692328	-0.692328	1.75651	-0.692328	0.673179
CL11094Contig1	0.384198	-0.904992	1.94335	-0.203674	-0.904992	-0.904992	0.744195	-0.153096
CL11095Contig1	-0.353553	-0.353553	-0.353553	-0.353553	2.47487	-0.353553	-0.353553	-0.353553
CL11096Contig1	-0.353553	-0.353553	-0.353553	-0.353553	-0.353553	2.47487	-0.353553	-0.353553
CL11097Contig1	0.179641	-1.00108	1.60761	-0.358769	0.723392	0.851364	-1.00108	-1.00108
CL11098Contig1	-1.05256	1.32414	0.827865	1.03093	-1.05256	0.282737	-1.05256	-0.307981
CL11099Contig1	-0.855049	0.4646	-0.855049	1.07302	-0.855049	0.257074	-0.855049	1.6255
CL1109Contig1	-0.673269	1.10367	-0.673269	-0.673269	-0.673269	1.82257	-0.673269	0.440104
CL1109Contig2	-0.84096	1.00574	0.780319	1.40421	0.0462731	-0.107316	-0.958633	-1.32964
CL1109Contig3	1.55457	-0.0291736	1.26127	-0.968656	-0.23161	0.350912	-0.968656	-0.968656
CL110Contig1	-0.37838	-0.37838	-0.346182	-0.370452	2.4737	-0.370758	-0.285168	-0.344382
CL110Contig2	-0.594576	-0.594576	-0.594576	-0.594576	2.06064	0.99001	-0.0777661	-0.594576
CL110Contig3	-1.17369	-1.17369	-0.4962	0.327614	0.841656	0.750668	-0.585292	1.50894
CL110Contig4	-0.151286	0.622465	1.0291	-0.791176	1.5197	0.0354898	-1.25536	-1.00893
CL110Contig5	-0.980099	-1.34705	0.355605	1.04074	1.09047	0.936087	-0.129837	-0.965921
CL110Contig6	-0.932571	-0.710233	1.8499	0.213082	0.316838	0.83353	-0.530434	-1.04011
CL110Contig7	-1.39834	-0.443496	0.86805	-0.840311	0.848951	1.55218	-0.0861035	-0.500929
CL110Contig8	-1.05101	-1.05101	0.610226	0.176076	1.41985	-0.166273	1.11316	-1.05101
CL11100Contig1	-0.922338	2.18112	0.151911	0.324596	-0.313654	0.0584422	-0.922338	-0.557739
CL11101Contig1	-0.536473	-0.536473	-0.536473	-0.536473	-0.536473	1.39411	1.82473	-0.536473
CL11102Contig1	0.672935	0.555762	0.226479	1.74362	-1.02119	-0.135216	-1.02119	-1.02119
CL11103Contig1	-0.714492	-0.714492	1.37908	0.831944	1.36144	-0.714492	-0.714492	-0.714492
CL11104Contig1	-0.539298	-0.539298	-0.539298	-0.539298	-0.539298	-0.539298	1.71737	1.51842
CL11105Contig1	-0.513775	2.11789	-0.513775	-0.513775	-0.513775	0.964765	-0.513775	-0.513775
CL11106Contig1	-0.772592	1.49135	0.123015	-0.33156	1.59557	-0.5606	-0.772592	-0.772592
CL11107Contig1	-0.56279	-0.56279	0.402392	2.28897	-0.56279	0.12259	-0.56279	-0.56279
CL11108Contig1	1.30667	-0.911589	0.722092	-0.911589	-0.263624	-0.447555	-0.911589	1.41718
CL11109Contig1	-0.523602	-0.523602	-0.523602	2.02916	-0.523602	1.11245	-0.523602	-0.523602
CL1110Contig1	-0.362519	1.6717	-0.00925514	-0.296788	-0.0185269	1.23434	-1.10948	-1.10948
CL1110Contig2	-0.487805	1.40729	0.903286	-0.724292	-0.248972	1.16332	-1.00642	-1.00642
CL11110Contig1	0.0913105	-0.786474	1.79937	1.12358	-0.786474	0.131635	-0.786474	-0.786474
CL11111Contig1	1.23229	1.73686	0.167065	-0.101454	-0.8604	-0.8604	-0.8604	-0.45356
CL11112Contig1	-0.473293	-0.473293	2.32095	-0.473293	-0.473293	0.518809	-0.473293	-0.473293
CL11113Contig1	-0.853268	0.643885	0.923532	-0.853268	-0.853268	1.67016	0.175497	-0.853268
CL11114Contig1	-0.353553	-0.353553	-0.353553	-0.353553	-0.353553	2.47487	-0.353553	-0.353553
CL11115Contig1	-0.473293	-0.473293	2.32095	-0.473293	-0.473293	0.518809	-0.473293	-0.473293
CL11116Contig1	-0.336226	1.92783	0.988298	-0.292774	-0.830021	0.202937	-0.830021	-0.830021
CL11117Contig1	-0.593091	1.07175	-0.593091	-0.593091	2.01912	-0.125414	-0.593091	-0.593091
CL11118Contig1	-0.353553	-0.353553	-0.353553	-0.353553	-0.353553	2.47487	-0.353553	-0.353553
CL11119Contig1	-0.675353	1.25861	-0.29282	1.8677	-0.675353	-0.132076	-0.675353	-0.675353
CL1111Contig1	-0.878613	1.11718	0.70044	1.45415	-0.878613	0.24268	-0.878613	-0.878613
CL1111Contig2	-0.888152	-0.861352	-0.710241	-0.1574	0.233694	1.82946	1.10917	-0.555185
CL11120Contig1	2.31249	-0.475798	-0.475798	-0.475798	0.542294	-0.475798	-0.475798	-0.475798
CL11121Contig1	-0.353553	-0.353553	-0.353553	-0.353553	2.47487	-0.353553	-0.353553	-0.353553
CL11122Contig1	-0.719996	-0.719996	-0.719996	1.11607	-0.719996	1.0451	1.43881	-0.719996
CL11123Contig1	0.129168	0.0613622	1.67583	1.28207	-0.851195	-0.594845	-0.851195	-0.851195
CL11124Contig1	-0.619665	1.70783	-0.605559	-0.564759	1.49468	-0.615427	-0.194622	-0.602478
CL11125Contig1	-0.353553	-0.353553	-0.353553	-0.353553	-0.353553	2.47487	-0.353553	-0.353553
CL11126Contig1	-0.707486	1.52328	-0.543834	-0.677036	1.47343	0.3942	-0.610859	-0.851702
CL11127Contig1	-0.522567	-0.522567	1.09537	-0.522567	-0.522567	-0.522567	-0.522567	2.04002
CL11128Contig1	-0.44699	-0.44699	-0.44699	0.291017	-0.44699	2.39092	-0.44699	-0.44699
CL11129Contig1	0.775832	0.641997	1.69098	-0.106547	-1.15921	-0.653222	-1.15921	-0.0306312
CL1112Contig1	-0.710218	-0.633557	0.281929	2.22572	-0.474336	0.364002	-0.799186	-0.254353
CL1112Contig2	-0.707429	1.06801	-0.88142	-0.308646	0.223869	1.89772	-0.630525	-0.661585
CL11130Contig1	-0.710772	-0.710772	2.04694	-0.0317697	-0.710772	-0.058018	0.885938	-0.710772
CL11131Contig1	-0.476747	0.289293	2.34935	-0.145955	-0.347207	-0.31672	-0.758033	-0.593978
CL11132Contig1	2.37859	-0.50345	-0.50345	-0.111494	-0.50345	0.250159	-0.50345	-0.50345
CL11133Contig1	-0.353553	-0.353553	-0.353553	-0.353553	-0.353553	2.47487	-0.353553	-0.353553
CL11134Contig1	-0.5074	-0.5074	-0.5074	0.881459	-0.5074	2.16294	-0.5074	-0.5074
CL11135Contig1	0.582133	-0.22568	-0.501545	-0.00261989	1.56256	-0.804563	-1.54681	0.936523
CL11136Contig1	-0.80787	-0.80787	-0.80787	0.159698	1.78985	1.05246	-0.80787	0.229477
CL11137Contig1	-0.353553	-0.353553	-0.353553	-0.353553	-0.353553	2.47487	-0.353553	-0.353553
CL11138Contig1	-0.483115	-0.483115	2.28552	-0.483115	-0.483115	-0.483115	-0.483115	0.613168
CL11139Contig1	-0.523602	-0.523602	-0.523602	2.02916	-0.523602	1.11245	-0.523602	-0.523602
CL1113Contig1	-0.462375	2.21871	0.515007	-0.176357	-0.708447	-0.349254	-0.968828	-0.0684605
CL11140Contig1	-0.353553	-0.353553	-0.353553	-0.353553	2.47487	-0.353553	-0.353553	-0.353553
CL11141Contig1	-0.353553	-0.353553	-0.353553	-0.353553	-0.353553	2.47487	-0.353553	-0.353553
CL11142Contig1	-0.48662	-0.48662	0.0692856	-0.48662	-0.48662	-0.48662	2.4102	-0.046382
CL11143Contig1	1.9218	-0.765966	0.223763	-0.0348936	-0.765966	-0.765966	0.953189	-0.765966
CL11144Contig1	-0.0705988	-0.544139	2.42022	-0.0289281	-0.544139	-0.420316	-0.544139	-0.267956
CL11145Contig1	-1.23673	-1.23673	-0.0642175	1.36153	1.08854	-0.404125	0.799922	-0.308183
CL11146Contig1	-0.654056	0.897202	-0.563445	-0.813293	-0.255513	-1.06688	0.694676	1.76131
CL11147Contig1	-0.714308	-0.714308	-0.714308	-0.714308	1.49033	0.864521	1.21669	-0.714308
CL11148Contig1	0.810571	-0.711545	-0.711545	-0.711545	1.51154	-0.711545	1.23561	-0.711545
CL11149Contig1	-0.805103	1.71542	1.18911	0.176925	-0.805103	0.138962	-0.805103	-0.805103
CL1114Contig1	-0.353553	-0.353553	-0.353553	-0.353553	-0.353553	2.47487	-0.353553	-0.353553
CL1114Contig2	-0.899329	-0.421889	1.81112	0.355118	0.165097	0.864745	-0.744605	-1.13026
CL1114Contig3	-0.727981	2.25398	-0.334765	-0.147076	0.441726	-0.0299197	-0.727981	-0.727981
CL11150Contig1	-1.02321	1.04877	1.43578	-0.417759	0.602303	-1.02321	0.400542	-1.02321
CL11151Contig1	-0.494495	-0.494495	-0.494495	0.0451311	2.40307	0.0242707	-0.494495	-0.494495
CL11152Contig1	-0.719996	-0.719996	-0.719996	1.11607	-0.719996	1.0451	1.43881	-0.719996
CL11153Contig1	-0.522567	-0.522567	1.09537	-0.522567	-0.522567	-0.522567	-0.522567	2.04002
CL11154Contig1	-0.713793	-0.713793	1.50072	-0.713793	-0.713793	0.858741	1.20951	-0.713793
CL11155Contig1	-0.747132	0.224906	1.9446	0.957103	-0.747132	-0.747132	-0.747132	-0.138085
CL11156Contig1	-0.353553	-0.353553	-0.353553	-0.353553	2.47487	-0.353553	-0.353553	-0.353553
CL11157Contig1	-0.767628	2.25298	0.357165	-0.337558	0.236735	-0.598656	-0.68469	-0.458348
CL11158Contig1	-0.353553	-0.353553	-0.353553	-0.353553	-0.353553	2.47487	-0.353553	-0.353553
CL11159Contig1	-0.353553	-0.353553	-0.353553	-0.353553	-0.353553	2.47487	-0.353553	-0.353553
CL1115Contig2	0.16134	-1.15056	1.74796	-0.436887	0.765502	-0.464475	0.527678	-1.15056
CL1115Contig3	-0.811123	1.06928	-0.0672434	1.93624	-0.811123	-0.282891	-0.811123	-0.222023
CL11160Contig1	-0.353553	-0.353553	-0.353553	-0.353553	2.47487	-0.353553	-0.353553	-0.353553
CL11161Contig1	-0.353553	-0.353553	-0.353553	-0.353553	-0.353553	-0.353553	-0.353553	2.47487
CL11162Contig1	-0.630131	1.9313	-0.630131	-0.630131	-0.630131	0.0894099	1.12995	-0.630131
CL11163Contig1	-0.353553	-0.353553	-0.353553	-0.353553	-0.353553	-0.353553	-0.353553	2.47487
CL11164Contig1	-0.521987	2.40412	-0.521987	-0.521987	-0.521987	-0.247992	0.148236	-0.216419
CL11165Contig1	-0.795749	1.01416	1.47636	0.347342	0.48096	-0.765219	-1.46034	-0.297511
CL11166Contig1	-1.0648	1.33133	0.830996	-0.364629	0.81502	-1.0648	0.581694	-1.0648
CL11167Contig1	-0.709496	-0.709496	0.746804	1.44192	-0.709496	1.35875	-0.709496	-0.709496
CL11168Contig1	-0.474049	-0.474049	-0.474049	-0.474049	2.31844	0.525856	-0.474049	-0.474049
CL11169Contig1	0.421874	-1.0826	1.1334	-0.26417	1.11472	-1.0826	0.841988	-1.0826
CL1116Contig1	-0.463722	-0.301344	0.0200998	0.816721	1.81359	0.388997	-1.13717	-1.13717
CL1116Contig2	-0.44699	-0.44699	-0.44699	0.291017	-0.44699	2.39092	-0.44699	-0.44699
CL11170Contig1	-0.362155	-0.637896	-0.637896	1.91215	-0.23517	1.23676	-0.637896	-0.637896
CL11171Contig1	-0.359866	1.3816	0.884443	1.08787	-0.999326	0.00392858	-0.999326	-0.999326
CL11172Contig1	-0.353553	-0.353553	-0.353553	-0.353553	-0.353553	2.47487	-0.353553	-0.353553
CL11173Contig1	-0.801735	-0.801735	1.63349	0.0976659	-0.801735	-0.801735	1.31325	0.162529
CL11174Contig1	-0.705659	-0.705659	0.704225	-0.705659	-0.705659	1.29667	-0.705659	1.5274
CL11175Contig1	-0.353553	-0.353553	-0.353553	-0.353553	2.47487	-0.353553	-0.353553	-0.353553
CL11176Contig1	-0.114124	1.71962	-0.00701192	-0.858873	-0.390067	1.27038	-0.482793	-1.13713
CL11177Contig1	-0.634234	1.19756	0.0904157	-0.634234	-0.634234	-0.634234	1.88319	-0.634234
CL11179Contig1	-0.601196	-0.601196	-0.601196	-0.13036	1.927	1.20934	-0.601196	-0.601196
CL1117Contig1	-0.888078	-0.888078	0.744387	-0.888078	1.2702	0.271142	-0.888078	1.26658
CL11180Contig1	-0.532529	-0.532529	-0.532529	1.28622	1.90895	-0.532529	-0.532529	-0.532529
CL11181Contig1	0.0767809	-0.849405	1.19692	-0.849405	-0.849405	0.603696	1.52023	-0.849405
CL11182Contig1	0.641056	2.22721	-0.0763322	-0.364616	-0.644312	-0.644312	-0.644312	-0.494379
CL11183Contig1	1.14519	-0.823423	-0.823423	0.247499	-0.823423	0.2061	1.69491	-0.823423
CL11184Contig1	-0.353553	-0.353553	-0.353553	-0.353553	-0.353553	2.47487	-0.353553	-0.353553
CL11185Contig1	-0.54395	-0.54395	0.549067	2.28183	-0.54395	-0.54395	-0.54395	-0.111153
CL11186Contig1	-0.700689	-0.700689	-0.338685	-0.433291	1.45303	-0.315098	-0.700689	1.73611
CL11187Contig1	-0.353553	-0.353553	-0.353553	-0.353553	2.47487	-0.353553	-0.353553	-0.353553
CL11188Contig1	0.091649	2.25525	-0.670908	-0.130445	-0.233931	0.147099	-0.343337	-1.11538
CL11189Contig1	-0.792988	1.72029	1.44405	-0.242184	-0.300057	-0.43998	-0.792988	-0.596145
CL1118Contig1	-0.353553	-0.353553	-0.353553	-0.353553	-0.353553	2.47487	-0.353553	-0.353553
CL1118Contig2	1.74476	-0.754335	1.22192	0.297249	-0.573959	-0.26028	-0.788823	-0.88653
CL11190Contig1	-0.686089	-0.686089	-0.686089	-0.183002	2.01528	1.00665	-0.0945709	-0.686089
CL11191Contig1	1.28953	-0.856643	0.723942	1.47838	-0.856643	-0.482516	-0.856643	-0.439406
CL11192Contig1	-0.353553	-0.353553	-0.353553	-0.353553	-0.353553	2.47487	-0.353553	-0.353553
CL11193Contig1	-0.888219	1.78428	0.16901	1.06411	0.160101	-0.512847	-0.888219	-0.888219
CL11194Contig1	-1.57698	1.4698	-0.557118	-0.686681	-0.106045	1.12235	0.516608	-0.181932
CL11195Contig1	0.11238	0.939307	-0.140526	-0.325234	1.95597	-0.847298	-0.847298	-0.847298
CL11196Contig1	-0.855322	-0.855322	0.542302	0.177046	-0.855322	1.1296	1.57235	-0.855322
CL11197Contig1	-0.856823	-0.856823	0.23207	-0.856823	0.5828	0.947376	1.66505	-0.856823
CL11198Contig1	0.439927	-0.722585	2.13126	-0.0901796	0.409333	-0.722585	-0.722585	-0.722585
CL11199Contig1	-0.599199	2.20591	0.510489	-0.599199	-0.599199	-0.599199	-0.599199	0.279596
CL1119Contig1	-1.09601	-0.738705	-0.53062	-0.260751	1.7071	0.811038	0.868139	-0.760196
CL1119Contig2	-0.137726	-0.451384	0.269617	0.601756	1.87187	0.165408	-1.40584	-0.913702
CL111Contig1	-0.200748	-0.403702	0.10649	-1.05994	0.722032	2.08248	-0.507479	-0.739137
CL111Contig2	-0.0871918	-1.46744	0.734998	-0.34116	0.212465	1.90109	-0.290325	-0.662437
CL111Contig3	-1.36183	1.02114	-0.0128424	-0.654067	0.208404	1.73748	-0.762623	-0.175656
CL111Contig4	-0.447519	-0.447519	-0.360302	-0.447519	-0.447519	-0.385586	2.43092	0.105043
CL111Contig5	-0.800815	-0.26223	0.17704	-0.287548	-0.599818	-0.598163	2.33604	0.0354966
CL111Contig6	-1.07819	-0.429378	-0.614602	-1.31643	1.46721	0.552455	0.512171	0.906754
CL111Contig7	-0.554554	-0.36526	1.74402	0.938136	-0.575214	0.576369	-1.33963	-0.423868
CL111Contig8	-0.722448	0.42078	0.953836	0.0563048	-0.640271	1.79496	-1.0329	-0.830262
CL11200Contig1	-0.991833	1.39476	0.896419	1.10033	-0.991833	-0.991833	-0.171861	-0.244151
CL11201Contig1	-0.886818	-0.886818	0.319599	0.895443	1.50568	0.826546	-0.886818	-0.886818
CL11202Contig1	-0.353553	-0.353553	-0.353553	-0.353553	-0.353553	-0.353553	-0.353553	2.47487
CL11203Contig1	-0.678082	-0.678082	1.02381	1.83616	-0.678082	0.53044	-0.678082	-0.678082
CL11204Contig1	-1.04771	1.3961	0.885811	-0.333602	0.869517	0.325293	-1.04771	-1.04771
CL11205Contig1	-0.353553	-0.353553	-0.353553	-0.353553	-0.353553	2.47487	-0.353553	-0.353553
CL11206Contig1	-0.718388	1.4691	-0.718388	-0.718388	0.997745	1.1251	-0.718388	-0.718388
CL11207Contig1	-0.70566	-0.70566	2.15149	0.613376	0.00260766	0.0551676	-0.70566	-0.70566
CL11208Contig1	-0.353553	-0.353553	-0.353553	-0.353553	-0.353553	2.47487	-0.353553	-0.353553
CL11209Contig1	-0.534888	1.86301	-0.534888	-0.534888	1.34632	-0.534888	-0.534888	-0.534888
CL1120Contig1	-0.403222	-0.964118	1.51438	0.866645	-0.964118	-0.0841227	-0.964118	0.998676
CL11210Contig1	-0.770339	-0.385116	-0.475714	-0.522694	2.37271	-0.113838	0.182598	-0.287603
CL11211Contig1	-0.355746	2.4104	0.182871	-0.485368	-0.296052	-0.485368	-0.485368	-0.485368
CL11212Contig1	-0.452452	-0.732865	0.299709	0.640032	2.13398	-0.586218	-0.732865	-0.56932
CL11213Contig1	0.106993	-0.940422	0.602355	-0.513077	2.11913	0.0181692	-0.605447	-0.787701
CL11214Contig1	-1.61447	-0.491844	0.828114	-0.794364	-0.293381	0.750743	1.47117	0.144033
CL11215Contig1	-0.536376	-0.536376	-0.536376	-0.536376	-0.536376	1.82733	1.39092	-0.536376
CL11216Contig1	-0.614598	-0.614598	1.97625	-0.614598	1.09808	-0.00134021	-0.614598	-0.614598
CL11217Contig1	-0.353553	-0.353553	-0.353553	-0.353553	2.47487	-0.353553	-0.353553	-0.353553
CL11218Contig1	-0.663604	-0.663604	-0.663604	-0.663604	0.831665	-0.663604	1.95575	0.530608
CL11219Contig1	2.15505	-0.677591	0.0177933	-0.163939	0.701457	-0.677591	-0.677591	-0.677591
CL1121Contig1	-0.75077	-0.0329712	0.187994	-0.14084	2.29377	-0.0885976	-0.606919	-0.86167
CL1121Contig2	-0.902205	0.187925	0.472429	-0.817881	0.459268	2.00936	-0.610596	-0.798305
CL1121Contig3	-0.806778	-0.414771	-0.496625	-0.634955	1.42288	1.75352	-0.200703	-0.622564
CL11220Contig1	-0.0748662	2.17873	0.316494	-0.452212	0.306222	-0.469614	-0.902376	-0.902376
CL11221Contig1	-1.16792	0.213266	1.56403	1.25366	-0.0843471	-0.39193	-0.218841	-1.16792
CL11222Contig1	-0.679811	-0.679811	1.77875	1.13623	-0.679811	0.484078	-0.679811	-0.679811
CL11223Contig1	0.252424	1.56038	-0.147596	0.385999	0.951465	-0.471671	-1.2655	-1.2655
CL11224Contig1	-0.858254	0.929891	-0.150873	-0.858254	1.94743	0.146375	-0.858254	-0.298058
CL11225Contig1	-0.353553	-0.353553	-0.353553	-0.353553	-0.353553	2.47487	-0.353553	-0.353553
CL11226Contig1	2.20778	0.383596	0.157641	-0.698516	-0.698516	-0.698516	0.045054	-0.698516
CL11227Contig1	-0.397168	2.45922	-0.397168	-0.397168	-0.397168	-0.0762086	-0.397168	-0.397168
CL11228Contig1	-0.353553	-0.353553	-0.353553	-0.353553	-0.353553	-0.353553	-0.353553	2.47487
CL11229Contig1	-0.464846	-0.464846	-0.464846	-0.464846	2.38226	0.319357	-0.464846	-0.377389
CL1122Contig1	-1.66775	0.0383851	0.144788	-0.766757	-0.54796	1.18502	1.35522	0.259049
CL11230Contig1	-0.513775	2.11789	-0.513775	-0.513775	-0.513775	0.964765	-0.513775	-0.513775
CL11231Contig1	-0.678455	2.19392	0.457845	-0.678455	-0.227765	0.289815	-0.678455	-0.678455
CL11232Contig1	-1.12383	-0.466928	1.47853	1.20105	-0.955059	0.330402	0.384917	-0.849087
CL11233Contig1	-0.505567	2.43218	-0.118181	-0.505567	-0.505567	-0.0929407	-0.505567	-0.198785
CL11234Contig1	-0.529525	-0.529525	1.22082	-0.529525	-0.529525	1.95633	-0.529525	-0.529525
CL11235Contig1	-0.847994	1.72376	1.35632	0.153997	-0.511727	-0.60718	-0.553464	-0.713712
CL11236Contig1	-0.536376	-0.536376	-0.536376	-0.536376	-0.536376	1.82733	1.39092	-0.536376
CL11237Contig1	-0.353553	-0.353553	-0.353553	-0.353553	-0.353553	-0.353553	-0.353553	2.47487
CL11238Contig1	-0.353553	-0.353553	-0.353553	-0.353553	-0.353553	2.47487	-0.353553	-0.353553
CL11239Contig1	-0.666761	0.885017	2.03429	0.240129	-0.666761	-0.492395	-0.666761	-0.666761
CL1123Contig1	-0.756346	2.07855	0.48682	0.287976	0.189424	-0.815472	-0.785092	-0.68586
CL1123Contig2	-0.858273	1.295	0.748757	1.37965	-0.337036	-0.27822	-0.851925	-1.09795
CL1123Contig3	-0.611767	-0.0132541	0.219058	2.31121	-0.361	-0.0596364	-0.742304	-0.742304
CL11240Contig1	-1.37486	1.73591	0.265945	0.140134	-0.561373	0.0815681	0.762694	-1.05001
CL11241Contig1	0.63468	-0.701807	-0.701807	1.47934	-0.701807	1.39502	-0.701807	-0.701807
CL11242Contig1	-0.63348	1.92687	-0.63348	0.114679	-0.63348	-0.63348	1.12586	-0.63348
CL11243Contig1	-0.353553	-0.353553	-0.353553	-0.353553	-0.353553	2.47487	-0.353553	-0.353553
CL11244Contig1	-0.576408	2.21111	0.746866	-0.250592	-0.576408	-0.576408	-0.576408	-0.401751
CL11245Contig1	-0.420908	2.45924	-0.136064	-0.420908	-0.420908	-0.218639	-0.420908	-0.420908
CL11246Contig1	-0.353553	-0.353553	-0.353553	-0.353553	-0.353553	2.47487	-0.353553	-0.353553
CL11247Contig1	-0.529525	-0.529525	1.22082	-0.529525	-0.529525	1.95633	-0.529525	-0.529525
CL11248Contig1	-0.353553	-0.353553	-0.353553	-0.353553	-0.353553	-0.353553	2.47487	-0.353553
CL11249Contig1	-0.688024	2.15805	0.437868	-0.272199	0.42838	-0.688024	-0.688024	-0.688024
CL1124Contig1	0.0973661	-0.886888	2.0126	-0.886888	0.550639	-0.372153	0.372212	-0.886888
CL1124Contig2	-1.13635	0.509853	1.66524	0.443259	-0.713415	0.826979	-0.879901	-0.715662
CL11250Contig1	-0.782162	-0.782162	1.83575	0.506999	0.948403	-0.162499	-0.782162	-0.782162
CL11251Contig1	-0.622784	-0.622784	0.620327	2.13192	-0.622784	-0.622784	-0.622784	0.361672
CL11252Contig1	-0.713279	1.24437	0.835591	-0.713279	-0.713279	1.48644	-0.713279	-0.713279
CL11253Contig1	-0.605775	-0.605775	-0.605775	0.437286	2.19463	0.396964	-0.605775	-0.605775
CL11254Contig1	-0.664543	-0.664543	1.9668	0.631233	-0.664543	-0.664543	-0.664543	0.724682
CL11255Contig1	-0.536473	-0.536473	-0.536473	-0.536473	-0.536473	1.39411	1.82473	-0.536473
CL11256Contig1	-0.538996	-0.538996	-0.538996	-0.538996	-0.538996	1.49954	-0.538996	1.73444
CL11257Contig1	0.1249	-0.659464	2.22884	-0.659464	0.48612	-0.659464	-0.659464	-0.201998
CL11258Contig1	-1.06571	-0.00761302	0.608601	-0.13815	0.594492	-0.768474	1.84256	-1.06571
CL11259Contig1	-0.296158	0.14029	-0.305296	-0.0678906	-0.556079	2.37602	-0.586687	-0.7042
CL1125Contig1	-0.621546	2.14422	0.529236	0.116368	-0.737269	-0.153107	-0.227334	-1.05057
CL1125Contig2	-0.545584	0.611785	1.8463	0.878949	-0.34987	-0.748313	-0.970565	-0.722703
CL11260Contig1	-0.692678	-0.692678	0.119875	0.507721	-0.692678	2.19231	-0.692678	-0.0491932
CL11261Contig1	-0.486011	-0.486011	-0.486011	-0.486011	-0.486011	0.642243	2.27383	-0.486011
CL11262Contig1	-0.353553	-0.353553	-0.353553	-0.353553	-0.353553	-0.353553	-0.353553	2.47487
CL11263Contig1	1.3246	-0.83887	0.223347	1.51498	-0.83887	0.292557	-0.83887	-0.83887
CL11264Contig1	-0.673081	-0.673081	2.02211	0.985938	-0.673081	-0.354104	-0.673081	0.0383848
CL11265Contig1	-0.548438	2.1592	-0.548438	-0.284705	0.867696	-0.548438	-0.548438	-0.548438
CL11266Contig1	-0.722008	-0.722008	-0.722008	1.0564	-0.722008	-0.722008	1.369	1.18465
CL11267Contig1	-0.774942	-1.22915	-0.0602462	-0.700175	0.547033	1.93011	0.549214	-0.261854
CL11268Contig1	-0.530003	-0.530003	1.94939	-0.530003	-0.530003	1.23063	-0.530003	-0.530003
CL11269Contig1	-1.09539	-1.09539	0.827014	-0.0303895	0.810813	0.269717	1.40901	-1.09539
CL1126Contig1	-0.65566	-0.65566	1.8668	0.275957	-0.65566	1.13555	-0.65566	-0.65566
CL1126Contig2	-1.57169	-0.722576	-0.243815	-0.339569	-0.031968	1.74675	0.810145	0.352723
CL11270Contig1	-0.664189	-0.664189	-0.166084	0.439601	2.29926	-0.310482	-0.664189	-0.269725
CL11271Contig1	-0.515708	-0.515708	0.991662	-0.515708	-0.515708	-0.515708	2.10259	-0.515708
CL11272Contig1	-0.335366	1.52544	1.64993	-0.299652	-0.741211	-0.316721	-0.741211	-0.741211
CL11273Contig1	-0.448843	-0.448843	-0.448843	-0.448843	2.38695	-0.448843	-0.448843	0.306103
CL11274Contig1	-0.243321	0.344391	1.5862	1.30086	-0.925381	-0.211987	-0.925381	-0.925381
CL11275Contig1	-0.353553	-0.353553	-0.353553	-0.353553	-0.353553	2.47487	-0.353553	-0.353553
CL11276Contig1	-0.353553	-0.353553	-0.353553	-0.353553	-0.353553	-0.353553	-0.353553	2.47487
CL11277Contig1	-0.474049	-0.474049	-0.474049	-0.474049	2.31844	0.525856	-0.474049	-0.474049
CL11278Contig1	-0.353553	-0.353553	-0.353553	-0.353553	2.47487	-0.353553	-0.353553	-0.353553
CL11279Contig1	-0.353553	-0.353553	-0.353553	-0.353553	-0.353553	-0.353553	2.47487	-0.353553
CL1127Contig1	-1.75951	0.0872602	-0.439962	0.882464	0.533623	1.4634	-0.702661	-0.0646103
CL1127Contig2	-0.911193	1.80817	-0.50778	0.0820887	1.22221	-0.338262	-0.444042	-0.911193
CL11280Contig1	-1.00502	2.00997	0.784053	-0.124011	-1.00502	-0.158069	0.0308497	-0.532749
CL11281Contig1	-0.353553	-0.353553	-0.353553	-0.353553	-0.353553	2.47487	-0.353553	-0.353553
CL11282Contig1	-0.0216901	1.9066	0.672184	0.602798	-0.718017	-0.638654	-0.901609	-0.901609
CL11283Contig1	-0.473293	-0.473293	2.32095	-0.473293	-0.473293	0.518809	-0.473293	-0.473293
CL11284Contig1	0.719902	-0.599771	-0.599771	0.11813	-0.599771	2.16082	-0.599771	-0.599771
CL11285Contig1	-0.353553	-0.353553	-0.353553	-0.353553	2.47487	-0.353553	-0.353553	-0.353553
CL11286Contig1	-0.353553	-0.353553	-0.353553	-0.353553	-0.353553	2.47487	-0.353553	-0.353553
CL11287Contig1	-0.474429	-1.16183	1.3694	0.707889	0.846093	0.635611	-1.16183	-0.760915
CL11288Contig1	-0.353553	-0.353553	-0.353553	-0.353553	2.47487	-0.353553	-0.353553	-0.353553
CL11289Contig1	-1.16541	1.16374	0.677388	0.195789	0.661858	0.797458	-1.16541	-1.16541
CL1128Contig1	0.44338	-1.31747	1.27615	-0.35957	-1.31747	-0.3966	0.935085	0.736496
CL1128Contig2	-1.06026	-1.29864	0.193599	-0.455739	0.790298	1.81797	-0.0788697	0.0916519
CL11290Contig1	-0.532529	-0.532529	-0.532529	1.28622	1.90895	-0.532529	-0.532529	-0.532529
CL11291Contig1	-1.18784	0.89222	0.651166	0.631556	1.41593	-0.733835	-0.964231	-0.704969
CL11292Contig1	-0.538996	-0.538996	-0.538996	-0.538996	-0.538996	1.49954	-0.538996	1.73444
CL11293Contig1	-0.353553	-0.353553	-0.353553	-0.353553	-0.353553	-0.353553	-0.353553	2.47487
CL11294Contig1	-0.353553	-0.353553	-0.353553	-0.353553	-0.353553	2.47487	-0.353553	-0.353553
CL11295Contig1	-0.649567	2.00522	0.400653	-0.649567	-0.649567	0.841964	-0.649567	-0.649567
CL11296Contig1	-0.65895	-0.65895	-0.65895	0.24542	1.7691	-0.65895	-0.65895	1.28023
CL11297Contig1	-1.21981	-1.21981	0.470813	0.0289828	0.791842	1.66144	-0.632491	0.119044
CL11298Contig1	-0.353553	-0.353553	-0.353553	-0.353553	2.47487	-0.353553	-0.353553	-0.353553
CL11299Contig1	1.8281	-0.764942	0.189906	-0.764942	1.12866	-0.0869004	-0.764942	-0.764942
CL1129Contig1	-0.96972	1.23439	-0.0977851	-0.96972	-0.96972	1.50694	0.544827	-0.279209
CL1129Contig2	-0.191721	-0.604491	-0.604491	-0.155398	2.40981	-0.172759	-0.0764584	-0.604491
CL112Contig1	-0.760988	-0.760988	-0.0386777	-0.494218	1.20863	1.86771	-0.760988	-0.260472
CL112Contig2	-1.02742	-0.840289	0.527202	0.558376	0.147071	1.91643	-0.898835	-0.382534
CL112Contig3	-1.18268	-0.796595	-0.473929	0.303246	1.81233	-0.0285762	0.988616	-0.622413
CL112Contig4	-0.694544	-0.618873	-0.455065	-0.230199	0.374031	-0.120608	2.32127	-0.576012
CL112Contig5	-1.28325	1.22446	0.799186	0.228994	0.101438	0.822882	-1.53095	-0.362753
CL112Contig6	-1.39947	0.791744	1.57253	-0.576235	0.319587	0.623027	-0.323981	-1.0072
CL11300Contig1	-0.513775	2.11789	-0.513775	-0.513775	-0.513775	0.964765	-0.513775	-0.513775
CL11301Contig1	-0.504748	-0.504748	0.848852	-0.504748	2.17964	-0.504748	-0.504748	-0.504748
CL11302Contig1	-0.539311	-0.539311	0.288385	0.0720739	-0.539311	-0.539311	2.3361	-0.539311
CL11303Contig1	0.65595	0.530403	-0.490831	0.815684	1.49189	-0.684602	-1.15925	-1.15925
CL11304Contig1	-0.353553	-0.353553	-0.353553	-0.353553	-0.353553	2.47487	-0.353553	-0.353553
CL11305Contig1	-0.613057	-0.0996007	2.43376	-0.312983	-0.210239	-0.324583	-0.260237	-0.613057
CL11306Contig1	0.839315	2.09289	-0.615506	-0.615506	-0.615506	0.145321	-0.615506	-0.615506
CL11307Contig1	-0.353553	-0.353553	-0.353553	-0.353553	-0.353553	2.47487	-0.353553	-0.353553
CL11308Contig1	-0.523602	-0.523602	-0.523602	2.02916	-0.523602	1.11245	-0.523602	-0.523602
CL11309Contig1	-0.530003	-0.530003	1.94939	-0.530003	-0.530003	1.23063	-0.530003	-0.530003
CL1130Contig1	-0.967839	1.62308	1.38956	0.0163832	0.048481	-0.676708	-0.789804	-0.643161
CL11310Contig1	-0.0627975	2.3467	-0.330296	-0.588314	-0.588314	-0.496704	0.308037	-0.588314
CL11311Contig1	0.0854587	0.00338936	1.95747	0.835379	-0.234609	-0.790854	-1.10113	-0.755101
CL11312Contig1	-0.353553	-0.353553	-0.353553	-0.353553	-0.353553	-0.353553	-0.353553	2.47487
CL11313Contig1	-0.168321	1.56463	1.53854	-0.458489	-0.804653	-0.804653	-0.804653	-0.0623961
CL11314Contig1	-0.353553	-0.353553	-0.353553	-0.353553	-0.353553	2.47487	-0.353553	-0.353553
CL11315Contig1	-0.353553	-0.353553	-0.353553	-0.353553	-0.353553	2.47487	-0.353553	-0.353553
CL11316Contig1	-0.353553	-0.353553	-0.353553	-0.353553	-0.353553	2.47487	-0.353553	-0.353553
CL11317Contig1	-0.839329	1.43897	0.963238	-0.839329	-0.839329	1.08069	-0.839329	-0.125576
CL11318Contig1	-0.513305	-0.513305	-0.513305	-0.513305	0.958354	2.12148	-0.513305	-0.513305
CL11319Contig1	-0.784815	-0.784815	-0.292029	-0.0568132	-0.784815	1.31476	1.78309	-0.394563
CL1131Contig1	-0.484349	2.41106	0.0883556	-0.484349	-0.484349	-0.0776688	-0.484349	-0.484349
CL1131Contig2	-0.892636	-0.0962762	1.94269	0.50359	-0.892636	0.673324	-0.34542	-0.892636
CL11320Contig1	-0.718995	-0.718995	1.45534	-0.718995	1.00582	1.13381	-0.718995	-0.718995
CL11321Contig1	-0.353553	-0.353553	-0.353553	-0.353553	-0.353553	-0.353553	-0.353553	2.47487
CL11322Contig1	-0.551308	2.36918	-0.166198	-0.266843	-0.551308	0.269097	-0.551308	-0.551308
CL11323Contig1	0.183932	0.118469	0.283032	-0.505113	-0.762557	2.20735	-0.762557	-0.762557
CL11324Contig1	-0.604237	-0.604237	2.19903	0.431091	-0.604237	0.391068	-0.604237	-0.604237
CL11325Contig1	-0.443514	-1.16074	0.952124	-0.380399	-0.113213	0.714702	1.59179	-1.16074
CL11326Contig1	-0.353553	-0.353553	-0.353553	-0.353553	-0.353553	2.47487	-0.353553	-0.353553
CL11327Contig1	-0.353553	-0.353553	-0.353553	-0.353553	2.47487	-0.353553	-0.353553	-0.353553
CL11328Contig1	-0.781866	-0.781866	-0.235245	0.429434	1.38619	1.54708	-0.781866	-0.781866
CL11329Contig1	-0.710203	-0.710203	1.61	1.00363	-0.710203	0.937382	-0.710203	-0.710203
CL1132Contig1	0.890721	1.4581	0.27059	0.671089	-0.316822	-1.05223	-0.459017	-1.46244
CL1132Contig2	-0.401522	0.369901	1.34055	0.651304	-1.29678	-0.360394	0.993732	-1.29678
CL1132Contig3	-0.779064	-1.09903	0.240756	-0.093231	1.66189	1.02363	0.175544	-1.1305
CL11330Contig1	-0.853265	-0.853265	-0.853265	0.00439223	1.44937	0.79574	1.16356	-0.853265
CL11331Contig1	-0.936027	-0.499535	-0.187771	-0.893512	1.00446	1.80242	0.463669	-0.753699
CL11332Contig1	-0.353553	-0.353553	-0.353553	-0.353553	-0.353553	2.47487	-0.353553	-0.353553
CL11333Contig1	-0.828687	-0.828687	-0.828687	-0.0204411	-0.828687	0.725316	1.70549	0.904383
CL11334Contig1	-0.529525	-0.529525	1.22082	-0.529525	-0.529525	1.95633	-0.529525	-0.529525
CL11335Contig1	-0.486011	-0.486011	-0.486011	-0.486011	-0.486011	0.642243	2.27383	-0.486011
CL11336Contig1	0.292518	-0.689541	2.20348	0.378938	-0.689541	-0.689541	-0.689541	-0.116773
CL11337Contig1	1.09538	-0.651463	-0.651463	-0.651463	1.89985	0.262084	-0.651463	-0.651463
CL11338Contig1	-0.914681	-0.914681	-0.914681	-0.515554	0.156891	1.7712	0.962453	0.369051
CL1133Contig1	-1.67487	0.245141	1.31743	1.34869	-0.0152596	-0.259389	-0.639216	-0.322519
CL11340Contig1	-0.353553	-0.353553	-0.353553	-0.353553	-0.353553	2.47487	-0.353553	-0.353553
CL11341Contig1	-0.472539	-0.472539	0.51181	-0.472539	-0.472539	2.32342	-0.472539	-0.472539
CL11342Contig1	0.109836	-0.643518	0.466125	-0.643518	-0.643518	-0.249537	2.24765	-0.643518
CL11343Contig1	-0.755566	-0.755566	2.20101	-0.755566	0.417098	-0.33567	0.271546	-0.287286
CL11344Contig1	-0.353553	-0.353553	-0.353553	-0.353553	-0.353553	-0.353553	-0.353553	2.47487
CL11345Contig1	-0.204314	-0.920786	1.71751	0.248495	1.17207	-0.1714	-0.920786	-0.920786
CL11346Contig1	1.87723	-0.679969	-0.679969	0.711145	-0.679969	-0.679969	-0.679969	0.81147
CL11347Contig1	-0.353553	-0.353553	-0.353553	-0.353553	-0.353553	2.47487	-0.353553	-0.353553
CL11348Contig1	1.80784	-1.13469	0.49062	0.466043	-1.13469	0.404163	-0.193638	-0.705646
CL11349Contig1	-0.353553	-0.353553	-0.353553	-0.353553	2.47487	-0.353553	-0.353553	-0.353553
CL1134Contig1	-1.08295	-1.08295	0.798623	1.34927	-1.08295	0.587192	-0.265879	0.779642
CL1134Contig2	-0.512188	-1.3391	1.09687	-0.439422	1.07634	1.25559	-0.28128	-0.856817
CL11350Contig1	-0.411487	-0.411487	-0.411487	-0.411487	-0.411487	-0.411487	2.44613	0.0227936
CL11351Contig1	-0.686873	-0.686873	0.477284	-0.686873	1.62182	-0.686873	1.33526	-0.686873
CL11352Contig1	-0.51655	-0.51655	0.211447	-0.51655	2.3709	0.000403997	-0.51655	-0.51655
CL11353Contig1	-0.849712	-0.849712	-0.282771	-0.849712	0.274615	-0.0445374	2.10461	0.49722
CL11354Contig1	-0.0987578	2.35473	-0.239776	0.23943	-0.633867	-0.354021	-0.633867	-0.633867
CL11355Contig1	-0.491377	-0.754791	-0.366799	-0.0383068	2.32299	0.347268	-0.417821	-0.60116
CL11356Contig1	-0.353553	-0.353553	-0.353553	-0.353553	-0.353553	2.47487	-0.353553	-0.353553
CL11357Contig1	-0.738359	-0.337724	1.00502	-0.50422	-0.424052	2.07524	-0.463064	-0.612847
CL11358Contig1	0.0884635	-0.472547	2.41962	-0.472547	-0.472547	-0.472547	-0.472547	-0.145348
CL11359Contig1	-0.631732	2.26164	-0.0594298	-0.631732	0.503227	-0.631732	-0.631732	-0.178509
CL1135Contig1	-0.632253	-0.632253	0.737279	-0.632253	2.08373	0.340258	-0.632253	-0.632253
CL1135Contig2	-0.270128	-0.839487	1.25709	-0.529757	-0.839487	1.84033	-0.111139	-0.507419
CL1135Contig3	-0.818268	-0.818268	0.0743265	-0.818268	1.83695	0.76632	-0.818268	0.595476
CL11360Contig1	-0.370213	-0.370213	2.47274	-0.370213	-0.370213	-0.25146	-0.370213	-0.370213
CL11361Contig1	-0.474049	-0.474049	-0.474049	-0.474049	2.31844	0.525856	-0.474049	-0.474049
CL11362Contig1	-0.521289	2.41491	-0.134107	0.0507021	-0.521289	-0.246349	-0.521289	-0.521289
CL11363Contig1	-0.353553	-0.353553	-0.353553	-0.353553	2.47487	-0.353553	-0.353553	-0.353553
CL11364Contig1	0.156971	2.34458	0.142478	-0.354987	-0.64631	-0.506279	-0.64631	-0.490143
CL11365Contig1	-0.594509	-0.594509	2.17126	0.0864767	-0.594509	0.714813	-0.594509	-0.594509
CL11366Contig1	-0.563691	1.51873	1.32355	-0.0295776	-1.01787	0.407262	-1.01787	-0.620533
CL11367Contig1	-0.353553	-0.353553	-0.353553	-0.353553	-0.353553	-0.353553	2.47487	-0.353553
CL11368Contig1	-0.116557	2.38634	0.141613	-0.365482	-0.662444	-0.376962	-0.662444	-0.344066
CL11369Contig1	-1.0236	0.530575	0.820873	1.70127	-1.0236	0.0678748	-1.0236	-0.0498035
CL1136Contig1	-0.565106	-0.565106	-0.565106	-0.565106	0.321595	2.2924	0.211536	-0.565106
CL1136Contig2	0.98583	-0.660145	-0.660145	-0.660145	-0.660145	1.92224	0.392656	-0.660145
CL1136Contig3	-1.252	0.315607	1.84869	0.122212	-0.0221753	0.509451	-1.252	-0.269788
CL11370Contig1	-0.353553	-0.353553	-0.353553	-0.353553	-0.353553	2.47487	-0.353553	-0.353553
CL11372Contig1	-0.439172	-0.439172	0.228691	-0.439172	-0.439172	2.40634	-0.439172	-0.439172
CL11373Contig1	-0.784873	1.03702	0.656595	-0.784873	-0.784873	-0.273077	1.71895	-0.784873
CL11374Contig1	-0.702544	-0.702544	-0.702544	1.13079	-0.702544	1.64741	0.734518	-0.702544
CL11375Contig1	-0.801735	-0.801735	1.63349	0.0976659	-0.801735	-0.801735	1.31325	0.162529
CL11376Contig1	-0.353553	-0.353553	-0.353553	-0.353553	-0.353553	2.47487	-0.353553	-0.353553
CL11377Contig1	-0.605775	-0.605775	-0.605775	0.437286	2.19463	0.396964	-0.605775	-0.605775
CL11378Contig1	-0.804992	0.116472	2.11122	0.272052	-0.804992	-0.54614	0.46137	-0.804992
CL11379Contig1	2.11128	-0.610744	-0.610744	0.129646	-0.610744	0.812793	-0.610744	-0.610744
CL1137Contig2	-0.442265	-0.442265	-0.442265	-0.442265	-0.442265	2.40049	0.253104	-0.442265
CL11380Contig1	-0.353553	-0.353553	-0.353553	-0.353553	-0.353553	2.47487	-0.353553	-0.353553
CL11381Contig1	-0.353553	-0.353553	-0.353553	-0.353553	2.47487	-0.353553	-0.353553	-0.353553
CL11382Contig1	-0.353553	-0.353553	-0.353553	-0.353553	-0.353553	2.47487	-0.353553	-0.353553
CL11383Contig1	-0.353553	-0.353553	-0.353553	-0.353553	2.47487	-0.353553	-0.353553	-0.353553
CL11384Contig1	-0.686873	-0.686873	0.477284	-0.686873	1.62182	-0.686873	1.33526	-0.686873
CL11385Contig1	-0.390533	-0.390533	-0.390533	-0.120613	-0.390533	2.46381	-0.390533	-0.390533
CL11386Contig1	-0.717128	-0.717128	1.28996	-0.346489	1.77059	-0.717128	0.154448	-0.717128
CL11387Contig1	-0.615711	1.21705	-0.615711	-0.615711	-0.615711	-0.615711	1.90304	-0.041537
CL11388Contig1	-0.801735	-0.801735	1.63349	0.0976659	-0.801735	-0.801735	1.31325	0.162529
CL11389Contig1	-0.98117	2.0458	0.313364	0.651739	-0.190762	-0.344121	-0.578654	-0.916194
CL1138Contig1	-0.430669	-0.430669	-0.118117	-0.430669	-0.430669	2.45461	-0.430669	-0.18315
CL11390Contig1	0.526476	1.82685	0.128774	0.659277	-0.982651	-0.193423	-0.982651	-0.982651
CL11391Contig1	-0.353553	-0.353553	-0.353553	-0.353553	2.47487	-0.353553	-0.353553	-0.353553
CL11392Contig1	1.89399	-0.676832	-0.676832	-0.676832	-0.676832	0.667627	-0.676832	0.822549
CL11393Contig1	-0.530473	-0.530473	-0.530473	-0.530473	1.94239	1.24044	-0.530473	-0.530473
CL11394Contig1	-0.404747	-0.404747	-0.404747	-0.404747	2.45285	-0.404747	-0.404747	-0.0243717
CL11395Contig1	-0.536464	-0.159283	-0.238042	0.0146165	2.42261	-0.430509	-0.536464	-0.536464
CL11396Contig1	-0.653439	-0.653439	1.64096	1.46504	-0.653439	0.161194	-0.653439	-0.653439
CL11397Contig1	-1.76381	-0.293775	0.88312	-0.625029	-0.0631908	1.35245	0.833403	-0.323173
CL11398Contig1	-0.461672	-0.461672	-0.461672	0.414293	-0.461672	-0.461672	-0.461672	2.35574
CL11399Contig1	-1.00447	0.104478	1.88713	-0.304086	0.967237	-0.772809	-0.890761	0.0132834
CL1139Contig1	0.293515	-0.982554	1.8368	0.405807	-0.982554	-0.982554	0.649848	-0.23831
CL1139Contig2	-0.90283	-0.90283	0.484858	-0.561154	1.84916	0.739508	-0.90283	0.196121
CL113Contig2	-1.57903	0.375282	-0.513517	-0.14988	0.539564	1.80991	0.204061	-0.686391
CL113Contig3	-1.07263	-0.536999	0.673672	-1.28116	-0.0872517	1.20369	1.38809	-0.287413
CL113Contig4	-1.36733	1.67319	0.0277552	-0.601023	-0.111494	1.22808	-0.215197	-0.633972
CL113Contig5	-0.979874	0.0511813	2.1812	0.451228	-0.575431	-0.038551	-0.271387	-0.818368
CL113Contig6	-1.08236	0.294711	1.19322	-0.481701	-0.158768	1.69901	-0.506006	-0.958102
CL113Contig7	-0.746208	-0.746208	-0.746208	-0.746208	1.99883	0.728165	0.455953	-0.198119
CL11400Contig1	-0.63593	-0.63593	2.25769	-0.10158	-0.63593	-0.122236	-0.63593	0.509843
CL11401Contig1	-0.698536	-0.698536	0.645706	-0.698536	-0.698536	1.21057	1.63641	-0.698536
CL11402Contig1	-0.532106	-0.532106	1.91625	1.27639	-0.532106	-0.532106	-0.532106	-0.532106
CL11403Contig1	-0.353553	-0.353553	-0.353553	-0.353553	-0.353553	2.47487	-0.353553	-0.353553
CL11404Contig1	-0.353553	-0.353553	-0.353553	-0.353553	2.47487	-0.353553	-0.353553	-0.353553
CL11405Contig1	-0.875913	0.889886	-0.875913	0.672039	-0.875913	1.60428	0.337451	-0.875913
CL11406Contig1	-0.420891	-0.420891	-0.420891	-0.420891	2.43494	0.0904028	-0.420891	-0.420891
CL11407Contig1	-0.6185	-0.6185	0.180166	2.33121	-0.6185	-0.0513636	-0.6185	0.0139874
CL11408Contig1	0.488985	-0.470055	-0.470055	-0.470055	2.33135	-0.470055	-0.470055	-0.470055
CL11409Contig1	-0.795038	-0.795038	1.77297	-0.795038	0.902538	-0.187187	0.691833	-0.795038
CL1140Contig1	-1.0212	0.693695	-1.0212	0.983237	-1.0212	-0.539459	1.33557	0.590546
CL1140Contig3	-0.578636	-0.578636	-0.578636	-0.578636	0.166312	2.35554	0.0738481	-0.281156
CL1140Contig4	-1.19267	-0.128034	0.913155	-0.881573	0.477793	1.79804	-0.461108	-0.525604
CL11410Contig1	-0.813983	1.74855	-0.813983	-0.0651861	-0.813983	0.625718	0.946853	-0.813983
CL11411Contig1	-0.420891	-0.420891	-0.420891	-0.420891	2.43494	0.0904028	-0.420891	-0.420891
CL11412Contig1	-0.529525	-0.529525	1.22082	-0.529525	-0.529525	1.95633	-0.529525	-0.529525
CL11413Contig1	-0.474049	-0.474049	-0.474049	-0.474049	2.31844	0.525856	-0.474049	-0.474049
CL11414Contig1	-0.450027	1.30832	1.09754	0.970372	-1.43097	-0.404964	-0.803537	-0.286737
CL11415Contig1	-0.46845	-0.46845	0.47441	-0.46845	2.33629	-0.46845	-0.46845	-0.46845
CL11416Contig1	-0.605775	-0.605775	-0.605775	0.437286	2.19463	0.396964	-0.605775	-0.605775
CL11417Contig1	-0.530003	-0.530003	1.94939	-0.530003	-0.530003	1.23063	-0.530003	-0.530003
CL11418Contig1	-0.604087	-0.604087	0.57048	0.263518	-0.604087	-0.604087	-0.604087	2.18644
CL11419Contig1	2.39001	-0.447422	-0.447422	-0.447422	-0.447422	0.294523	-0.447422	-0.447422
CL1141Contig1	0.0825594	-0.623406	-0.200738	-1.45442	1.08902	-0.544361	-0.0696399	1.72099
CL11420Contig1	-0.662001	-0.662001	0.0674511	-0.662001	2.23122	-0.144014	-0.662001	0.493348
CL11421Contig1	0.106009	2.04941	0.618758	-0.0934815	-0.97817	-0.694674	-0.97817	-0.0296794
CL11422Contig1	-0.789374	-0.789374	0.992671	0.965724	1.56666	-0.367561	-0.789374	-0.789374
CL11423Contig1	0.425384	-0.777923	0.994472	1.84047	-0.777923	-0.14863	-0.777923	-0.777923
CL11424Contig1	-0.353553	-0.353553	-0.353553	-0.353553	-0.353553	2.47487	-0.353553	-0.353553
CL11425Contig1	-0.602086	-0.602086	2.02413	1.09531	-0.602086	-0.368975	-0.602086	-0.342114
CL11426Contig1	2.38557	0.279189	-0.483974	-0.483974	-0.483974	-0.483974	-0.483974	-0.244887
CL11427Contig1	-0.353553	-0.353553	-0.353553	-0.353553	-0.353553	2.47487	-0.353553	-0.353553
CL11428Contig1	-0.418905	2.46079	-0.418905	-0.178484	-0.418905	-0.187778	-0.418905	-0.418905
CL11429Contig1	-1.08879	0.755091	0.370071	1.60521	0.357776	-1.08879	0.178227	-1.08879
CL1142Contig1	-0.836026	-0.836026	1.50476	-0.0675621	0.711348	1.19556	-0.836026	-0.836026
CL11430Contig1	-0.74842	1.78397	1.25518	-0.00843114	-0.74842	-0.0370371	-0.74842	-0.74842
CL11431Contig1	-0.353553	-0.353553	-0.353553	-0.353553	-0.353553	2.47487	-0.353553	-0.353553
CL11432Contig1	-0.646205	-0.646205	-0.646205	0.612969	-0.646205	0.564293	-0.646205	2.05376
CL11433Contig1	2.16914	-0.985415	0.2818	0.106631	-0.985415	-0.385512	0.115159	-0.316385
CL11434Contig1	-0.535272	-0.535272	1.85443	-0.535272	-0.535272	-0.535272	-0.535272	1.3572
CL11435Contig1	-0.642271	-0.642271	0.718806	-0.642271	2.05694	-0.642271	-0.642271	0.435606
CL11436Contig1	-0.686573	-0.686573	1.05221	0.597794	-0.686573	1.78286	-0.686573	-0.686573
CL11437Contig1	-0.666938	-0.666938	1.30583	-0.0840557	-0.666938	-0.386763	-0.666938	1.83274
CL11438Contig1	-0.722712	-0.722712	1.95186	-0.722712	1.04531	-0.0896366	-0.722712	-0.0166874
CL11439Contig1	-0.353553	-0.353553	-0.353553	-0.353553	-0.353553	2.47487	-0.353553	-0.353553
CL1143Contig1	-0.839182	-0.839182	2.00099	0.734256	-0.839182	-0.334978	0.394159	-0.276878
CL1143Contig2	0.901889	-1.16847	0.494898	-0.656529	1.58045	0.504847	-0.9277	-0.729382
CL1143Contig3	-1.01909	0.46774	0.445355	0.662456	-0.767666	1.71843	-1.21585	-0.291371
CL11440Contig1	0.888916	-0.708605	-0.708605	1.02949	1.62461	-0.708605	-0.708605	-0.708605
CL11441Contig1	0.570519	-0.648325	2.04459	-0.648325	-0.648325	0.626511	-0.648325	-0.648325
CL11442Contig1	-0.780725	-0.780725	1.51894	0.068611	1.49957	0.035778	-0.780725	-0.780725
CL11443Contig1	-0.688024	2.15805	0.437868	-0.272199	0.42838	-0.688024	-0.688024	-0.688024
CL11444Contig1	-0.596807	-0.596807	0.147451	-0.0470541	2.35514	-0.0683061	-0.596807	-0.596807
CL11445Contig1	-0.513775	2.11789	-0.513775	-0.513775	-0.513775	0.964765	-0.513775	-0.513775
CL11446Contig1	-0.353553	-0.353553	-0.353553	-0.353553	2.47487	-0.353553	-0.353553	-0.353553
CL11447Contig1	-0.413132	2.44433	-0.413132	-0.413132	-0.413132	-0.413132	-0.413132	0.0344655
CL11448Contig1	-0.477586	-0.477586	-0.477586	0.559294	2.30622	-0.477586	-0.477586	-0.477586
CL11449Contig1	-0.795059	-0.795059	-0.179112	-0.112597	0.426454	2.26665	-0.26011	-0.551166
CL1144Contig1	-0.781505	-0.781505	0.788828	0.958406	-0.781505	-0.781505	-0.326895	1.70568
CL11450Contig1	0.0544442	-0.0603667	0.228248	1.55506	0.818904	0.130702	-1.60553	-1.12146
CL11451Contig1	-0.353553	-0.353553	-0.353553	-0.353553	-0.353553	-0.353553	-0.353553	2.47487
CL11452Contig1	1.7332	-0.802312	1.06501	-0.112653	-0.802312	0.523685	-0.802312	-0.802312
CL11453Contig1	-0.271027	-0.392591	2.47231	-0.342993	-0.303818	-0.376698	-0.392591	-0.392591
CL11454Contig1	-0.503159	0.405419	-0.503159	-0.237664	2.34804	-0.503159	-0.503159	-0.503159
CL11455Contig1	-0.543259	-0.543259	2.33456	0.165317	-0.543259	-0.543259	-0.543259	0.216418
CL11456Contig1	-0.46298	-0.46298	0.425717	-0.46298	-0.46298	-0.46298	-0.46298	2.35216
CL11457Contig1	-0.353553	-0.353553	-0.353553	-0.353553	-0.353553	2.47487	-0.353553	-0.353553
CL11458Contig1	-0.353553	-0.353553	-0.353553	-0.353553	2.47487	-0.353553	-0.353553	-0.353553
CL11459Contig1	-0.353553	-0.353553	-0.353553	-0.353553	-0.353553	-0.353553	2.47487	-0.353553
CL1145Contig1	-0.471185	-0.471185	-0.471185	0.499323	-0.471185	2.32779	-0.471185	-0.471185
CL1145Contig2	-1.22651	-1.30807	0.344409	-0.267402	1.61296	0.986126	-0.142953	0.00143898
CL11460Contig1	-0.41893	2.46621	-0.398548	-0.411402	-0.39872	-0.39722	-0.224218	-0.217173
CL11461Contig1	-0.464272	-0.464272	-0.464272	2.34854	-0.464272	0.437088	-0.464272	-0.464272
CL11462Contig1	-0.353553	-0.353553	-0.353553	-0.353553	-0.353553	2.47487	-0.353553	-0.353553
CL11463Contig1	-0.520282	-0.520282	-0.520282	-0.520282	-0.520282	2.06252	1.05917	-0.520282
CL11464Contig1	-0.637415	2.07505	0.972145	-0.24111	-0.637415	-0.25643	-0.637415	-0.637415
CL11465Contig1	-0.970663	-0.447262	-0.453025	-0.129476	0.466509	2.26402	-0.251355	-0.478744
CL11466Contig1	-0.558053	-0.558053	2.22946	0.677359	-0.558053	-0.558053	-0.558053	-0.116551
CL11467Contig1	-0.474049	-0.474049	-0.474049	-0.474049	2.31844	0.525856	-0.474049	-0.474049
CL11468Contig1	-0.709496	-0.709496	0.746804	1.44192	-0.709496	1.35875	-0.709496	-0.709496
CL11469Contig1	-0.483883	-0.483883	-0.483883	-0.483883	2.28249	-0.483883	-0.483883	0.620811
CL1146Contig1	-1.22727	1.36541	0.824035	0.666748	-1.22727	-0.13479	0.554284	-0.821148
CL1146Contig2	-1.25847	1.50192	-0.712472	0.758065	-1.25847	0.292395	0.638325	0.0387077
CL1146Contig3	-0.449663	-0.449663	-0.158051	-0.449663	2.44188	-0.0355134	-0.449663	-0.449663
CL11470Contig1	1.40676	-0.68157	-0.68157	1.59053	-0.68157	0.410563	-0.68157	-0.68157
CL11471Contig1	-0.539601	-0.539601	-0.539601	-0.539601	1.54158	1.69603	-0.539601	-0.539601
CL11472Contig1	-0.643186	1.80961	-0.643186	-0.643186	1.28109	-0.643186	-0.643186	0.125234
CL11473Contig1	-0.353553	-0.353553	-0.353553	-0.353553	-0.353553	-0.353553	-0.353553	2.47487
CL11474Contig1	0.899298	-0.706188	1.65859	-0.706188	-0.706188	0.973052	-0.706188	-0.706188
CL11475Contig1	-0.477586	-0.477586	-0.477586	0.559294	2.30622	-0.477586	-0.477586	-0.477586
CL11476Contig1	-1.35548	1.94991	-0.0478817	0.254302	-0.491094	-0.426948	-0.598382	0.715571
CL11477Contig1	-0.353553	-0.353553	-0.353553	-0.353553	-0.353553	2.47487	-0.353553	-0.353553
CL11478Contig1	-0.353553	-0.353553	-0.353553	-0.353553	-0.353553	2.47487	-0.353553	-0.353553
CL11479Contig1	-1.15495	1.41466	-0.138423	-0.404084	-1.15495	-0.43311	0.610752	1.2601
CL1147Contig1	-0.30477	-0.356329	-0.00711344	-0.158064	0.147411	2.30252	-0.573419	-1.05023
CL11480Contig1	-0.710203	-0.710203	1.61	1.00363	-0.710203	0.937382	-0.710203	-0.710203
CL11481Contig1	-0.706807	-0.706807	-0.706807	1.52302	1.28873	0.722279	-0.706807	-0.706807
CL11482Contig1	-0.353553	-0.353553	-0.353553	-0.353553	-0.353553	2.47487	-0.353553	-0.353553
CL11483Contig1	-0.605775	-0.605775	-0.605775	0.437286	2.19463	0.396964	-0.605775	-0.605775
CL11484Contig1	-1.06281	0.879962	0.474293	0.0725839	-1.06281	-1.06281	1.60713	0.154467
CL11485Contig1	-0.896701	-0.896701	0.744806	-0.896701	-0.896701	1.43458	1.00416	0.403257
CL11486Contig1	-0.876926	0.53142	-0.319791	-0.0538601	-0.876926	-0.876926	2.0263	0.44671
CL11487Contig1	-0.682712	1.31742	-0.682712	1.65512	-0.682712	0.441018	-0.682712	-0.682712
CL11488Contig1	-0.616884	-0.616884	1.1255	1.95717	-0.616884	0.00175274	-0.616884	-0.616884
CL11489Contig1	-0.353553	-0.353553	-0.353553	-0.353553	-0.353553	-0.353553	-0.353553	2.47487
CL1148Contig1	-0.692351	0.0656422	-0.392492	-0.249365	2.28096	0.372303	-0.692351	-0.692351
CL11490Contig1	-0.474049	-0.474049	-0.474049	-0.474049	2.31844	0.525856	-0.474049	-0.474049
CL11491Contig1	2.1599	-0.507865	-0.507865	-0.507865	-0.507865	0.887293	-0.507865	-0.507865
CL11492Contig1	-0.645478	-0.645478	0.224177	1.92404	1.07918	-0.645478	-0.645478	-0.645478
CL11493Contig1	-0.353553	-0.353553	-0.353553	-0.353553	-0.353553	2.47487	-0.353553	-0.353553
CL11494Contig1	-0.566384	-0.566384	-0.566384	2.21999	0.680424	-0.566384	-0.566384	-0.0684965
CL11495Contig1	-0.353553	-0.353553	-0.353553	-0.353553	-0.353553	-0.353553	2.47487	-0.353553
CL11496Contig1	-0.529525	-0.529525	1.22082	-0.529525	-0.529525	1.95633	-0.529525	-0.529525
CL11497Contig1	-0.589477	-0.589477	-0.589477	-0.589477	-0.589477	2.23761	0.398434	0.311338
CL11498Contig1	-0.692328	-0.692328	1.03195	-0.692328	-0.692328	1.75651	-0.692328	0.673179
CL11499Contig1	-0.492245	-0.492245	-0.492245	-0.492245	2.24637	-0.492245	0.707102	-0.492245
CL1149Contig1	-0.626963	0.133119	-0.326278	2.26038	-0.626963	0.440626	-0.626963	-0.626963
CL1149Contig2	-0.472539	-0.472539	0.51181	-0.472539	-0.472539	2.32342	-0.472539	-0.472539
CL114Contig1	0.299024	-0.919684	-0.0221437	0.185276	-0.326366	-0.494786	2.19836	-0.919684
CL114Contig2	-1.09253	-1.09253	1.23563	0.627189	-1.09253	-0.265912	0.929476	0.751212
CL114Contig3	-0.380324	2.31867	0.0125557	-0.528457	-0.705177	0.314153	-0.705177	-0.326248
CL114Contig4	-0.564329	-0.564329	2.39133	-0.0185228	-0.0758703	-0.0396222	-0.564329	-0.564329
CL114Contig5	-1.58815	1.94104	-0.135925	-0.626463	0.158455	0.0974471	0.432332	-0.278731
CL114Contig6	0.180301	0.629616	0.375414	-1.00737	1.4921	0.428333	-1.68319	-0.415203
CL114Contig7	-0.846287	2.25367	0.0808588	-0.159064	-0.906472	-0.544318	0.215026	-0.0934118
CL114Contig8	-0.151834	-0.242035	-0.0152845	-1.10126	0.448764	0.931133	-1.456	1.58652
CL114Contig9	-0.353553	-0.353553	-0.353553	-0.353553	-0.353553	-0.353553	-0.353553	2.47487
CL11500Contig1	-0.747528	-0.969993	1.81526	-0.00182578	0.654587	0.775146	-0.685406	-0.840244
CL11501Contig1	-0.530003	-0.530003	1.94939	-0.530003	-0.530003	1.23063	-0.530003	-0.530003
CL11502Contig1	-1.02321	1.04877	1.43578	-0.417759	0.602303	-1.02321	0.400542	-1.02321
CL11503Contig1	2.36363	-0.501022	0.34287	-0.501022	-0.501022	-0.201396	-0.501022	-0.501022
CL11504Contig1	-0.532093	2.34659	0.037304	-0.532093	-0.532093	0.27657	-0.532093	-0.532093
CL11505Contig1	-0.353553	-0.353553	-0.353553	-0.353553	-0.353553	2.47487	-0.353553	-0.353553
CL11506Contig1	-0.538996	-0.538996	-0.538996	-0.538996	-0.538996	1.49954	-0.538996	1.73444
CL11507Contig1	-0.723966	-0.723966	1.17078	-0.723966	1.15481	1.29424	-0.723966	-0.723966
CL11508Contig1	-0.464272	-0.464272	-0.464272	2.34854	-0.464272	0.437088	-0.464272	-0.464272
CL11509Contig1	-0.596807	-0.596807	0.147451	-0.0470541	2.35514	-0.0683061	-0.596807	-0.596807
CL1150Contig1	-0.896686	0.83847	1.16257	-0.389656	-0.896686	-0.409257	1.48793	-0.896686
CL1150Contig2	-1.29517	0.814609	1.00003	1.47907	-0.881378	-0.109838	-0.207874	-0.799451
CL1150Contig3	-0.54531	0.716496	-0.395258	-0.466897	2.22996	-0.344954	-0.669381	-0.524657
CL11510Contig1	-0.721038	-0.721038	0.654356	-0.721038	2.00657	0.581193	-0.721038	-0.357966
CL11511Contig1	0.682498	-0.626332	0.33758	-0.626332	-0.626332	2.11158	-0.626332	-0.626332
CL11512Contig1	-1.2672	0.114134	0.918597	1.7601	-0.183512	0.284944	-0.79261	-0.834451
CL11513Contig1	-0.353553	-0.353553	-0.353553	-0.353553	-0.353553	2.47487	-0.353553	-0.353553
CL11514Contig1	-0.512395	-0.512395	2.31972	-0.250899	-0.512395	0.493154	-0.512395	-0.512395
CL11515Contig1	-0.353553	-0.353553	-0.353553	-0.353553	-0.353553	-0.353553	-0.353553	2.47487
CL11516Contig1	-0.525585	-0.525585	-0.0770421	-0.525585	0.363941	2.34103	-0.525585	-0.525585
CL11517Contig1	-0.673206	-0.673206	-0.673206	0.674957	-0.673206	1.91889	-0.673206	0.772184
CL11518Contig1	-0.852654	1.76372	0.182369	-0.47039	1.19995	-0.11768	-0.852654	-0.852654
CL11519Contig1	-0.353553	-0.353553	-0.353553	-0.353553	2.47487	-0.353553	-0.353553	-0.353553
CL1151Contig1	-0.4838	-0.4838	-0.4838	-0.4838	0.619982	2.28282	-0.4838	-0.4838
CL1151Contig2	-0.765592	-0.765592	0.238073	2.19987	-0.765592	0.374739	-0.0682476	-0.44766
CL1151Contig3	1.10748	-1.32306	0.257895	0.939904	-0.271764	1.10697	-0.661414	-1.15601
CL11520Contig1	-0.490192	-0.0787762	2.43938	-0.490192	-0.167427	-0.490192	-0.490192	-0.232412
CL11521Contig1	-0.420891	-0.420891	-0.420891	-0.420891	2.43494	0.0904028	-0.420891	-0.420891
CL11522Contig1	-1.05625	1.72939	-0.505254	0.571737	0.0364523	0.900066	-1.05625	-0.619899
CL11523Contig1	-0.550553	-0.550553	2.24805	-0.13711	-0.550553	0.641826	-0.550553	-0.550553
CL11524Contig1	-0.65895	-0.65895	-0.65895	0.24542	1.7691	-0.65895	-0.65895	1.28023
CL11525Contig1	-0.885944	-0.885944	0.268315	-0.885944	1.40312	0.753344	1.119	-0.885944
CL11526Contig1	-0.525666	-0.525666	2.00607	-0.525666	1.14793	-0.525666	-0.525666	-0.525666
CL11527Contig1	-0.353553	-0.353553	-0.353553	-0.353553	-0.353553	2.47487	-0.353553	-0.353553
CL11528Contig1	-0.353553	-0.353553	-0.353553	-0.353553	-0.353553	2.47487	-0.353553	-0.353553
CL11529Contig1	-0.353553	-0.353553	-0.353553	-0.353553	-0.353553	2.47487	-0.353553	-0.353553
CL1152Contig1	-0.577211	2.31167	-0.319922	0.202813	-0.253901	0.106326	-0.843559	-0.626218
CL1152Contig2	-0.505742	-0.505742	-0.505742	-0.252234	-0.505742	2.41875	0.0903958	-0.233951
CL11530Contig1	-0.545007	-0.545007	-0.545007	-0.126342	0.579021	2.27236	-0.545007	-0.545007
CL11531Contig1	-0.539601	-0.539601	-0.539601	-0.539601	1.54158	1.69603	-0.539601	-0.539601
CL11532Contig1	1.05943	-0.731626	1.90649	-0.244459	-0.731626	0.205042	-0.731626	-0.731626
CL11533Contig1	-0.443409	-0.443409	-0.443409	0.262208	2.39824	-0.443409	-0.443409	-0.443409
CL11534Contig1	0.130613	-0.652576	2.23139	-0.652576	0.49129	-0.242992	-0.652576	-0.652576
CL11535Contig1	-0.353553	-0.353553	-0.353553	-0.353553	-0.353553	2.47487	-0.353553	-0.353553
CL11536Contig1	-0.792149	-0.792149	1.82927	0.498742	0.940738	-0.792149	-0.792149	-0.100155
CL11537Contig1	-0.482264	2.28885	-0.482264	-0.482264	0.604736	-0.482264	-0.482264	-0.482264
CL11538Contig1	-0.353553	-0.353553	-0.353553	-0.353553	-0.353553	2.47487	-0.353553	-0.353553
CL11539Contig1	-0.0102536	-0.982907	1.88241	0.604461	0.437677	0.0344293	-0.982907	-0.982907
CL1153Contig1	-0.806035	0.850067	0.737544	1.09464	-1.53368	-0.462996	-0.749615	0.870076
CL11540Contig1	0.816436	0.681727	1.02036	0.987827	-1.13123	-0.11266	-1.13123	-1.13123
CL11541Contig1	-0.390276	-0.390276	-0.122311	-0.390276	-0.390276	2.46397	-0.390276	-0.390276
CL11542Contig1	-0.522567	-0.522567	1.09537	-0.522567	-0.522567	-0.522567	-0.522567	2.04002
CL11543Contig1	1.52339	-1.47206	0.733996	-0.657297	0.715405	-0.688794	0.443895	-0.598538
CL11544Contig1	-0.248861	0.164578	-0.375306	0.054378	-0.728672	-0.477745	2.3403	-0.728672
CL11545Contig1	-0.353553	-0.353553	-0.353553	-0.353553	-0.353553	2.47487	-0.353553	-0.353553
CL11546Contig1	-0.353553	-0.353553	-0.353553	-0.353553	-0.353553	2.47487	-0.353553	-0.353553
CL11547Contig1	-0.62978	-0.62978	2.04561	0.217162	0.886129	-0.62978	-0.62978	-0.62978
CL11548Contig1	-0.461672	-0.461672	-0.461672	0.414293	-0.461672	-0.461672	-0.461672	2.35574
CL11549Contig1	-0.759572	-0.759572	0.166422	-0.0755785	1.07681	1.87064	-0.759572	-0.759572
CL1154Contig1	-0.218543	-0.396905	-0.265547	-0.396905	2.46861	-0.396905	-0.396905	-0.396905
CL11550Contig1	-1.32683	-0.344142	1.276	1.54954	-0.810217	0.373176	-0.219688	-0.497847
CL11551Contig1	-0.353553	-0.353553	-0.353553	-0.353553	-0.353553	2.47487	-0.353553	-0.353553
CL11552Contig1	-0.810744	-0.810744	-0.274738	-0.414818	0.252235	-0.810744	1.98238	0.887174
CL11553Contig1	-0.353553	-0.353553	-0.353553	-0.353553	-0.353553	2.47487	-0.353553	-0.353553
CL11554Contig1	-0.654629	2.33315	-0.485778	-0.405183	0.349936	-0.414826	-0.0680441	-0.654629
CL11555Contig1	-0.513775	2.11789	-0.513775	-0.513775	-0.513775	0.964765	-0.513775	-0.513775
CL11556Contig1	-0.560318	-0.560318	0.694935	2.22129	-0.560318	-0.114638	-0.560318	-0.560318
CL11557Contig1	0.137571	1.34353	-0.231256	1.02209	0.782101	-0.53006	-1.26199	-1.26199
[truncated: 46,230 more rows]

## Sheet: RPKM values and Nr IDs_Block E1
Gene ID	Leaf	Root	Flower bud	Pod	10 DAA	20 DAA	30 DAA	40 DAA			Gene ID	Sequence information
CL11210Contig1	0	6.14425	5.75756	5.50684	9.17273	6.91337	7.45105	6.46989			CL1Contig1623	heat shock 70 kda mitochondrial-like
CL1Contig1722	0	3.83289	2.49569	5.75889	10.983	5.94017	7.43488	7.95757			CL1Contig1669	heat shock 70 kda protein 15-like
CL1Contig2333	2.65764	1.55582	3.21568	3.23879	9.69935	5.69905	3.81967	2.68706			CL1Contig1720	heat shock protein sti-like
CL1Contig2961	0	0	1.71809	2.28096	11.0052	3.80941	4.51475	4.96671			CL1Contig1722	70 kda peptidyl-prolyl isomerase-like isoform x2
CL1Contig4237	2.74631	3.6427	4.30451	5.95489	10.5401	7.72935	7.68594	7.13771			CL1Contig1792	hsp70-binding protein 1-like
CL1Contig4370	0	0	4.57471	6.21548	10.7718	6.95513	7.8159	6.59156			CL1Contig1871	peptidyl-prolyl cis-trans isomerase fkbp62-like
CL1Contig4543	0	2.64616	1.89142	2.19219	11.3464	4.62059	8.09265	9.23759			CL1Contig2333	small heat shock chloroplastic-like
CL1Contig4839	0	3.97545	4.95977	6.78568	11.5621	8.2731	8.75622	8.58654			CL1Contig2961	kda class iv heat shock
CL24103Contig1	0	0	0	2.22959	10.4997	2.53605	5.6097	5.82629			CL1Contig3063	chaperonin cpn60- mitochondrial-like
CL263Contig4	5.71039	3.90689	5.32337	5.13175	7.25682	6.43229	6.49442	5.44162			CL1Contig3721	stromal cell-derived factor 2-like
CL4996Contig1	4.35826	2.55582	5.38681	2.36457	7.6476	6.47784	5.53699	3.88069			CL1Contig3900	small heat shock chloroplastic-like
CL8808Contig1	0	2.17313	2.64155	4.30451	10.699	5.29499	7.64248	7.30542			CL1Contig4062	calnexin homolog isoform x2
CL89Contig7	3.37016	3.26604	5.20163	5.29902	8.00394	5.89433	6.46222	5.81455			CL1Contig4211	kda class i heat shock
CL9099Contig1	2.15056	4.63285	4.51791	3.27352	10.6347	7.8888	7.50684	7.84944			CL1Contig4230	e3 ubiquitin-protein ligase march6-like isoform x1
contig01130	3.58737	3.89918	5.56133	5.03122	10.4859	7.44261	7.5675	5.74846			CL1Contig4237	PREDICTED: calcyclin-binding protein-like
contig01859	0	0	0	2.56072	11.2625	1.50589	6.60244	6.36247			CL1Contig4253	ubiquitin2
contig02839	4.65191	0	5.79572	5.77373	11.8779	8.49813	8.5308	7.33351			CL1Contig4370	heat shock 22 kda mitochondrial-like isoform x2
contig06945	0	0	3.19692	4.34554	11.7047	6.16289	7.85187	8.66807			CL1Contig4433	heat shock 70 kda protein 15-like
contig08072	5.76368	0	4.90737	5.2075	12.5148	8.1139	9.0732	8.76722			CL1Contig4543	heat shock 70 kda
contig08073	4.39575	0	4.2765	4.10266	11.3646	6.95268	7.70549	7.39951			CL1Contig4839	peptidyl-prolyl cis-trans isomerase fkbp62-like
contig08679	0	5.08194	6.2034	7.86146	12.8789	9.92949	10.227	10.0367			CL1Contig4874	kda class iii heat shock isoform x1
contig09480	0	1.67356	0.333424	4.70598	9.28358	3.64962	7.47224	7.4422			CL1Contig5230	serine arginine-rich splicing factor 33-like
contig10329	5.61824	4.86245	4.6241	5.45022	8.24436	6.15421	6.0376	5.5509			CL89Contig7	serine arginine-rich splicing factor 2-like isoform x1
contig10473	2.20789	0	2.76553	3.13586	9.1967	6.79558	6.73254	3.59932			CL221Contig4	ref srpp-like protein at1g67360-like
contig12653	7.56354	6.77215	6.12226	5.9148	8.69502	6.26228	5.96786	5.68257			CL1051Contig3	cytosolic aldehyde dehydrogenase
contig13787	7.73498	6.40922	6.8786	6.47557	11.0961	6.57743	7.56826	6.9046			CL4996Contig1	interferon-related developmental regulator 1-like isoform x2
contig14667	0	0	0	3.20633	10.4259	1.15056	6.24774	6.69947			CL11210Contig1	protein sgt1 homolog
contig58019	0	0	2.65992	3.22188	10.2978	5.16511	8.36243	6.57031			CL190Contig5	PREDICTED: uncharacterized protein Os08g0359500-like
contig73609	0	3.01436	2.67582	4.04614	10.0212	6.96336	7.33038	7.22197			CL263Contig4	glutamate--cysteine chloroplastic-like
CL1051Contig3	3.29278	5.69153	6.09887	5.3837	9.00871	5.02015	6.27202	5.25134			CL8808Contig1	chaperone protein 1-like
CL110Contig1	0	0	3.74739	1.72683	10.2161	1.66903	5.28059	3.82579			CL9099Contig1	mitochondrial import inner membrane translocase subunit tim14-3-like
CL12Contig5	3.68032	6.62117	6.16972	5.12391	8.61905	4.60288	6.81686	6.67059			CL24103Contig1	bag family molecular chaperone regulator 6-like
CL14235Contig1	5.5552	6.65835	7.32048	6.29847	7.95594	7.22342	6.7952	6.32499			CL12Contig5	cryptochrome-2-like isoform x1
CL190Contig5	5.22805	7.30898	8.32724	7.80909	9.22195	7.67885	7.82432	7.63459			CL24Contig9	kda class ii heat shock
CL1Contig1623	3.74308	5.22497	5.7939	6.49426	9.5377	6.57622	6.6222	6.89615			CL110Contig1	bag family molecular chaperone regulator 6-like
CL1Contig1669	2.19219	4.99458	4.7939	5.21956	8.81954	5.92813	6.16088	5.78816			CL924Contig2	fam10 family protein at4g22670-like isoform x3
CL1Contig1720	2.22959	5.82756	5.24869	6.01033	10.0225	6.70473	7.52834	6.73809			CL14235Contig1	membrane steroid-binding protein 2-like
CL1Contig1792	2.37851	4.27575	4.35332	4.1635	9.57918	4.76607	5.90448	5.18626			CL6451Contig1	ring finger and chy zinc finger domain-containing protein 1-like isoform x1
CL1Contig1871	1.66903	4.88753	6.27202	7.13042	11.7622	8.77805	9.25297	8.90222			contig01130	splicing factor u2af small subunit b-like isoform x1
CL1Contig2912	5.43463	5.16108	6.82337	5.41616	7.31361	5.89433	5.03474	5.73471			contig01859	kda class i heat shock
CL1Contig3063	2.73985	5.95815	7.25257	7.18329	10.6699	7.78175	7.09497	6.04941			contig02839	chaperonin cpn60- mitochondrial-like
CL1Contig3900	0	2.18903	1.852	0.411426	10.5232	2.35896	3.64962	3.83794			contig02840	chaperonin cpn60- mitochondrial-like
CL1Contig4062	4.25323	6.28707	5.1334	5.47897	7.64739	6.42206	5.87135	6.49297			contig05158	desumoylating isopeptidase 1-like isoform x1
CL1Contig4211	0	0	0.722466	2.28688	10.8245	5.35826	3.84197	3.38681			contig06945	dnaj homolog subfamily b member 1-like
CL1Contig4230	3.10434	6.49217	5.72846	5.45418	7.43154	5.33842	5.04396	5.02636			contig08072	kda heat shock peroxisomal-like
CL1Contig4253	4.57834	6.4746	6.77624	6.26604	9.79915	5.7498	7.25531	6.14425			contig08073	kda heat shock peroxisomal-like
CL1Contig4433	3.78241	5.97476	5.85922	6.53247	8.54226	6.62659	5.8485	5.71534			contig08679	peptidyl-prolyl cis-trans isomerase fkbp62-like
CL1Contig4874	0	0	5.13545	4.86839	10.1004	4.10098	5.25399	4.60644			contig09251	heat-shock protein
CL1Contig5230	0.807355	5.60822	3.36317	5.75942	9.79012	5.48446	7.42694	5.80839			contig10329	serine carboxypeptidase-like 49-like
CL20448Contig1	1.44361	6.04177	5.17313	2.88753	8.40058	7.68937	6.70681	4.91456			contig11210	-class molecular chaperone
CL221Contig4	4.07553	5.23496	5.17033	6.28448	8.73457	5.49057	6.91612	6.45138			contig13100	PREDICTED: BI1-like protein-like
CL24Contig9	0.565597	1.46467	4.93216	4.14731	8.85403	3.80116	3.72901	4.64616			contig13787	probable glutathione s-transferase-like
CL6451Contig1	3.24945	6.8089	6.08108	5.03386	8.68657	6.70639	7.51152	7.27882			contig14667	PREDICTED: uncharacterized protein LOC101496184
CL924Contig2	2.76553	5.98459	6.2317	6.67793	9.42114	7.48438	8.09107	7.6128			contig58019	kda class i heat shock
CL9562Contig1	0	7.17901	0	5.8515	12.9675	4.47249	5.50016	3.62994			contig63419	heat shock 70 kda protein 15-like
contig02208	2.88947	6.10873	5.69683	7.47127	10.014	7.87381	6.33289	6.01926			contig73609	70 kda peptidyl-prolyl isomerase
contig02840	1.81967	5.71589	4.83744	5.4002	10.3825	7.74201	7.38396	6.71383			contig02208	heat shock 70 kda protein
contig05158	2.88362	5.36492	6.30012	5.76022	10.6346	7.56301	7.76242	5.62936			contig09480	heat shock protein 83-like
contig09251	1.57046	5.3733	5.17273	5.95815	9.9204	6.91994	5.51001	5.83643			contig13641	protein bobber 1-like
contig09383	4.0072	7.48888	6.56605	8.52133	11.5265	7.64501	8.5245	8.39133			contig10473	heat shock factor protein hsf30-like isoform x1
contig09993	4.93357	7.53784	7.56247	8.1871	10.4556	8.52591	7.82477	7.01681			contig09383	heat shock cognate 70 kda protein 2-like
contig10830	3.29572	5.89263	6.5267	6.72096	8.45668	6.08831	5.1102	4.51791			contig09993	calnexin homolog
contig11210	4.71315	6.60984	7.03749	6.76102	10.1999	6.09993	6.20614	5.65793			contig12653	nadp-dependent alkenal double bond reductase p1-like
contig11212	5.91672	7.3773	7.72014	8.36041	9.19709	8.64292	10.0431	8.49801
contig13100	1.80323	4.69822	5.53045	4.73064	10.0625	4.86641	7.15704	4.93074
contig13641	2.89336	5.79077	6.3107	6.53931	9.35944	6.74025	6.49729	6.16068
contig63419	2.0321	2.92979	4.91313	5.93546	8.42429	5.82502	6.77992	6.69738
CL985Contig1	1.8953	4.20867	4.51412	5.34021	7.41287	6.54643	4.83693	4.85599
CL16Contig10	6.04352	6.49953	7.02669	7.90587	9.41882	8.43775	6.85125	5.97177
CL1Contig1925	7.45878	6.08449	7.35235	7.98077	9.85106	7.47062	6.10706	4.58676
CL1Contig2775	2.93357	5.78372	5.29902	5.51412	7.0187	5.44062	4.37573	2.61353
CL1Contig2931	0.0285691	2.92979	4.39849	4.36317	7.23707	6.09719	3.55704	2.7137
CL1Contig3577	2.73118	5.21335	4.16511	6.12639	7.71569	7.00607	5.58946	3.9542
CL1Contig4512	5.17672	6.88056	7.27966	7.76858	9.45101	7.73322	6.80491	4.51412
CL2Contig2	4.21257	5.10936	6.66463	6.93652	8.5218	6.69905	4.34554	4.21257
contig03482	5.34944	6.53559	6.80439	7.67624	9.39137	8.03227	5.44162	4.4019
contig09589	5.09635	8.01184	8.20804	9.27619	10.7392	7.84398	5.52576	3.87774
contig11146	2.96347	4.85997	5.63749	6.28133	8.31714	7.60303	4.90352	5.12391
contig13149	4.9855	5.03386	6.92873	7.62366	10.2927	8.43484	6.17073	5.03782
CL163Contig4	5.19574	6.89978	7.12949	6.72683	8.31216	4.65306	4.72083	3.41819
CL1687Contig2	6.94263	7.89736	8.4253	9.14601	10.3681	7.92618	7.44799	5.95233
CL1Contig3721	3.58256	4.80168	5.78555	5.65907	8.88444	7.09085	5.63865	4.71204
CL2Contig37	4.59634	6.57092	6.91576	7.77689	9.80892	7.47986	5.42559	5.89651

## Sheet: RPKM values and Nr IDs_Block E2
Gene ID	Leaf	Root	Flower bud	Pod	10 DAA	20 DAA	30 DAA	40 DAA				Gene ID	Sequence information
CL1Contig1653	2.19849	4.50906	5.17073	4.31904	6.36807	7.80626	4.55275	1.83592				CL1Contig2340	ribonuclease uk114-like
CL1Contig2340	5.1643	5.86814	6.18249	6.80954	8.71077	9.5283	7.80497	4.97131				CL1Contig3085	phosphoenolpyruvate carboxylase 4-like
CL1Contig3916	5.90111	5.89069	6.5529	6.87073	6.44758	8.10339	7.55896	5.21645				CL2417Contig2	cytochrome b5-like heme steroid-binding domain protein
CL1Contig4267	2.67807	5.16068	3.90111	4.85947	5.44791	7.25701	4.84197	1.90304				CL6262Contig1	golgin candidate 2-like
CL1Contig4925	0	6.14812	6.51065	7.92784	9.41276	11.059	7.80323	2.88947				CL17Contig17	major facilitator superfamily domain-containing protein
CL305Contig4	2.90111	0	4.91934	2.34483	5.83996	6.5806	4.50399	2.29278				CL759Contig3	protein kinase
contig01691	0	0	2.93546	4.30524	5.82985	9.68445	0	0.594549				CL4Contig15	cbl-interacting kinase
contig06609	7.05929	7.95588	8.10339	7.35085	8.09117	9.32569	6.55198	4.95931				CL809Contig4	probable polygalacturonase-like isoform x3
contig13450	8.24417	8.25758	8.6275	8.87345	8.95478	9.80431	8.10706	7.30076				CL5976Contig2	mitogen-activated protein kinase kinase kinase 2-like
contig06367	9.0194	0	9.08507	9.7904	9.95023	10.9982	8.63775	7.25663				CL5Contig37	adenylate kinase b-like
CL1Contig5270	0	0	0	8.88877	10.2272	12.0231	9.90557	6.95524				CL25Contig12	inositol-3-phosphate synthase-like
CL4Contig15	5.03958	4.17073	5.465	4.77452	5.74658	7.91181	6.06242	4.26153				CL170Contig7	calcium-dependent protein kinase 16-like
CL7Contig8	0	5.91073	5.15785	5.07468	6.49937	8.28193	6.73877	3.45812				CL2179Contig2	protein disulfide isomerase-like 1-4-like
CL17Contig17	3.10601	4.46205	4.87431	5.56742	6.07874	6.7021	4.8535	4.37226				CL2323Contig1	probable aldo-keto reductase 1-like
CL1Contig1788	0	6.22901	9.43738	8.87123	9.57941	10.6504	9.1472	6.58706				CL2492Contig1	beta-glucosidase 44-like
CL1Contig3028	0	2.14078	6.01123	5.65019	6.83403	8.02901	5.59842	3.92505				CL8761Contig1	ubiquitin--protein ligase-like protein
CL1Contig3043	5.26866	6.42828	6.96486	7.15583	7.3345	8.04128	6.71699	6.13853				contig01798	65-kda microtubule-associated protein 1-like
CL1Contig3085	3.27947	3.59096	6.08619	5.27575	6.45055	7.83086	5.95675	4.61706				contig84797	PREDICTED: uncharacterized protein LOC101498147
CL2492Contig1	2.79701	3.69488	5.98117	6.81044	6.34447	7.71246	5.9607	5.52262
CL25Contig12	6.39797	5.07211	7.5643	8.09882	8.42244	9.99076	7.62768	7.13463
CL485Contig3	5.42358	2.9982	8.08672	7.10612	6.64832	8.97393	6.26435	2.90881
CL5721Contig1	3.87283	0	7.45409	7.01714	7.77709	8.85075	6.62059	4.79546
contig06702	0	5.45319	8.99794	9.00921	9.83102	11.225	8.4665	6.98823
CL5Contig37	3.63691	4.53294	5.36492	5.80245	6.27034	8.42907	6.99164	4.31759
CL170Contig7	2.6017	4.34696	2.42492	2.21101	5.82731	7.28216	6.49394	2.96162
CL2179Contig2	2.93923	5.74201	5.19771	5.06005	6.00854	7.61058	6.24793	6.11478
CL2323Contig1	2.81762	6.88362	5.49121	4.81352	6.3637	7.88191	5.58737	5.49857
CL2417Contig2	6.37452	8.37064	7.95873	7.83857	8.11364	8.90806	9.75532	7.74349
CL5976Contig2	2.39506	5.16712	4.95466	4.51791	6.0581	7.50526	5.41414	5.1206
CL6262Contig1	0	2.49569	2.15704	2.04264	4.84599	7.55275	5.478	2.99095
CL759Contig3	1.89918	5.45779	4.19377	1.43296	7.58751	8.56773	7.16028	2.85798
CL809Contig4	4.42761	7.13145	5.79364	6.08534	6.93746	8.4878	7.48325	6.08258
CL8761Contig1	4.40259	6.1471	6.54612	5.66164	7.38189	8.14532	7.0797	6.69502
contig01798	2.11437	6.59723	7.03188	6.55919	7.46948	8.77284	7.96272	7.3601
contig84797	0	0	0	7.73295	7.53512	10.5222	9.76323	7.74127

## Sheet: RPKM values and Nr IDs_Block L
Gene ID	Leaf	Root	Flower bud	Pod	10 DAA	20 DAA	30 DAA	40 DAA				Gene ID	Sequence information
CL14436Contig1	1.12433	4.82833	2.68257	1.24489	6.478	6.39832	8.85446	7.49601				CL1001Contig3	vacuolar-processing enzyme-like
CL1663Contig2	0	0	0	0	0	0	3.41684	4.28318				CL1663Contig2	PREDICTED: gibberellin-regulated protein 14-like
CL149Contig1	7.42643	0	3.69265	2.93357	5.94322	2.46205	8.41494	9.92258				CL14436Contig1	mediator of rna polymerase ii transcription subunit 26-like
CL161Contig3	0	0	0.963474	0	4.75916	0	9.12707	10.8576				CL149Contig1	PREDICTED: uncharacterized protein ECU03_1610-like
CL1Contig1280	0	0	0	0	6.0663	0	8.25974	9.74695				CL161Contig3	peroxygenase-like isoform x1
CL1Contig1316	0	0	0	1.926	4.93687	0	9.98092	11.1465				CL1Contig1280	legumin j-like isoform x1
CL1Contig1375	0	0	0	0	4.34979	0	12.2875	13.5959				CL1Contig1316	lega2_pea ame: full=legumin a2 contains: ame: full=legumin a2 alpha chain ame: full=legumin a2 acidic chain contains: ame: full=legumin a2 beta chain ame: full=legumin a2 basic chain flags: precursor
CL1Contig1377	0	0	0	3.2765	3.11603	0	10.6861	11.6243				CL1Contig1375	---NA---
CL1Contig1380	0	0	0	3.34341	6.61574	0	12.3814	13.9611				CL1Contig1377	convicilin-like isoform x2
CL1Contig1382	0	0	0	2.22651	0	0	8.41587	10.4474				CL1Contig1380	legumin a-like
CL1Contig1389	0	0	0	0	0	0	9.45658	10.8222				CL1Contig1382	PREDICTED: convicilin-like
CL1Contig1418	0	0	0	2.91456	4.33985	2.85798	13.8172	14.6823				CL1Contig1389	PREDICTED: legumin-like
CL1Contig1426	0	9.79063	5.9814	7.86635	9.65951	9.87358	12.576	10.9303				CL1Contig1418	---NA---
CL1Contig1470	0	0	0	1.0072	0.847997	0	6.76766	8.12959				CL1Contig1426	alcohol dehydrogenase 1-like
CL1Contig1507	0	3.34056	0	6.3203	7.23812	4.83036	14.9039	11.1776				CL1Contig1470	PREDICTED: putative poly
CL1Contig1636	2.22651	0.536053	4.48543	2.34767	3.18745	3.0993	5.64039	6.3792				CL1Contig1507	embryonic abundant
CL1Contig1643	0	8.34563	5.05788	3.86196	5.97842	3.10434	10.6941	8.98288				CL1Contig1636	gtp pyrophosphokinase-like
CL1Contig1760	0	2.98185	0	6.16088	6.87946	4.31976	14.2126	11.5622				CL1Contig1643	alpha-dioxygenase 1-like
CL1Contig184	0	0	0	3.5656	3.99005	0	10.6694	12.1067				CL1Contig1760	embryonic abundant
CL1Contig1993	0	0	0	3.98823	5.41278	10.3391	11.2565	9.31712				CL1Contig184	2s albumin-like
CL1Contig2184	0	0	0	6.54643	3.27053	0	12.6869	9.03922				CL1Contig1993	endo- -beta-xylanase a-like
CL1Contig225	0	0	0	1.59455	7.1915	0	12.5515	13.9112				CL1Contig2184	embryonic abundant
CL1Contig228	0	0	5.10434	4.66732	4.50716	6.93216	11.4451	10.6256				CL1Contig225	convicilin-like isoform x2
CL1Contig265	0	0	0	4.54967	5.65277	0	13.2738	14.7424				CL1Contig228	granule-bound starch synthase chloroplastic amyloplastic-like
CL1Contig2716	0	0	0	0	0	0	11.2904	11.3876				CL1Contig265	2s albumin-like
CL1Contig2722	0	0	3.7666	3.67694	5.75409	8.61375	0	0				CL1Contig2716	PREDICTED: P24 oleosin isoform A-like
CL1Contig275	0	0	0	2.90689	4.33199	0	10.7409	12.3763				CL1Contig2722	protein eceriferum 1-like isoform x2
CL1Contig2765	0	0	0	3.74201	8.31365	1.87971	13.5427	14.8272				CL1Contig275	legumin a-like
CL1Contig2971	0	0	3.70708	1.68257	5.91672	6.75702	11.5835	10.9092				CL1Contig2765	leg_cicar ame: full=legumin ame: full=alpha-amylase inhibitor short=clai contains: ame: full=legumin alpha chain contains: ame: full=legumin beta chain flags: precursor
CL1Contig2974	2.26604	4.64847	4.59096	4.49249	4.1914	4.79077	6.20692	5.31651				CL1Contig2971	granule-bound starch synthase chloroplastic amyloplastic-like
CL1Contig328	0	0	0	3.36737	6.90785	0	13.0769	14.7337				CL1Contig2974	nuclear pore complex protein nup98-nup96-like isoform x1
CL1Contig3669	2.24489	4.31034	0	0.948601	3.78973	3.21568	6.1534	8.19017				CL1Contig328	legumin a-like
CL1Contig375	0	0	0	2.41684	6.16471	0	10.3931	11.4224				CL1Contig3669	subtilisin-like protease-like
CL1Contig3884	0	8.77235	4.1127	6.54998	8.49262	8.75475	11.7836	10.2134				CL1Contig375	leg_cicar ame: full=legumin ame: full=alpha-amylase inhibitor short=clai contains: ame: full=legumin alpha chain contains: ame: full=legumin beta chain flags: precursor
CL1Contig4066	0	0	0	0.594549	0	0	9.22829	8.08656				CL1Contig3884	alcohol dehydrogenase 1-like
CL1Contig468	0	0	0	3.54967	8.64721	0	13.0885	13.8418				CL1Contig4066	PREDICTED: defensin-like protein-like
CL1Contig4681	0	0	0	3.12102	3.54597	0	11.1561	11.9886				CL1Contig468	legumin j-like isoform x1
CL1Contig5032	0	0	0	0	4.20945	0	7.57312	9.86262				CL1Contig4681	seed linoleate 9s-lipoxygenase-3-like
CL1Contig5444	0	0	0	0	2.51096	0	8.48349	9.87367				CL1Contig5032	reticulon-like protein b13-like
CL1Contig5498	0	0	0	0	0	0	6.04243	8.50212				CL1Contig5444	PREDICTED: putative uncharacterized protein DDB_G0282133-like
CL1Contig5627	1.33914	0	0.895303	0	2.88557	0.400538	8.24802	9.74266				CL1Contig5498	PREDICTED: uncharacterized protein LOC101512941
CL1Contig578	0	0	0	3.49442	7.64155	0	11.4854	13.2113				CL1Contig5627	late embryogenesis abundant protein 2- partial
CL1Contig590	2.99277	7.47508	0.555816	6.1152	6.12495	5.34376	9.57278	11.4754				CL1Contig578	PREDICTED: convicilin-like
CL1Contig670	0	0	0	3.78973	3.21412	0	12.2276	13.2993				CL1Contig590	subtilisin-like protease-like
CL1Contig710	0	0	0	7.15036	7.25323	0	13.6582	10.1383				CL1Contig670	2s albumin-like
CL1Contig788	0	0	0	1.34483	5.35614	0	10.4065	12.2907				CL1Contig710	---NA---
CL1Contig801	0	0	0	4.25626	6.8189	0	12.3457	13.3013				CL1Contig788	legumin a-like
CL1Contig82	0	0	0	0	0	0	11.3975	13.1484				CL1Contig801	PREDICTED: legumin-like
CL1Contig85	0	0	0	0	3.09085	0	9.02865	9.61798				CL1Contig85	convicilin-like isoform x1
CL1Contig903	0	0	0	2.29866	0	0	10.2587	11.2864				CL1Contig903	legumin
CL1Contig933	0	0	0	3.9607	4.73335	2.02857	13.2478	14.3403				CL1Contig933	basic 7s globulin 2-like
CL1Contig964	0	0	0	0.748461	4.17632	0	7.73992	9.60676				CL1Contig964	legumin j-like isoform x2
CL1Contig994	0	0	0	1.85599	3.28096	0	9.37565	10.4489				CL1Contig994	convicilin-like isoform x2
CL200Contig3	0	0	0	0.970854	6.04133	-0.0892673	9.53724	10.9327				CL200Contig3	embryonic protein dc-8-like
CL20382Contig1	0	0	0.713696	1.86394	1.70487	0	6.87073	8.59436				CL20382Contig1	PREDICTED: uncharacterized protein LOC101511029
CL3670Contig1	0	0	0	0	2.65076	0	9.26747	10.5143				CL3670Contig1	p24 oleosin isoform a-like
CL3987Contig1	4.20006	5.68201	3.17473	5.86641	5.62147	9.69985	7.80361	8.35332				CL3987Contig1	wat1-related protein at2g37460-like isoform x1
CL42Contig10	0	0	0	0	5.53574	0.0565835	9.26934	11.4342				CL42Contig10	embryonic protein dc-8-like
CL4538Contig2	0	2.5509	0	4.23649	5.20163	4.04177	8.25857	9.12065				CL4538Contig2	lea 4 protein
CL55Contig17	0	0	0	1.88753	5.63459	11.4084	0	0				CL55Contig17	PREDICTED: uncharacterized protein LOC101496092
CL6261Contig1	5.91672	6.62892	7.06048	7.16279	5.62673	6.2447	5.62819	8.34682				CL6261Contig1	PREDICTED: uncharacterized protein LOC101497922 isoform X1
CL63Contig2	0	0	0	0	3.36317	0	11.6045	12.2107				CL63Contig2	PREDICTED: sucrose-binding protein-like
CL6533Contig2	0	0	0	0	0	3.47638	5.54473	8.93003				CL6533Contig2	late embryogenesis abundant protein d-34-like
CL7511Contig1	0	0	0	0	0	0	5.99005	9.96679				CL7511Contig1	dehydrogenase reductase sdr family protein 7-like
CL8Contig33	2.05658	2.95233	3.93546	4.34696	7.77149	3.44228	9.58032	12.9893				CL8Contig33	dehydrin dhn3-like
CL95Contig4	0	0	0	0	3.47119	0	8.97298	11.6027				CL95Contig4	seed biotin-containing protein sbp65-like
CL982Contig2	6.64861	8.75579	6.69279	7.89839	7.97275	8.228	10.0295	8.64839				CL982Contig2	glyceraldehyde-3-phosphate cytosolic-like
CL9882Contig1	3.43296	5.32984	4.57652	5.80271	5.88655	6.45204	7.76567	9.04756				CL9882Contig1	protein dj-1 homolog d-like
contig00004	0	0	0	0	0	0	10.68	13.0723				contig00004	seed biotin-containing protein sbp65-like
contig00670	0	5.94883	7.19584	3.17313	7.18359	0	11.9466	12.973				contig00670	seed linoleate 9s-lipoxygenase-3-like
contig00669	0	0	5.29	1.85	6.44	0	11.19	11.76				contig00669	PREDICTED: seed linoleate 9S-lipoxygenase-3-like
contig01827	0	0	0	0	7.95646	0	14.3888	12.9791				contig01827	PREDICTED: uncharacterized protein LOC101492455
contig01828	0	0	0	0	5.12846	0	11.3747	10.3013				contig01828	PREDICTED: uncharacterized protein LOC101492455
contig01831	0	0	0	0	5.86765	0	12.8711	11.471				contig01831	PREDICTED: uncharacterized protein LOC101492455
contig01867	0	0	0	6.91624	7.96255	5.15906	15.8551	12.1009				contig01867	embryonic abundant
contig02703	0	0	0	0	3.33485	0	8.8983	10.2771				contig02703	PREDICTED: putative uncharacterized protein DDB_G0282133-like
contig04218	4.5735	5.47021	6.31052	4.44692	5.82629	5.74792	5.96625	7.06339				contig04218	calcium-transporting atpase plasma membrane-type-like
contig05736	0	0	0	0.970854	3.39643	0	8.56259	9.94224				contig05736	embryonic protein dc-8-like
contig06173	0	0	0	0	3.71589	0	8.67412	9.65803				contig06173	snf1-related protein kinase regulatory subunit gamma-like pv42a-like
contig06955	0	0	0	0	0	0	8.06102	10.8872				contig06955	late embryogenesis abundant protein d-34-like
contig08823	5.4165	5.42021	5.27463	3.16027	6.7862	3.36597	7.53084	8.57486				contig08823	gibberellin 2-beta-dioxygenase 1-like
contig09105	1.29866	4.19219	4.94205	4.77505	6.30177	6.2555	7.81109	8.67037				contig09105	alpha- glucan phosphorylase l chloroplastic amyloplastic-like
contig09640	5.46336	6.86233	5.75889	5.72792	6.06867	6.92041	8.47196	6.50985				contig09640	pyruvate decarboxylase isozyme 2-like isoform x1
contig09819	3.27947	6.66164	7.16028	5.91241	4.82629	5.41481	8.98544	7.59775				contig09819	pyruvate cytosolic isozyme-like
contig09966	1.01436	6.95884	2.57531	3.46205	5.0237	4.83744	8.71297	7.50676				contig09966	pyruvate decarboxylase isozyme 1-like
contig10781	0	0	0	0	0	0.344828	5.09635	9.04674				contig10781	probable pectinesterase pectinesterase inhibitor 36-like
contig11436	0	0	0	0	1.99277	0	9.51617	10.2981				contig11436	vicilin-like antimicrobial peptides 2-2-like
contig11551	0	0	0	3.76129	4.82375	8.86137	0	0				contig11551	aspartic proteinase cdr1-like
contig12488	0	0	0	0	3.22497	0	8.22308	8.86589				contig12488	hydroxysteroid 11-beta-dehydrogenase 1-like
contig14416	0	0	0	3.48929	0	0	8.92508	10.1662				contig14416	probable aquaporin tip-type alpha-like
contig14650	0	6.56818	3.96717	4.20789	6.09255	6.73633	10.7994	9.49851				contig14650	PREDICTED: uncharacterized protein LOC101496682
contig23929	0	0	0	2.21412	6.36247	0	12.3557	14.0618				contig23929	PREDICTED: legumin-like
contig23930	0	0	0	3.47897	7.82369	0	13.1772	14.2038				contig23930	PREDICTED: legumin-like
contig28035	0	0	0	4.2426	8.51333	-0.200913	13.4302	14.4177				contig28035	legumin j-like isoform x1
contig32776	0	0	0	0.782409	6.20574	-0.268817	10.7011	12.3652				contig32776	PREDICTED: convicilin-like
contig32777	0	0	0	-0.217591	6.38128	0	11.7301	12.8725				contig32777	convicilin-like isoform x1
contig50589	0	0	5.22882	6.83605	7.86034	8.31976	11.0587	9.31841				contig50589	af110454_1alcohol dehydrogenase
