# Supplementary material for: Global transcriptome analysis of developing chickpea (Cicer arietinum L.) seeds
Source: Front Plant Sci. 2014 Dec 16;5:698. doi: 10.3389/fpls.2014.00698 (PMC4267183; doi:10.3389/fpls.2014.00698)
Supplement: Supplementary file 4 [file Table4.XLS]

## Sheet: Sheet 1
File contains RPKM values for unigenes involved in flavonoid and isoflavonoid biosynthesis in chickpea seeds
Gene id	root	leaf	flower bud	pod	10 DAA	20 DAA	30 DAA	40 DAA
2-hydroxyisoflavanone synthase	202.12	967.59	27.06	2.86	0	2.75	10.07	21.43
Anthocyanidin -o-glucosyltransferase	32.64	0	8.01	0	0	0	0	0
Bifunctional dihydroflavonol 4-reductase flavanone 4-reductase	142.6	265.48	56.55	5.97	0	5.74	0	0
Carboxylesterase 2	26.94	12.54	0	7.33	0	0	0	7.86
Chalcone synthase	121.96	468.31	44.91	12.44	0	3.99	0	0
Chalcone-flavonone isomerase (1)	53.97	200.95	19.87	73.4	23.65	19.76	0	3.15
Chalcone-flavonone isomerase (2)	33.25	54.16	48.97	40.69	48.56	63.03	0	21.81
Cytochrome p450 98a2-like	0	15.16	113.96	17.72	0	4.26	0	0
Flavonoid 3 -hydroxylase 2	0	0	3.54	22.25	0	36.5	9.24	0
Flavonoid 3 -monooxygenase	82.44	0	54.64	13.45	0	17.24	0	0
Flavonol synthase flavanone 3-hydroxylase	35.98	0	166.94	41.1	26.27	24.46	32.22	8.39
Geraniol 8-hydroxylase	0	0	0	0	8	2.86	7.01	0
Isoflavone 2 -hydroxylase (1)	69.35	610.35	181.09	10.29	36.83	3.3	0	0
Isoflavone 2 -hydroxylase (2)	4.22	7.86	15.55	1.15	12.34	1.1	0	1.23
Isoflavone 2 -hydroxylase (3)	164.1	1561.4	402.84	49.59	53.26	0	0	10.63
Isoflavone 2 -hydroxylase (4)	38.41	23.83	24.86	37.35	193.77	87.64	17.87	12.22
Leucoanthocyanidin dioxygenase	0	0	10.8	0	0	3.83	0	0
Leucoanthocyanidin reductase (1)	0	0	0	53.92	0	17.28	0	0
Leucoanthocyanidin reductase (2)	0	0	0	34.95	0	26.88	0	0
Naringenin-chalcone synthase	87.75	265.48	185.81	155.15	0	5.74	0	0
Oxoglutarate 3-dioxygenase (1)	0	0	5.68	37.78	0	20.18	19.74	2.25
Oxoglutarate 3-dioxygenase (2)	9.33	0	130.5	133.6	36.32	219.49	11.93	0
Shikimate o-hydroxycinnamoyltransferase	0	171.65	74.69	65.21	0	4.82	0	0
Spermidine hydroxycinnamoyl transferase (1)	0	0	0	0	13.81	0	12.1	0
Spermidine hydroxycinnamoyl transferase (2)	0	16.46	6.51	11.23	0	1.54	0	18.91
Trans-cinnamate 4-monooxygenase (1)	31.36	296.75	144.33	92.4	41.98	6.83	83.57	35.05
Trans-cinnamate 4-monooxygenase (2)	0	0	7.86	0	0	11.16	0	0
UDP-glycosyltransferase	13.81	0	10.17	7.52	0	7.22	8.84	0
